# Supplementary material for: Early response evaluation by single cell signaling profiling in acute myeloid leukemia
Source: Nat Commun. 2023 Jan 7;14:115. doi: 10.1038/s41467-022-35624-4 (PMC9825407; doi:10.1038/s41467-022-35624-4)
Supplement: Supplementary file 4 — Supplementary data 1 [file 41467_2022_35624_MOESM4_ESM.xlsx]

## Sheet: Sheet1
Patient nr	Age	WBC at diagnosis	Diagnosis	De novo/sAML	FAB	ELN 2017 risk	HOVON 132	Treatment	CR/nonCR	TX-status	5-year survival (days)	24h-pERK1/2 group MC9	MRD status after cycle 2
P1	35-60	2.7	AML	De novo	M2	Intermediate		ST	CR	Allo	Alive	Low	no data
P2	>60	2.6	AML	De novo	M4	Favorable		ST	CR		Alive	Low	no data
P3	<35	0.6	AML	De novo	M5	Adverse		ST	CR	Allo	Alive	Low	no data
P4	>60	3.5	AML	De novo	M5	Adverse		ST	nonCR	Allo	456	High	no data
P5	35-60	34	AML	De novo	M4/M5	Adverse	Included	ST+Len	CR	Allo	Alive	Low	negative
P6	>60	33.7	AML	De novo	M4	Favorable	Included	ST + Len	CR	Auto	Alive	Low	negative
P7	>60	2	AML	De novo	M4	Favorable	Included	ST + Len	Aplastic	Auto	246	High	positive
P8	35-60	8.4	Biphenotypic AML/BALL	De novo	M1/M2	Intermediate	Included	ST+ Len	CR	Allo	189	High	Positive
P9	<35	150.6	AML	De novo	M5	Adverse	Included	ST	nonCR	Allo	286	High	negative
P10	>60	1.4	AML	De novo	M2	Intermediate	Included	ST + Len	CR	Allo	Alive	Low	No LAIPs
P11	>60	12.3	AML	sAML	M5	Adverse		ST	Aplastic		328	High	no data
P12	>60	3.5	AML	sAML	NA	Intermediate		ST	non CR	Allo	502	High	no data
P13	>60	30	AML	De novo	M1/M2	Favorable	Included	ST	CR	Allo	Alive	Low	negative MRD, positive NPM1 MRD
P14	<35	34.1	AML	De novo	M4/M5	Intermediate	Included	ST	CR	Auto	448	High	negative
P15	>60	95.6	AML	De novo	M1	Intermediate		ST	nonCR		378	High	no data
P16	>60	77.5	AML	De novo	M2	Favorable		ST	CRi		221	Low	no data
P17	>60	3.7	AML	De novo	M4/M5	Adverse		ST	CR		56	High	no data
P18	35-60	3.8	AML	De novo	NA	Adverse	Included	ST+ Len	nonCR	Allo	Alive	Low	negative
P19	>60	1.4	AML	De novo	M0/M1	Intermediate		ST	nonCR		51	Low	no data
P20	35-60	13.7	AML	De novo	M2	Adverse	Included	ST + Len	CR	Allo	Alive	High	negative
P21	35-60	4.7	AML	De novo	M4	Favorable	Included	ST+ Len	Aplastic		24	High	no data
P22	35-60	11.4	AML	De novo	NA	Favorable	Included	ST	CR		324	Low	negative
P23	>60	22.6	AML	De novo	M4	Favorable	Included	ST + Len	Aplastic	Auto	447	High	positive
P24	35-60	55.9	AML	De novo	M2	Favorable	Included	ST	CR		1048	High	negative
P25	>60	2	AML	De novo	M1	Intermediate	Included	ST	nonCR	Allo	229	Low	no data
P26	>60	7.5	AML	De novo	M2	Adverse		ST	nonCR		162	High	no data
P27	>60	17.8	AML	De novo	M0	Adverse		ST	nonCR	Allo	321	High	no data
P28	35-60	2.6	AML	De novo	M1	Adverse	Included	ST	CRi		48	Low	no data
P29	>60	0.7	AML	De novo	M0	Intermediate	Included	ST+ Len	Aplastic	Allo	Alive	Low	negative
P30	>60	270.6	AML	De novo	M5	Favorable		ST	CR		Alive	Low	no data
P31	35-60	0.8	AML	De novo	M1/M2	Adverse		ST	CR		Alive	Low	no data
P32	>60	11.8	AML	De novo	M1/M2	Favorable	Included	ST	Aplastic		49	High	no data
P33	35-60	145.0	AML	De novo	M0/M1	Intermediate	NA	ST (-)	CR	Allo	457	NA	NA
P34	35-60	NA	AML	sAML	NA	Adverse	NA	ST (-)	Aplastic	NA	528	NA	NA
Abbreviations:
WBC: (White blood cell count): at diagnosis in x10^09/L
Age: presented as range: under 35y (<35), 35-60 and over 60y (>60)
sAML: secondary AML
FAB: French-American-British (FAB) classification of AML
ELN Risk: European Leukemia Net (ELN) risk classification of AML
HOVON 132: Patients included in HOVON 132 clinical trial (Included)
Treatment: ST = Standard “7+3” induction therapy, ST+Len = addition of per-oral treatment with lenalidomide at days 1-21 in cycle 2 (HOVON 132),
ST (-) = dose reduced “7+3”.
CR/nonCR: CR= complete remission, nonCR= >6% blasts in bone marrow prior to cycle 2.
TX- status: Allogeneic stem cell transplantation (Allo-HSCT), Auto: Autologous stem cell transplantation.
MRD: Minimal residual disease, measured after cycle 2.
