# Supplementary material for: Early response evaluation by single cell signaling profiling in acute myeloid leukemia
Source: Nat Commun. 2023 Jan 7;14:115. doi: 10.1038/s41467-022-35624-4 (PMC9825407; doi:10.1038/s41467-022-35624-4)
Supplement: Supplementary file 5 — Supplementary data 2 [file 41467_2022_35624_MOESM5_ESM.xlsx]

## Sheet: Mutations and cytogenetics
Supplementary table 5. Mutations and Cytogenetics at time of diagnosis. Mutations are detected through next-generation sequencing using Illumina Trusight Myeloid Gene Panel, and diagnostic cytogenetics. Variant allele frequencies (VAF%) are annotated for each mutation. An overview of this information is given in supplementary figure 1.
Mutations
#Gene	P1	P2	P3	P4	P5	P6	P7	P8	P9	P10	P11	P12	P13	P14	P15	P16	P17	P18	P19	P20	P21	P22	P23	P24	P25	P26	P27	P28	P29	P30	P31	P32	P33	P34
ASXL1	0	0	0.2533	0.3253	0	0	0	0	0	0	0.3074	0	0	0	0	0	0	0	0	0	0	0	0	0	0	0	0	-1	0	0	0	0	0	0
BCOR	0	0	0	0	0	0	0	0	0	0	0.3389	0	0	0	0	0	0.6963	0	0	0	0	0	0	0	0.2505	0	0	0	0	0	0	0	0	0
BCORL1	0	0	0	0	0	0.6866	0	0	0	0	0	0	0	0	0	0	0	0	0	0	0	0	0	0	0	0	0	0	0	0	0	0	0	0
EZH2	0	0	0	0.5115	0	0	0	0	0	0	0	0	0	0	0	0	0	0	0	0	0	0	0	0	0	0	0	0	0	0	0	0	0	0
PHF6	0	0	0	0	0	0	0	0	0	0	0	0.2376	0	0	0	0	0	0	0	0	0	0	0	0	0	0	0	0	0.3318	0	0	0	0	0
RAD21	0	0	0	0	0.4219	0	0	0	0	0	0	0	0	0	0	0	0	0	0	0	0	0	0.428	0	0	0	0	0	0	0	0	0	0	0
STAG2	0	0	0	0	0	0	0	0	0	0	0	0	0	0	0	0	0	0	0	0	0	0	0	0	0.3179	0	0.2168	0	0	0	0	0	0	0
DNMT3A	0	0	0	0.3314	0	0	0	0	0	0.2601	0	0.4531	0	0	0	0.4952	0.3791	0	0	0.4071	0	0	0	0	0.2909	0	0.4728	0	0	0	0	0	0.4991	0
IDH1	0	0	0	0	0	0	0	0	0	0	0	0	0	0	0	0	0	0	0	0	0	0	0	0	0.3238	0	0.4907	0	0	0	0.4354	0	0.4945	0
IDH2	0	0	0	0.3596	0	0	0	0	0	0	0	0	0	0	0	0	0.19	0	0.4968	0	0	0	0	0	0	0	0	0	0	0	0	0.4879	0	0
TET2	0	0	0	0.3463	0	0	0	0	0	0	0.3726	0.23	0	0	0	0.4902	0	0	0	0	0	0	0.4472	0.458	0	0	0.4953	0	0	0	0	0	0	0
TP53	0	0	0	0	0	0	0	0	0	0	0	0	0	0	0	0	0	0	0	0	0	0	0	0	0	0.9234	0.4751	0	0	0	0	0	0	0
SRSF2	0	0	0	0	0.307	0	0	0	0	0.1146	0.5032	0	0	0	0.643	0	0.4202	0	0.4393	0	0	0	0	0	0	0	0.4783	0	0	0	0	0.4985	0	0
ZRSR2	0	0	0	0	0	0	0	0	0	0	0	0.2685	0	0	0	0	0	0	0	0	0	0	0	0	0	0	0	0	0	0	0	0	0	0
CBL	0	0	0	0	0	0	0.325	0	0	0	0	0	0	0	0	0	0	0	0	0	0	0	0	0	0	0	0	0	0	0	0	0	0	0
FLT3	0.33	0	0	0	0	0	0	0	0.0200812	0	0.3287	0.2443	0	0	0	0	0	0	0	0	0	0.2674	0	0	0	0	0	0	0	0.4435	0	0	0.1252	0
KIT	0	0	0	0	0	0	0	0	0	0	0	0	0	0	0	0	0	0	0	0	0.4402	0	0	0	0	0	0	0	0	0	0	0	0	0
KRAS	0	0.094	0	0	0	0	0	0	0	0	0	0	0	0	0	0	0	0	0	0	0	0	0.3149	0	0	0	0	0	0	0	0	0	0	0
NRAS	0	0	0.3453	0	0	0.3898	0	0	0	0	0	0	0	0	0	0	0	0	0	0	0	0	0	0	0	0	0	0	0	0	0	0	0	0.103183
PTPN11	0	0	0	0	0	0	0	0	0	0	0	0	0	0	0	0	0	0	0	0.2646	0	0	0	0	0	0	0	0	0	0	0	0	0	0.34511
CSF3R	0	0	0	0	0	0	0	0	0	0	0	0	0	0	0	0.1748	0	0	0	0	0	0	0	0	0	0	0	0	0	0	0	0	0	0
CEBPA	0	0	0.0811	0.5202	0	0	0	0.1075	0	0	0	0	0	0	0	0.38	0	0	0	0	0	0	0	0	0	0	0	0	0	0	0	0	0	0
NPM1	0.423671	0	0	0	0	0	0	0	0	0	0	0	0.3411	0.4022	0	0	0	0	0	0	0	0.4809	0.4106	0.3897	0	0	0	0	0	0	0	0.3749	0.4538	0
RUNX1	0	0	0	0	0.3844	0	0	0	0	0	0.214	0	0	0	0	0	0	0	0	0	0	0	0	0	0	0	0	0	0	0	0	0	0	0
WT1	0.0103884	0	0	0	0	0	0	0	0.2318	0	0	0.3478	0	0	0	0	0	0	0	0	0	0.17	0	0	0	0	0	0	0	0	0	0	0	0
Cytogenetics
#Gene	P1	P2	P3	P4	P5	P6	P7	P8	P9	P10	P11	P12	P13	P14	P15	P16	P17	P18	P19	P20	P21	P22	P23	P24	P25	P26	P27	P28	P29	P30	P31	P32	P33	P34
Complex	0	0	0	0	0	0	0	1	0	0	0	0	0	0	-1	0	0	0	0	0	0	0	0	0	-1	1	0	-1	0	0	1	0	0	0
Inv(16) CBFB/MYH11	0	1	0	0	0	1	1	0	0	0	0	0	0	0	-1	0	0	0	0	0	1	0	0	0	-1	0	0	-1	0	1	0	0	0	0
inv(3) MECOM	0	0	0	0	0	0	0	0	0	0	0	0	0	0	-1	0	0	0	0	1	0	0	0	0	-1	0	0	-1	0	0	0	0	0	0
t(9;11) KMT2A/MLLT3	0	0	1	0	0	0	0	0	0	0	0	0	0	0	-1	0	0	0	0	0	0	0	0	0	-1	0	0	-1	0	0	0	0	0	0
+X	0	0	0	0	0	0	0	1	0	0	0	0	0	0	-1	0	0	0	0	0	0	0	0	0	-1	0	0	-1	0	0	0	0	0	0
-5/5q	0	0	0	0	0	0	0	0	0	0	0	0	0	0	-1	0	0	1	0	0	0	0	0	0	-1	1	0	-1	0	0	0	0	0	0
-7/7q	0	0	0	1	0	0	0	0	0	0	0	0	0	0	-1	0	1	0	0	1	0	0	0	0	-1	0	0	-1	0	0	0	0	0	1
Trisomy 10	0	0	0	0	0	0	0	0	0	0	1	0	0	0	-1	0	0	0	0	0	0	0	0	0	-1	0	0	-1	0	0	0	0	0	0
Trisomy 22	0	0	0	0	0	0	0	0	0	0	0	0	0	0	-1	0	0	0	0	0	1	0	0	0	-1	0	0	-1	0	0	0	0	0	0
Trisomy 8	0	0	0	0	0	0	0	1	0	0	0	0	0	0	-1	0	0	0	0	0	0	0	0	0	-1	0	0	-1	0	0	1	0	0	0
Trisomy 9	0	0	0	0	0	0	0	0	0	0	0	0	0	0	-1	0	1	0	0	0	0	0	0	0	-1	0	0	-1	0	0	0	0	0	0

## Sheet: Summary
GenTrans-Classification	Sample	Result	Patient	Survival
Cytogenetics	1_AML_3	Normal	P1	alive
Cytogenetics	2_AML_4	Normal	P10	alive
Cytogenetics	2_AML_5	Trisomy 10	P11	deceased
Cytogenetics	2_AML_6	Normal	P12	deceased
Cytogenetics	2_AML_8	Normal	P13	alive
Cytogenetics	1_AML_67	Normal	P14	deceased
Cytogenetics	2_AML_9	NA	P15	deceased
Cytogenetics	1_AML_68	Normal	P16	deceased
Cytogenetics	1_AML_69	Trisomy 9	P17	deceased
Cytogenetics	1_AML_69	-7/7q	P17	deceased
Cytogenetics	2_AML_10	-5/5q	P18	alive
Cytogenetics	2_AML_11	Normal	P19	deceased
Cytogenetics	1_AML_5	Inv (16) CBFB/MYH11	P2	alive
Cytogenetics	1_AML_71	inv (3) MECOM	P20	alive
Cytogenetics	1_AML_71	-7/7q	P20	alive
Cytogenetics	2_AML_13	Inv (16) CBFB/MYH11	P21	deceased
Cytogenetics	2_AML_13	Trisomy 22	P21	deceased
Cytogenetics	2_AML_14	Normal	P22	deceased
Cytogenetics	1_AML_55	Normal	P23	deceased
Cytogenetics	2_AML_15	Normal	P24	deceased
Cytogenetics	2_AML_16	NA	P25	deceased
Cytogenetics	2_AML_17	Complex	P26	deceased
Cytogenetics	2_AML_18	Normal	P27	deceased
Cytogenetics	2_AML_20	NA	P28	deceased
Cytogenetics	2_AML_21	Normal	P29	alive
Cytogenetics	1_AML_9	t(9;11) KMT2A/MLLT3	P3	alive
Cytogenetics	2_AML_23	Inv (16) CBFB/MYH11	P30	alive
Cytogenetics	1_AML_82	Complex	P31	alive
Cytogenetics	1_AML_87	Normal	P32	deceased
Cytogenetics	1_AML_49	Normal	P33	deceased
Cytogenetics	1_AML_66	t(11;21)(q23;q11.2) RUNX1	P34	deceased
Cytogenetics	1_AML_66	-7/7q	P34	deceased
Cytogenetics	1_AML_8	-7/7q	P4	deceased
Cytogenetics	1_AML_53	Normal	P5	alive
Cytogenetics	2_AML_1	Inv (16) CBFB/MYH11	P6	alive
Cytogenetics	1_AML_62	Inv (16) CBFB/MYH11	P7	deceased
Cytogenetics	2_BALL_2	t(12;17)	P8	deceased
Cytogenetics	2_BALL_2	Trisomy 8	P8	deceased
Cytogenetics	2_BALL_2	+X	P8	deceased
Cytogenetics	2_AML_3	Normal	P9	deceased

## Sheet: Karyotype annotation
#Gene	Karyotype
Complex	Complex
Inv (16) CBFB/MYH11	Chromosomal alteration
inv (3) MECOM	Chromosomal alteration
t(9;11) KMT2A/MLLT3	Chromosomal alteration
+X	Chromosomal alteration
-5/5q	Chromosomal alteration
-7/7q	Chromosomal alteration
Trisomy 10	Trisomy
Trisomy 22	Trisomy
Trisomy 8	Trisomy
Trisomy 9	Trisomy

## Sheet: Gene annotation
#Gene	Functional annotation
ASXL1	Chromatin-cohesin
BCOR	Chromatin-cohesin
BCORL1	Chromatin-cohesin
EZH2	Chromatin-cohesin
PHF6	Chromatin-cohesin
RAD21	Chromatin-cohesin
STAG2	Chromatin-cohesin
DNMT3A	DNA methylation
IDH1	DNA methylation
IDH2	DNA methylation
TET2	DNA methylation
TP53	Other
SRSF2	RNA splicing
ZRSR2	RNA splicing
CBL	RTK-RAS signaling
FLT3	RTK-RAS signaling
KIT	RTK-RAS signaling
KRAS	RTK-RAS signaling
NRAS	RTK-RAS signaling
PTPN11	RTK-RAS signaling
CSF3R	RTK-RAS signaling
CEBPA	Transcription
NPM1	Transcription
RUNX1	Transcription
WT1	Transcription
