# Supplementary material for: Early response evaluation by single cell signaling profiling in acute myeloid leukemia
Source: Nat Commun. 2023 Jan 7;14:115. doi: 10.1038/s41467-022-35624-4 (PMC9825407; doi:10.1038/s41467-022-35624-4)
Supplement: Supplementary file 6 — Supplementary data 3 [file 41467_2022_35624_MOESM6_ESM.xlsx]

## Sheet: Sheet1
Antibody panel
Metal	Isotope	Antigen	Clone	Intracellular/Surface	Vendor	Catalog #	Dilution
Nd	142	Cleaved Caspase 3	D3E9	I	Fluidigm	3142004A	1 : 400
Sm	149	p4E-BP1 [T37/T46]	236B4	I	Fluidigm	3149005C	1 : 400
Nd	150	pSTAT5 [Y694]	47	I	Fluidigm	3150005A	1 : 400
Sm	152	pAkt [S473]	D9E	I	Fluidigm	3152005C	1 : 200
Eu	153	pSTAT1 [Y701]	58D6	I	Fluidigm	3153003C	1 : 400
Sm	154	pRB [S807/S811]	J112-906	I	BD BioScience	413568	1 : 400
Gd	156	pP38[T180/Y182]	D3F9	I	Fluidigm	3156002C	1 : 400
Gd	158	pSTAT3 [Y705]	4/P-STAT3	I	Fluidigm	3158005C	1 : 1600
Dy	161	pAxl [Y779]	Y779	I	R&D	MAB6965	1 : 400
Dy	164	CyclinB1	GNS-1	I	Fluidigm	3153009C	1 : 200
Ho	165	pCREB [S133]	87G3	I	Fluidigm	3165009C	1 : 200
Er	166	pNFkB p65 [S529]	K10-895.12.50	I	Fluidigm	3166006A	1 : 400
Er	167	pERK 1/2 [T202/Y204]	D13.14.4E	I	Fluidigm	3167005C	1 : 400
Yb	172	pS6 [S235/S236]	N7-548	I	Fluidigm	3172008C	1 : 400
Lu	175	pHistone3 [S28]	HTA28	I	Fluidigm	3175012A	1 : 200
Bi	209	CD11b (Mac-1)	ICRF44	S	Fluidigm	3209003B	1 : 1600
Dy	162	CD8a	RPA-T8	S	Fluidigm	3162015C	1 : 3200
Dy	163	CD33	WM53	S	Fluidigm	3163023B	1 : 800
Er	168	CD34	581	S	BioLegend	343531	1 : 12000
Er	170	CD3	UCHT1	S	Fluidigm	3170001B	1 : 3200
Eu	151	CD123 (IL-3R)	6H6	S	Fluidigm	3151001B	1 : 800
Gd	155	CD56 (NCAM)	B159	S	Fluidigm	3155008B	1 : 400
Gd	160	CD14	M5E2	S	BioLegend	301843	1 : 800
Nd	143	CD117 (c-kit)	104D2	S	Fluidigm	3143001C	1 : 1600
Nd	144	CD38	HIT2	S	Fluidigm	3144014C	1 : 800
Nd	145	CD4	RPA-T4	S	Fluidigm	3145001B	1 : 800
Nd	146	CD64	10.1	S	Fluidigm	3146006C	1 : 400
Nd	148	CD16	3G8	S	Fluidigm	3148004B	1 : 200
Pr	141	CD66b	G10F5	S	BioLegend	305102	1 : 3200
Sm	147	CD20	2H7	S	Fluidigm	3147001B	1 : 400
Tb	159	CD90 (Thy-1)	50000000000	S	Fluidigm	3159007C	1 : 400
Tm	169	CD25 (IL-2R)	2A3	S	Fluidigm	3169003C	1 : 3200
Y	89	CD45	HI30	S	Fluidigm	3089003B	1 : 4000
Yb	171	Axl	1H12	S	BerGenBio AS	Provided by BerGenBio ASA	1 : 200
Yb	174	HLA-DR	L243	S	Fluidigm	3174001C	1 : 800
Yb	176	CD7	CD7-6B7	S	BioLegend	343107	1 : 3200
* Six antibodies, namely CD14, CD34, pRB, CD7, AXL and pAxl were conjugated in-house to the isotopes, using the Maxpar X8 antibody conjugation Kit as described by the manufacturer (Fluidigm).
