# Supplementary material for: Early response evaluation by single cell signaling profiling in acute myeloid leukemia
Source: Nat Commun. 2023 Jan 7;14:115. doi: 10.1038/s41467-022-35624-4 (PMC9825407; doi:10.1038/s41467-022-35624-4)
Supplement: Supplementary file 8 — Supplementary data 5 [file 41467_2022_35624_MOESM8_ESM.xlsx]

## Sheet: Sheet1
Gene names	P13 0h	P16 0h	P16 24h	P6 0h	P6 4h	P6 24h	P2 0h	P2 4h	P2 24h	P9 0h	P9 4h	P13 4h	P9 24h	P7 0h	P7 4h	P7 24h	P15 0h	P15 4h	P15 24h	P14 0h	P14 24h	P4 0h	P13 24h	P4 4h	P4 24h	P23 0h	P23 4h	P23 24h	P11 0h	P24 0h	P27 0h	P20 0h	P20 4h	P20 24h	P5 0h	P5 4h	P5 24h	Intensity	Intensity L	Intensity H	Protein IDs	Majority protein IDs	Protein names	Gene names	id
24h pERK1/2 group MC9	LOW_pERK	LOW_pERK	LOW_pERK	LOW_pERK	LOW_pERK	LOW_pERK	LOW_pERK	LOW_pERK	LOW_pERK	HIGH_pERK	HIGH_pERK	LOW_pERK	HIGH_pERK	HIGH_pERK	HIGH_pERK	HIGH_pERK	HIGH_pERK	HIGH_pERK	HIGH_pERK	HIGH_pERK	HIGH_pERK	HIGH_pERK	LOW_pERK	HIGH_pERK	HIGH_pERK	HIGH_pERK	HIGH_pERK	HIGH_pERK	HIGH_pERK	HIGH_pERK	HIGH_pERK	HIGH_pERK	HIGH_pERK	HIGH_pERK	LOW_pERK	LOW_pERK	LOW_pERK
Gene name	0h_lowpERK	0h_lowpERK	24h_low_pERK	0h_lowpERK	4h_low_pERK	24h_low_pERK	0h_lowpERK	4h_low_pERK	24h_low_pERK	0h_HIGH_pERK	4h_HIGH_pERK	4h_low_pERK	24H_HIGH_pERK	0h_HIGH_pERK	4h_HIGH_pERK	24H_HIGH_pERK	0h_HIGH_pERK	4h_HIGH_pERK	24H_HIGH_pERK	0h_HIGH_pERK	24H_HIGH_pERK	0h_HIGH_pERK	24h_low_pERK	4h_HIGH_pERK	24H_HIGH_pERK	0h_HIGH_pERK	4h_HIGH_pERK	24H_HIGH_pERK	0h_HIGH_pERK	0h_HIGH_pERK	0h_HIGH_pERK	0h_HIGH_pERK	4h_HIGH_pERK	24H_HIGH_pERK	0h_lowpERK	4h_low_pERK	24h_low_pERK
BCKDK	-0.538736761	0.018951127	-0.120749943	-0.169411972	-0.446573883	NaN	-0.374177039	-0.581110239	-0.117695123	0.01528675	-0.039138462	-0.160016611	0.023782944	-0.029134911	-0.352306515	-0.192320511	-1.719796777	-1.307428479	-1.803475142	0.293942511	0.037132677	NaN	0.098289318	-0.803805649	NaN	-0.164142624	-0.184089929	-0.107687876	-1.243242502	NaN	NaN	0.101133816	0.120843142	0.040467158	-1.250294566	-0.843501508	-0.538140893	1393600000	658120000	735500000	O14874;O14874-2;O14874-3	O14874;O14874-2;O14874-3	[3-methyl-2-oxobutanoate dehydrogenase [lipoamide]] kinase, mitochondrial	BCKDK	374
ADPRH	2.472489119	NaN	NaN	NaN	NaN	NaN	NaN	NaN	NaN	NaN	NaN	NaN	NaN	1.480679512	2.806720257	NaN	NaN	NaN	NaN	NaN	1.187411427	NaN	NaN	NaN	NaN	2.336063385	2.380896807	1.948864579	NaN	2.888541222	NaN	NaN	2.175729036	NaN	NaN	NaN	NaN	276020000	222760000	53258000	P54922	P54922	[Protein ADP-ribosylarginine] hydrolase	ADPRH	2655
PDK1	-0.236094609	0.459794164	0.488187909	-0.165815428	0.157350942	NaN	0.189071521	0.0937251	0.388695419	0.873185754	1.062776089	-0.162080988	1.12635994	0.064706258	0.014091662	-0.707348108	2.622554064	2.75535655	2.947639704	0.541996181	0.570357323	1.416500211	0.064781733	1.74981451	1.998154521	0.386675715	-0.246468917	-0.124592789	-0.329640359	-0.879549026	1.139966846	1.293960214	2.378344297	2.295623779	-0.734655499	-0.41889149	-0.070389234	3053600000	2054300000	999310000	Q15118;Q15118-2	Q15118;Q15118-2	[Pyruvate dehydrogenase (acetyl-transferring)] kinase isozyme 1, mitochondrial	PDK1	3652
PDK2	NaN	NaN	NaN	NaN	NaN	NaN	NaN	NaN	NaN	NaN	NaN	NaN	NaN	NaN	NaN	NaN	NaN	1.994643092	NaN	1.989993572	NaN	NaN	NaN	NaN	NaN	NaN	NaN	NaN	NaN	NaN	NaN	NaN	NaN	NaN	NaN	NaN	NaN	67487000	58150000	9337600	Q15119;Q15119-2	Q15119;Q15119-2	[Pyruvate dehydrogenase (acetyl-transferring)] kinase isozyme 2, mitochondrial	PDK2	3653
PDK3	1.417810202	1.304326773	1.360489845	1.374561191	1.586275935	1.474812984	1.485357523	1.358934999	1.200481534	0.915472984	1.287148952	1.433194637	1.190075278	1.372019768	1.32532239	1.072452426	0.820718229	0.815453172	1.042159677	1.315055609	1.155791163	1.64394629	0.88110882	NaN	1.311721206	1.208527565	1.379695177	1.312652588	-0.133300424	1.33876121	0.718972385	1.664242268	1.866699576	2.001558781	0.399197459	1.103363872	0.574218512	1185200000	838270000	346900000	Q15120;Q15120-2	Q15120;Q15120-2	[Pyruvate dehydrogenase (acetyl-transferring)] kinase isozyme 3, mitochondrial	PDK3	3654
PDP1	0.07617379	-0.024745192	0.244958684	0.371329069	0.247097418	0.031813417	0.385638893	0.392629385	0.430450499	0.189581484	0.361731529	0.355811477	0.497913837	0.329050928	0.334843785	0.202156857	0.006130007	0.090249911	0.131882235	0.676710606	0.43664661	0.823907018	0.674682558	0.992230535	0.680960298	0.544434726	0.675511956	0.508218646	-0.063364759	0.532929182	0.074820749	0.838589549	0.997607112	1.004884601	0.388544351	0.759526849	0.082407825	3272300000	1901900000	1370500000	Q9P0J1;Q9P0J1-2	Q9P0J1;Q9P0J1-2	[Pyruvate dehydrogenase [acetyl-transferring]]-phosphatase 1, mitochondrial	PDP1	7070
AGPAT1	0.604059875	0.662871301	0.788589001	0.51241076	0.281930029	NaN	0.521638989	0.68047446	NaN	0.637625515	0.745599449	0.492545277	0.556011438	0.418407649	0.37244916	0.260255545	0.315019757	0.418928355	0.403274745	0.728263617	0.717880428	NaN	0.867094159	NaN	NaN	NaN	0.301194727	0.60834223	NaN	NaN	0.854257405	0.953159809	1.179481983	1.282894969	0.647354424	0.888407707	NaN	2079500000	1222300000	857170000	Q99943	Q99943	1-acyl-sn-glycerol-3-phosphate acyltransferase alpha	AGPAT1	5997
AGPAT2	NaN	NaN	NaN	NaN	NaN	NaN	NaN	0.209344774	NaN	NaN	NaN	NaN	NaN	NaN	NaN	NaN	NaN	NaN	NaN	NaN	NaN	NaN	NaN	NaN	NaN	NaN	NaN	NaN	NaN	NaN	NaN	NaN	NaN	NaN	NaN	NaN	NaN	153340000	93911000	59425000	O15120;O15120-2	O15120;O15120-2	1-acyl-sn-glycerol-3-phosphate acyltransferase beta	AGPAT2	415
AGPAT5	-0.634872079	0.226695731	0.624910533	-0.714135587	-0.680504441	-0.732573032	-0.667029262	-0.851998746	-0.855511367	-0.627046466	-0.459011883	-0.364124149	-0.425136954	-0.460375667	-0.543990731	-0.932817101	-1.122738957	-1.185422659	-1.002450585	0.001053525	-0.094371252	-0.052554969	-0.408385903	-0.06653697	0.114160128	-0.383607537	-0.288772047	-0.639695168	-1.873261929	-0.668572903	-1.50837791	-0.150169626	0.02498626	-0.354113579	-1.08549273	-1.016710162	-1.030547976	3707500000	1567500000	2140000000	Q9NUQ2	Q9NUQ2	1-acyl-sn-glycerol-3-phosphate acyltransferase epsilon	AGPAT5	6859
AGPAT3	NaN	NaN	0.232175693	0.227016538	NaN	0.319765687	0.306252122	0.362677336	0.495450795	-1.220577598	-1.541663527	-1.125717282	NaN	0.457870662	0.125462666	0.337995023	0.342744082	0.445892483	0.131407976	-0.779637933	-0.420078158	0.086798549	-0.667846799	-0.153416276	0.400948852	0.759429157	0.897892833	0.926700711	0.219790682	0.12286827	NaN	-0.596744359	NaN	-0.486045003	-0.387803704	NaN	-0.04879418	802490000	424200000	378290000	Q9NRZ7-3;Q9NRZ7-2;Q9NRZ7	Q9NRZ7-3;Q9NRZ7-2;Q9NRZ7	1-acyl-sn-glycerol-3-phosphate acyltransferase gamma	AGPAT3	6814
ABHD5	NaN	NaN	NaN	1.032654285	NaN	NaN	NaN	NaN	NaN	NaN	NaN	0.530718267	NaN	NaN	-0.56335336	NaN	NaN	NaN	NaN	NaN	NaN	NaN	NaN	NaN	NaN	NaN	NaN	NaN	NaN	NaN	NaN	NaN	NaN	NaN	NaN	NaN	NaN	24209000	14681000	9527300	Q8WTS1	Q8WTS1	1-acylglycerol-3-phosphate O-acyltransferase ABHD5	ABHD5	5193
PIKFYVE	0.602153242	0.384564936	1.051907539	NaN	0.338980198	0.41557622	-0.172615528	0.197980478	-0.569879949	0.590614438	0.727570713	0.57196486	0.406980991	0.378719389	-0.065710098	NaN	-0.617486537	-0.274052888	-0.205142245	0.308823258	0.04905384	NaN	0.610939801	-0.490467429	0.340038866	-0.374065697	0.254427046	0.649140716	NaN	-0.340847015	-0.20489195	-0.393196523	NaN	0.1944599	-0.161823243	0.205480069	NaN	337800000	185070000	152730000	Q9Y2I7;Q9Y2I7-4;Q9Y2I7-2;Q9Y2I7-3	Q9Y2I7	1-phosphatidylinositol 3-phosphate 5-kinase	PIKFYVE	7517
PLCB1	NaN	NaN	NaN	NaN	NaN	NaN	NaN	NaN	NaN	NaN	NaN	NaN	NaN	NaN	NaN	NaN	NaN	NaN	NaN	NaN	NaN	NaN	NaN	NaN	NaN	NaN	NaN	NaN	NaN	NaN	NaN	NaN	NaN	NaN	NaN	NaN	NaN	10468000	9487100	981100	Q9NQ66-2;Q9NQ66	Q9NQ66-2;Q9NQ66	1-phosphatidylinositol 4,5-bisphosphate phosphodiesterase beta-1	PLCB1	6735
PLCB2	2.381798983	2.072907448	2.471608639	2.792356968	2.751853943	2.762681007	2.294561625	2.517709255	2.53040576	2.654626369	2.555205822	2.339272022	2.757013321	2.747972012	2.402778864	2.519693375	0.826181889	1.081430554	1.109856844	2.537842989	2.45339942	2.503650188	2.155598402	2.298530817	2.566271305	2.504059315	2.526410341	2.644397259	2.085404873	1.296934843	2.034455776	2.971544027	2.501034498	2.560132265	1.873714209	2.030972958	2.349161863	7152000000	5877000000	1275000000	Q00722-3;Q00722-2;Q00722	Q00722-3;Q00722-2;Q00722	1-phosphatidylinositol 4,5-bisphosphate phosphodiesterase beta-2	PLCB2	3032
PLCB3	-0.316956669	-0.421909988	NaN	0.642684579	0.350393742	0.50549227	0.213487253	-0.016211016	0.154939532	-0.539034605	-0.468218297	-0.147957951	-0.794353485	0.441360027	0.334334403	0.200398773	-1.868568301	-0.802069128	-1.348572493	-0.06763871	-0.136322618	-0.306962103	-0.162725672	0.051638447	NaN	-0.428785503	-0.339023322	0.295960158	-0.646899879	-0.910041869	-0.095451921	0.075596005	0.549134493	0.925384998	-0.677260101	-0.501617491	NaN	647510000	318340000	329170000	Q01970-2;Q01970	Q01970-2;Q01970	1-phosphatidylinositol 4,5-bisphosphate phosphodiesterase beta-3	PLCB3	3068
PLCD1	NaN	NaN	NaN	NaN	NaN	NaN	NaN	NaN	NaN	NaN	NaN	NaN	NaN	NaN	NaN	NaN	NaN	NaN	NaN	NaN	NaN	NaN	NaN	NaN	NaN	NaN	NaN	NaN	NaN	NaN	NaN	NaN	NaN	NaN	NaN	NaN	NaN	14673000	10369000	4304400	P51178;P51178-2	P51178;P51178-2	1-phosphatidylinositol 4,5-bisphosphate phosphodiesterase delta-1	PLCD1	2514
PLCG1	NaN	NaN	NaN	NaN	NaN	NaN	1.551606536	1.56823802	NaN	NaN	NaN	NaN	NaN	NaN	NaN	NaN	1.634374738	1.481525302	1.525371909	NaN	NaN	NaN	0.009016164	NaN	NaN	NaN	NaN	NaN	NaN	NaN	NaN	NaN	NaN	NaN	NaN	NaN	0.782521069	154840000	105290000	49552000	P19174;P19174-2	P19174;P19174-2	1-phosphatidylinositol 4,5-bisphosphate phosphodiesterase gamma-1	PLCG1	1726
PLCG2	1.742361665	0.417386174	0.62769419	0.796911657	0.675465882	0.838125288	0.674337327	0.467453569	0.523296952	0.530218184	0.452214599	1.442222357	0.595489264	0.382663876	0.416038126	0.273186207	0.481182903	0.475775838	0.467513502	0.546371818	0.404763728	0.383341223	1.240043163	0.521535516	0.743327379	1.098999858	1.163526416	1.29201591	0.386260897	-0.203890264	-0.719752967	1.180593371	1.382362962	1.406980991	0.77344209	0.715130627	0.897328377	19596000000	11579000000	8016800000	P16885	P16885	1-phosphatidylinositol 4,5-bisphosphate phosphodiesterase gamma-2	PLCG2	1657
ADI1	-1.485942006	-1.483519077	-1.317072511	-1.34851563	NaN	-1.892196536	NaN	-1.564036727	-1.895961642	-1.344033003	-1.171591163	-1.325789452	-1.670160413	-1.307253599	-1.752748609	-1.924898148	-1.960697055	-2.356030941	-2.977133512	-1.318287969	-1.558855295	-0.727702677	-1.32140851	-1.038927674	-1.051511288	-1.258398294	-1.233335972	-1.430660009	-1.0093472	-2.373286247	NaN	-1.466496587	-1.271306157	-1.462261796	-1.187767863	-1.139600515	-2.007697821	2444800000	702550000	1742200000	Q9BV57;Q9BV57-2	Q9BV57;Q9BV57-2	1,2-dihydroxy-3-keto-5-methylthiopentene dioxygenase	ADI1	6164
GBE1	1.483904123	-0.248049021	-0.170053273	0.831152558	0.67219764	0.961423397	0.341866255	0.037399154	0.362176478	0.141971305	0.264945775	0.971600473	0.290621191	-0.241107985	-0.244521812	-0.360869855	-1.296604276	-1.336112022	-1.383883953	0.492504805	0.547910631	0.376582623	0.706558943	0.210996926	0.345381141	-0.157173112	0.091187097	-0.270469189	-0.819259465	-0.303108662	-0.149779677	0.370582849	0.741083026	0.792132139	-0.34573701	-0.038717065	-0.04809672	28226000000	15860000000	12366000000	Q04446	Q04446	1,4-alpha-glucan-branching enzyme	GBE1	3114
HSPE1	-1.718482256	-1.143850684	-1.133892298	-1.688046098	-1.694389939	-1.715410233	-1.354903579	-1.377845645	-1.473319292	-1.068739533	-1.059908986	-1.529970884	-1.078404903	-1.440101624	-1.433653831	-1.49149394	-1.423578143	-1.528071165	-1.541118383	-0.714399397	-0.794519961	-1.264055967	-1.447632194	-1.396981597	-1.39906168	-1.167871714	-1.291190863	-1.607200146	-1.445302963	-1.572841167	-0.853117347	-1.551835895	-1.461580992	-1.757236719	-1.486045003	-1.2651968	-1.242206216	1.77E+11	53277000000	1.24E+11	P61604	P61604	10 kDa heat shock protein, mitochondrial	HSPE1	2798
EFTUD2	-0.272978663	-0.251082718	-0.165429607	-0.308593839	-0.357720852	-0.240008935	-0.395720959	-0.492519885	-0.412618935	-0.01906126	0.00038966	-0.235849634	-0.098419622	-0.228110716	-0.286408007	-0.404794097	-0.051302511	-0.044603907	-0.097071357	-0.151339337	-0.16979672	-0.314174354	-0.232046738	-0.550999105	-0.589380026	-0.411100805	-0.303693146	-0.341302544	-0.379177332	-0.211136922	-0.52436465	-0.497433543	-0.592732131	-0.632640421	-0.330099374	-0.328262001	-0.178109065	1.12E+11	51235000000	60602000000	Q15029-2;Q15029;Q15029-3	Q15029-2;Q15029;Q15029-3	116 kDa U5 small nuclear ribonucleoprotein component	EFTUD2	3626
PHPT1	1.088500142	0.766725421	0.888220847	0.632315874	0.685825646	0.842930377	0.759233892	0.541492045	0.915609062	0.901688159	0.945554316	0.845235348	1.166761756	0.950257778	0.722348511	0.997146368	-0.162467822	-0.239886776	0.281701982	0.538785696	0.967250347	0.426877558	1.025735021	0.153606921	0.723443806	1.113285899	0.993665993	1.483541012	0.425888807	0.13855274	0.640703797	0.333098024	0.640883684	0.667675912	0.496508837	0.592592895	0.807578504	12572000000	8059200000	4512300000	Q9NRX4;Q9NRX4-2	Q9NRX4;Q9NRX4-2	14 kDa phosphohistidine phosphatase	PHPT1	6808
YWHAB	1.614005923	0.437212974	0.619558632	1.522384882	1.385827422	1.536586761	1.446108699	1.426974535	1.476899862	0.453616649	0.340586871	1.028822541	0.448764503	1.096498966	1.153895855	1.225699902	0.613740802	0.638972759	0.682371855	0.42464903	0.519424617	1.023885608	0.967278421	0.927304268	0.919806242	1.105783701	1.020954967	1.281175852	1.10876739	0.477401793	0.562154353	0.856554329	1.132672787	1.257217646	1.271983743	1.356346965	1.327964067	1.59E+11	1.09E+11	50300000000	P31946	P31946	14-3-3 protein beta/alpha;14-3-3 protein beta/alpha, N-terminally processed	YWHAB	2066
YWHAB	1.343769073	NaN	NaN	1.419893146	1.811067462	2.02955842	1.627984047	NaN	1.397866249	0.945359886	0.560642898	1.197699189	-0.686253905	1.72737956	NaN	NaN	0.944027007	0.713828444	0.599046767	NaN	NaN	NaN	1.058803439	1.882304907	1.284124136	1.507705808	1.338834167	1.509840608	NaN	1.21290195	NaN	1.231718183	1.124880433	1.994470716	1.567211509	1.530780911	1.418774128	14223000000	9843100000	4380100000	P31946-2	P31946-2	14-3-3 protein beta/alpha;14-3-3 protein beta/alpha, N-terminally processed	YWHAB	2067
YWHAE	0.381780028	0.41361475	0.462077856	0.368215889	0.356273025	0.501034379	0.294101715	0.228418723	0.210162237	0.395093739	0.416538686	0.378869504	0.372710735	0.518432379	0.451464683	0.494535923	0.761408806	0.54515034	0.553553224	0.546392858	0.552008212	0.45690006	0.46673581	0.576583207	0.664425254	0.618185043	0.517791927	0.592984498	0.593964159	0.338998407	0.930655301	0.405910105	0.627048016	0.666164041	0.355294496	0.420761824	0.364589155	2.58E+11	1.52E+11	1.06E+11	P62258;P62258-2	P62258;P62258-2	14-3-3 protein epsilon	YWHAE	2830
YWHAH	1.198294997	0.409431607	0.571750343	2.213838577	2.236503363	2.285389662	1.675212383	1.661684036	1.651994228	0.546793342	0.527761757	1.086660624	0.499055117	1.069633484	1.082866192	1.017154336	0.602416158	0.51171118	0.535457313	0.160330623	0.258131802	0.956795394	1.06975472	1.26478982	1.611931801	0.565353036	0.48428759	0.862890065	0.701717138	-0.018349282	1.293111444	1.401215553	1.823575139	1.623842955	1.260877728	1.293288231	1.061571121	68965000000	48616000000	20349000000	Q04917	Q04917	14-3-3 protein eta	YWHAH	3124
YWHAG	-0.111832663	-0.049212571	-0.027437156	0.278286099	0.282350928	0.354298353	0.260030955	0.183752581	0.181738406	-0.040261284	-0.041943841	0.042352732	-0.004609353	0.445578188	0.402378321	0.392383188	-0.142870873	-0.06419307	-0.061430544	0.184391722	0.194823116	-0.684369862	0.091602124	-0.399225801	-0.349365324	0.245967686	0.070299827	0.209077895	0.213504016	0.078670248	0.371385038	-0.405665725	-0.388244599	-0.245860651	-0.019203646	-0.083792046	-0.069702193	1.39E+11	72149000000	66372000000	P61981	P61981	14-3-3 protein gamma;14-3-3 protein gamma, N-terminally processed	YWHAG	2817
SFN	0.127163425	0.160104856	0.219269872	0.92084384	2.970865011	1.030118346	1.079447508	0.747269511	0.770633578	0.274476975	0.32129699	NaN	-0.426211149	-0.667301655	0.082071871	0.605178595	0.53432852	0.26562205	0.237914816	0.253257304	0.151474163	0.248073637	0.661227584	0.546477199	0.600949287	0.790608883	0.578499377	0.734755099	0.827538192	0.084303156	0.727690101	0.492870152	0.697055161	0.949115217	0.723562956	0.751028121	0.664219379	32758000000	20557000000	12201000000	P31947;P31947-2	P31947;P31947-2	14-3-3 protein sigma	SFN	2068
YWHAQ	0.774873197	0.320738316	0.435592562	0.40958491	0.580676854	0.41430679	0.678602934	0.537947655	0.548860133	0.512493074	0.528656423	0.756038487	0.497139901	0.559983373	0.550296009	0.361230999	0.643180072	0.681353509	0.686707735	0.424745768	0.457652777	0.776577413	0.647987306	0.650385678	0.778382778	0.563411713	0.537507772	0.470868737	0.768838048	0.660429239	0.412769467	0.637625515	0.859221399	0.92084384	0.659973383	0.813524842	0.83879596	69689000000	42590000000	27099000000	P27348	P27348	14-3-3 protein theta	YWHAQ	1930
YWHAZ	1.348280072	0.424803942	0.600927413	1.193271756	1.168447018	1.252088428	1.588183284	1.73624444	1.521390557	0.236622423	0.239446878	1.084119678	0.258925676	0.89848429	0.887927115	0.950229883	0.596841395	0.411598384	0.524977326	0.401501417	0.441321015	1.404190898	1.180070281	2.015957594	2.094371796	0.969819307	0.831229627	1.019316554	1.055351496	0.605485857	0.925905645	1.66004169	1.972109795	2.083263397	0.967673421	1.326479793	1.216518283	5.56E+11	3.84E+11	1.72E+11	P63104;P63104-2	P63104	14-3-3 protein zeta/delta	YWHAZ	2898
sep.15	1.645389795	1.616923451	1.522758007	1.430936813	1.344208479	1.171465874	1.148864627	0.989391983	0.933655918	1.291309595	1.415422201	1.433701038	1.490172505	1.5109092	1.164205194	1.149152637	0.230397537	0.258287102	0.181853041	1.430158973	1.250920653	1.193535686	1.420974493	1.116441727	1.287888527	1.385751843	1.380446076	1.668638706	1.097023487	1.436353683	0.829587758	1.03463304	1.034426212	1.397638083	1.372243762	1.304255605	1.395890594	5061000000	3567500000	1493500000	O60613;O60613-2	O60613	15 kDa selenoprotein	sep.15	657
HPGD	NaN	NaN	NaN	NaN	NaN	NaN	NaN	NaN	NaN	NaN	NaN	NaN	NaN	NaN	NaN	NaN	NaN	NaN	NaN	NaN	NaN	NaN	NaN	3.285319328	-2.00421381	NaN	NaN	NaN	NaN	NaN	NaN	NaN	NaN	NaN	NaN	NaN	NaN	107680000	70440000	37238000	P15428-5;P15428;P15428-4;P15428-2;P15428-3	P15428-5;P15428;P15428-4;P15428-2	15-hydroxyprostaglandin dehydrogenase [NAD(+)]	HPGD	1616
TNKS1BP1	NaN	NaN	-2.092985392	-1.00396204	-0.339365453	-0.647360563	-0.831309855	-1.18637383	-1.177088618	-1.227063298	-2.028569221	NaN	-1.900451422	-0.917087913	-1.21791327	-1.354677796	-1.881468892	NaN	-1.426640511	-1.327572346	-1.092951655	-1.575070262	NaN	NaN	NaN	NaN	NaN	NaN	NaN	-1.520950317	-1.516469121	-1.368153691	NaN	NaN	-1.494722843	NaN	-1.75932622	533550000	151660000	381890000	Q9C0C2;Q9C0C2-2	Q9C0C2	182 kDa tankyrase-1-binding protein	TNKS1BP1	6321
OAS1	NaN	NaN	NaN	2.707548141	2.266871214	1.75784266	2.930270195	2.793656826	2.317031145	NaN	NaN	NaN	NaN	0.570614278	0.447760642	NaN	NaN	NaN	NaN	NaN	NaN	NaN	NaN	NaN	NaN	NaN	NaN	-0.182310835	NaN	NaN	NaN	1.422597766	0.165337324	NaN	2.306359291	1.848193049	0.868278742	840600000	588420000	252190000	P00973;P00973-2;P00973-4;P00973-3	P00973;P00973-2;P00973-4;P00973-3	2-5-oligoadenylate synthase 1	OAS1	1103
OAS2	0.843577504	0.570057333	0.421534538	1.50996387	1.527574658	1.495857596	1.490415573	1.081308365	1.117380381	0.532866657	0.518473804	1.287536263	0.895287633	0.641423583	0.837145448	0.655966938	1.037473202	1.37220645	1.380859375	-0.280481249	-0.339821488	0.825721443	1.330646515	-1.053458929	0.65906179	0.675673246	0.899022341	0.834776163	2.53826189	-1.450115919	-0.908812881	1.299382687	1.4074018	1.034426212	1.063107729	1.718378901	1.667309284	3819600000	2402800000	1416800000	P29728-2;P29728	P29728-2;P29728	2-5-oligoadenylate synthase 2	OAS2	1998
OAS3	1.637558222	0.345784485	NaN	1.407554984	1.40828228	0.87583071	1.303650022	0.950759649	0.812485635	-0.535953403	-0.395611227	2.026322603	-0.442439198	0.819673896	0.553574324	0.268903732	1.260843158	1.556435823	1.395624876	0.842775226	0.891000569	1.79190743	1.860975862	1.499442697	1.701763988	1.249307752	1.244411588	0.871257901	1.540064812	0.421747178	0.701247871	1.473490357	1.824136972	2.057631969	0.554845393	1.411886215	0.879595041	2330800000	1587800000	742990000	Q9Y6K5	Q9Y6K5	2-5-oligoadenylate synthase 3	OAS3	7770
OASL	NaN	NaN	NaN	NaN	NaN	NaN	NaN	NaN	NaN	NaN	NaN	NaN	NaN	NaN	NaN	NaN	NaN	NaN	NaN	NaN	NaN	NaN	NaN	NaN	NaN	NaN	NaN	NaN	NaN	NaN	NaN	NaN	NaN	NaN	NaN	NaN	NaN	25471000	14281000	11190000	Q15646;Q15646-2;Q15646-3	Q15646;Q15646-2;Q15646-3	2-5-oligoadenylate synthase-like protein	OASL	3740
RNASEL	0.682742298	0.247234344	0.581130087	0.986101806	0.714870036	1.147777438	0.869095445	0.88958323	1.275087833	-0.015925806	-0.065710098	0.487237126	-0.123003982	0.129923314	0.183441237	0.199404404	-0.949871004	-0.101246677	-0.794020653	0.042308308	0.059224296	0.645186722	0.775070727	0.62909919	1.152003169	0.763978899	0.522239804	0.818223178	0.216099292	0.252036929	-0.645240545	-0.055473264	0.896979153	0.794632494	0.300590515	0.449178129	0.002223397	900740000	538310000	362430000	Q05823-2;Q05823	Q05823-2;Q05823	2-5A-dependent ribonuclease	RNASEL	3137
GCAT	NaN	NaN	NaN	NaN	NaN	NaN	NaN	NaN	NaN	NaN	NaN	NaN	NaN	NaN	NaN	NaN	NaN	NaN	NaN	-1.520346761	-1.245860696	NaN	NaN	NaN	NaN	NaN	-2.511189699	-1.930775166	NaN	NaN	NaN	-2.226076841	NaN	NaN	NaN	NaN	NaN	92886000	9830600	83055000	O75600;O75600-2	O75600;O75600-2	2-amino-3-ketobutyrate coenzyme A ligase, mitochondrial	GCAT	805
ADO	0.324166	-0.509037018	0.07716272	0.465221256	NaN	0.323082805	-0.253384292	-0.536948025	0.667057276	0.655035198	0.647399664	0.906061172	0.866752088	-0.341644228	-0.050048914	-0.382169276	-0.414460331	-0.011924895	-0.04376442	0.483621687	0.788638771	-0.065572232	0.322144508	NaN	0.682510614	0.344886303	0.180021286	0.435553521	-0.419323117	0.057091396	-0.321697205	0.522737145	0.378306776	NaN	-0.165043622	0.587055862	-0.492212147	1001100000	554340000	446760000	Q96SZ5	Q96SZ5	2-aminoethanethiol dioxygenase	ADO	5888
DNPH1	-0.266756535	-0.108089507	-0.457331657	-0.257493496	-0.381504923	-0.372617841	-1.22767961	-1.225891829	-1.953302503	0.006724134	0.013741971	-0.202386364	-0.093424968	-0.239275888	-0.326997459	-0.199876413	-1.029346943	-0.850399375	-1.053111434	0.636324227	0.811573744	-0.405012131	-0.196229324	-0.592732131	-0.626859486	0.317858189	0.383190632	0.418928355	-0.579276681	-0.885027647	-0.280600011	-0.920674384	-0.574149966	-0.673375487	-0.709290683	-0.103396989	-0.098284848	7222900000	3367100000	3855700000	O43598;O43598-2	O43598;O43598-2	2-deoxynucleoside 5-phosphate N-hydrolase 1	DNPH1	547
HACL1	-0.769433141	-0.852797866	NaN	-1.444666982	-1.285343051	-1.449323654	NaN	-1.112966895	NaN	-0.841570735	-0.56296283	-0.799584627	-1.07785821	-1.521402597	-1.617486477	NaN	-2.934459925	NaN	NaN	NaN	NaN	NaN	-1.170758367	NaN	NaN	NaN	-0.938850343	-0.877901256	NaN	NaN	NaN	NaN	NaN	NaN	NaN	NaN	NaN	256210000	84509000	171700000	Q9UJ83-2;Q9UJ83;Q9UJ83-3;Q9UJ83-4	Q9UJ83-2;Q9UJ83;Q9UJ83-3;Q9UJ83-4	2-hydroxyacyl-CoA lyase 1	HACL1	7273
COQ5	0.120278545	0.442457587	0.502791405	0.173140317	0.197434485	0.453221649	-0.093289748	-0.597125828	-0.38183701	0.675120294	0.466496468	0.21759139	0.39145574	0.513337016	0.129765511	0.292121917	-0.748117745	-0.425459355	-0.771801054	0.934262276	0.809701204	0.346297979	0.633859634	0.304023981	0.2270502	0.51686275	0.632964492	0.293164432	0.119494639	0.354943961	0.426547825	0.206278846	0.245865002	-0.081066996	0.115409799	0.266142428	0.358694524	6012900000	2506100000	3506700000	Q5HYK3	Q5HYK3	2-methoxy-6-polyprenyl-1,4-benzoquinol methylase, mitochondrial	COQ5	4004
OGFOD2	NaN	NaN	NaN	NaN	NaN	NaN	NaN	NaN	NaN	0.822426617	NaN	NaN	0.243215829	NaN	NaN	NaN	NaN	NaN	NaN	NaN	1.225025415	NaN	NaN	NaN	NaN	NaN	NaN	NaN	NaN	NaN	NaN	NaN	NaN	NaN	NaN	NaN	NaN	144070000	80257000	63817000	Q6N063;Q6N063-3;Q6N063-4	Q6N063	2-oxoglutarate and iron-dependent oxygenase domain-containing protein 2	OGFOD2	4239
OGFOD3	NaN	NaN	NaN	NaN	NaN	NaN	-1.07512176	-0.72857362	NaN	-0.845831156	-1.079497695	NaN	NaN	NaN	-0.22465767	NaN	NaN	NaN	NaN	NaN	NaN	NaN	NaN	NaN	NaN	NaN	NaN	NaN	NaN	NaN	NaN	NaN	NaN	NaN	NaN	NaN	NaN	78416000	26372000	52044000	Q6PK18;Q6PK18-2	Q6PK18;Q6PK18-2	2-oxoglutarate and iron-dependent oxygenase domain-containing protein 3	OGFOD3	4329
OGDH	0.156723633	0.515707195	0.61043328	0.693061173	0.62698108	0.636481225	0.923960984	0.896119773	0.828126967	0.353063226	0.305948883	0.228266478	0.406674862	0.747463226	0.688729346	0.524707556	-0.162596792	-0.18307358	-0.301353604	0.301177025	0.22357592	0.332153231	0.471548706	0.016439021	0.068785988	0.393519938	0.477140754	0.512040436	0.011195344	-0.089362577	-0.31811434	-0.045862276	0.0863849	0.409010053	0.354777873	0.60713309	1.025529385	36153000000	21167000000	14986000000	Q02218;Q02218-2;Q02218-3	Q02218;Q02218-2	2-oxoglutarate dehydrogenase, mitochondrial	OGDH	3077
BCKDHA	-0.414568633	0.006390802	0.441379666	-0.36692363	-0.32619223	-0.237441361	0.041565578	-0.113166988	0.114113256	-0.06653697	-0.005902895	-0.215864912	-0.003746084	-0.06529662	-0.015497574	-0.127765328	-0.133037403	-0.261711329	-0.13710995	0.372337162	0.603358209	0.978264451	-0.09868893	0.609222233	0.461302966	0.113223597	0.387845635	-0.055889752	-0.54497987	-0.232046738	0.190355048	0.105038725	0.06496276	0.0902806	-0.318577111	-0.109694898	0.112880275	4908500000	2259600000	2648900000	P12694;P12694-2	P12694;P12694-2	2-oxoisovalerate dehydrogenase subunit alpha, mitochondrial	BCKDHA	1518
BCKDHB	-0.314058363	0.10755457	0.268973261	-0.176705748	-0.581302941	-0.302523762	-0.405121088	-0.269990683	NaN	-0.134615317	-0.078883111	-0.316029847	-0.143393531	-0.023610249	-0.244156331	-0.312200487	0.039947998	-0.129085228	0.008653274	0.644149244	0.685199082	NaN	-0.741574883	NaN	0.603906214	-0.099631764	-0.162725672	-0.05644469	-0.976217031	0.143197432	0.068256415	0.170994714	0.427983493	0.382889688	0.085665174	0.165110782	NaN	3289500000	1699800000	1589700000	P21953;P21953-2	P21953	2-oxoisovalerate dehydrogenase subunit beta, mitochondrial	BCKDHB	1804
CNP	-0.293841392	-0.175428778	-0.080657631	-0.120749943	-0.213751718	-0.003314384	-0.157043755	-0.037733577	-0.079702392	-0.509949148	-0.5043661	-0.403158635	-0.449957579	-0.151858762	-0.220453754	-0.281193733	-1.220577598	-0.925923407	-0.880724669	-0.732920289	-0.714311481	-0.529970884	-0.291485667	-0.3241193	-0.240497395	-0.438505888	-0.347325474	-0.127237111	0.203285858	-0.850239396	-0.330673069	-0.629286647	-0.404903144	-0.224040255	-0.180402577	-0.076422244	-0.270469189	14633000000	6471300000	8161900000	P09543-2;P09543	P09543-2;P09543	2,3-cyclic-nucleotide 3-phosphodiesterase	CNP	1399
DECR1	0.090403534	-0.020626618	0.130555004	0.631287396	0.708797216	0.719471216	0.673416615	0.524500012	0.569479108	-0.14522101	-0.174534276	0.191754907	-0.192825422	0.306680322	0.124628723	0.193601757	-0.269631654	-0.358396143	-0.274649352	0.294402421	0.190453768	0.25004521	0.258615047	0.433720678	0.379638821	0.469409794	0.465320915	0.601014793	0.293429703	0.168609083	0.319729716	0.305003941	0.39473325	0.363178164	0.177049622	0.447859108	0.426664263	42219000000	23778000000	18441000000	Q16698-2;Q16698	Q16698-2;Q16698	2,4-dienoyl-CoA reductase, mitochondrial	DECR1	3819
PDE12	-0.412618935	-0.292192668	-0.088412985	-0.113433763	0.002946148	-0.082157493	-0.022758426	-0.031254116	0.1209374	-0.227987528	-0.082702592	-0.219710648	-0.147436962	0.025294539	0.011064447	-0.071488038	-0.581110239	-0.535555303	-0.641638398	-0.100439504	-0.093154445	-0.017921984	-0.272501081	0.022624843	-0.004896822	-0.176578134	-0.129612699	-0.092207395	-0.176833272	-0.679513991	-0.279530674	-0.104336709	0.011995144	0.169387698	-0.451540828	-0.048375823	0.070315063	7358700000	3648400000	3710300000	Q6L8Q7;Q6L8Q7-2	Q6L8Q7;Q6L8Q7-2	2,5-phosphodiesterase 12	PDE12	4236
CYP7B1	NaN	NaN	NaN	NaN	NaN	NaN	NaN	NaN	NaN	NaN	NaN	NaN	NaN	NaN	NaN	NaN	NaN	NaN	NaN	NaN	NaN	NaN	NaN	NaN	NaN	NaN	NaN	NaN	NaN	NaN	NaN	3.144201517	3.693835735	NaN	NaN	NaN	NaN	135660000	129760000	5904900	O75881	O75881	25-hydroxycholesterol 7-alpha-hydroxylase	CYP7B1	845
PSMC6	0.035150468	-0.247684494	-0.175684288	0.204665318	0.125368223	0.23728554	0.191788033	0.154714763	0.213922232	-0.116897069	-0.09491162	0.062851503	-0.115965344	0.129181594	0.070557468	-0.027295534	-0.579083502	-0.509037018	-0.536749303	0.100762419	0.101319477	0.142464846	-0.013497975	0.183408529	0.195929945	0.143324971	0.081858039	0.075504772	-0.054640114	-0.368153632	0.149920732	-0.059632093	0.211581483	0.221791387	-0.080111943	0.160443425	0.121957451	42445000000	21720000000	20725000000	P62333	P62333	26S protease regulatory subunit 10B	PSMC6	2847
PSMC1	0.239004239	-0.133695096	-0.053806461	0.224182487	0.189351335	0.341994196	0.306823105	0.191656113	0.21676968	0.009422704	-0.002594454	0.085557878	0.005883723	0.123166911	0.088116631	0.076082595	-0.508022904	-0.592253625	-0.574343681	0.189384222	0.160604686	0.216987655	0.075732931	0.22061421	0.331681132	0.075535297	0.027851341	0.179808736	0.175940856	-0.497944444	0.267583251	-0.092207395	0.109576747	0.258011013	-0.027012503	0.091356128	0.248964831	33381000000	17677000000	15705000000	P62191;P62191-2	P62191;P62191-2	26S protease regulatory subunit 4	PSMC1	2823
PSMC3	0.115644269	-0.202887878	-0.172615528	0.182098478	0.04769624	0.23209092	0.20245567	0.113254763	0.172750086	-0.084744617	-0.062674314	0.061947618	-0.022048201	0.099819072	0.056116235	-0.027720269	-0.446467966	-0.487897933	-0.616169453	0.080637015	0.149824634	0.188101634	-0.021337541	0.091386959	0.136791065	0.118946299	0.043630939	0.176055029	-0.012354149	-0.401848882	0.266263843	-0.112233028	0.128708348	0.161136955	-0.063917093	0.117787346	0.201028779	40283000000	20646000000	19637000000	P17980	P17980	26S protease regulatory subunit 6A	PSMC3	1699
PSMC4	0.193106905	-0.170309782	-0.070114598	0.319747627	0.249324858	0.465400487	0.310020953	0.234736905	0.362454623	-0.04879418	0.021130785	0.13715595	0.082499593	0.079035975	0.171612203	0.156610996	-0.459011883	-0.532067537	-0.591775119	0.235416085	0.260307401	0.277481526	0.216601998	0.330501437	0.298814803	0.083064884	0.14262408	0.240213543	0.1219889	-0.283329129	0.365295202	-0.024887003	0.140714183	0.396308303	0.007985714	0.177718505	0.178910226	46172000000	25374000000	20798000000	P43686;P43686-2	P43686;P43686-2	26S protease regulatory subunit 6B	PSMC4	2305
PSMC2	0.080652304	-0.237808481	-0.222062588	0.242789015	0.127620339	0.264183283	0.083768055	0.050024483	0.132989153	-0.127237111	-0.14064768	0.003712452	-0.075053424	0.033185706	0.010802788	-0.12538667	-0.619553864	-0.626953006	-0.653977215	0.092893891	0.105752684	0.128645256	-0.040681984	0.022024019	0.088822357	0.024854073	0.114456922	0.026587097	-0.076695912	-0.511164367	0.10020563	-0.180911615	0.013989642	0.198278368	-0.151729032	0.085848778	0.115253732	39510000000	19941000000	19569000000	P35998;P35998-2	P35998;P35998-2	26S protease regulatory subunit 7	PSMC2	2153
PSMC5	0.11239671	-0.235849634	-0.163241044	0.202555358	0.18565461	0.214759186	0.184916496	0.142130435	0.14184396	0.0489792	0.022610113	0.075778455	-0.028710548	0.038480323	0.037532374	-0.043624464	-0.45628044	-0.602266908	-0.638490975	0.201244503	0.191837415	0.096067019	0.024091139	0.087702706	0.215864599	0.100870676	0.112693071	0.138886258	0.084655136	-0.516317785	0.213838592	-0.039840266	0.107259385	0.179465711	-0.005471931	0.062776096	0.09017317	38668000000	20048000000	18620000000	P62195;P62195-2	P62195;P62195-2	26S protease regulatory subunit 8	PSMC5	2824
PSMD1	0.255528867	-0.150559679	-0.014926623	0.195285544	0.173905075	0.34516117	0.260825962	0.148864597	0.23725155	-0.040261284	0.00705756	0.20345211	-0.016496284	0.054122686	0.019097263	-0.047817491	-0.595503628	-0.653243482	-0.743040979	0.218094766	0.181967497	0.133637995	0.076356336	0.237404585	0.139410526	-0.051023997	0.139219865	0.185851634	0.035638306	-0.36165601	0.227100894	-0.054778997	0.058728356	0.19350265	-0.136191353	0.070981741	0.15187484	47649000000	24503000000	23146000000	Q99460;Q99460-2	Q99460;Q99460-2	26S proteasome non-ATPase regulatory subunit 1	PSMD1	5911
PSMD10	1.125006318	0.576174438	0.708514333	0.90009886	0.790658891	1.018848777	0.791083276	0.90028733	0.926974952	0.527512193	0.601715267	0.802059054	0.559898317	0.907386541	0.955284238	0.833824515	0.812967122	0.950620234	0.849440336	0.713402748	0.922319412	0.862653911	0.706605911	0.985644698	1.107616663	0.877419949	0.733507276	0.938763022	0.942279398	0.5040797	0.631488621	0.866988897	1.094033003	1.196508527	0.847881556	0.999826789	1.092370987	7608800000	5044200000	2564500000	O75832;O75832-2	O75832	26S proteasome non-ATPase regulatory subunit 10	PSMD10	837
PSMD11	0.070239224	-0.352080524	-0.210513517	0.212383568	0.091863409	0.23404102	0.178714231	0.017008184	0.129670724	-0.049491268	-0.038576625	0.036629416	-0.12604773	-0.027578706	-0.110363193	-0.034638267	-0.567934752	-0.77104044	-0.749748707	-0.004321597	0.036333445	0.02205332	-0.053945445	0.04094217	0.095666155	-0.007482644	-0.070252001	0.01706665	-0.032665107	-0.510151803	0.150272876	-0.16851376	-0.000432773	0.057782061	-0.165686935	-0.040962577	0.129071191	48098000000	25553000000	22546000000	O00231;O00231-2	O00231;O00231-2	26S proteasome non-ATPase regulatory subunit 11	PSMD11	243
PSMD12	-0.063226841	-0.485839069	-0.372952014	0.070315063	0.027763279	0.094140843	-0.041663501	-0.141694337	-0.166715339	-0.204391122	-0.297484875	-0.193330124	-0.289716423	-0.2599051	-0.280362397	-0.258940935	-0.877351582	-0.89553529	-0.917775393	-0.098823741	-0.146524817	-0.142609417	-0.200504333	0.019082667	0.113504522	-0.188274309	-0.354339272	-0.177598968	-0.335597545	-0.686433256	-0.015925806	-0.29490006	-0.078336544	-0.016638938	-0.373620421	-0.150299698	-0.134878144	28395000000	13513000000	14882000000	O00232;O00232-2	O00232;O00232-2	26S proteasome non-ATPase regulatory subunit 12	PSMD12	244
PSMD13	0.022155957	-0.372060508	-0.331819832	0.087733455	0.022068055	0.090480268	-0.035905425	-0.094641551	0.057091396	-0.186120093	-0.192572951	-0.109962329	-0.167229429	-0.056999661	-0.241352126	-0.207643092	-0.638490975	-0.83673209	-0.848717988	-0.032947224	-0.061845344	-0.068739571	-0.163112208	-0.052972309	0.015636576	-0.276198775	-0.276318014	-0.16851376	-0.305445284	-0.628633738	-0.083111167	-0.217354849	-0.073271759	-0.024887003	-0.324810684	-0.167743221	-0.123136401	30829000000	14697000000	16133000000	Q9UNM6;Q9UNM6-2	Q9UNM6;Q9UNM6-2	26S proteasome non-ATPase regulatory subunit 13	PSMD13	7414
PSMD14	-0.002882469	-0.414027154	-0.415217876	0.019799059	0.003857054	0.163122475	0.011878818	-0.011924895	-0.084064201	-0.178109065	-0.20088096	-0.18205668	-0.164657637	-0.1614362	-0.193582535	-0.18878065	-0.637007296	-0.8076846	-0.79193908	-0.045582682	-0.086512029	-0.085288599	-0.083247356	-0.078199826	-0.014926623	-0.052833151	-0.12498977	-0.076695912	0.063469477	-0.662114382	0.100236595	-0.248291999	-0.023468215	0.001833374	-0.290306449	-0.155878708	-0.136453912	24158000000	11542000000	12616000000	O00487	O00487	26S proteasome non-ATPase regulatory subunit 14	PSMD14	290
PSMD2	0.069466978	-0.246712029	-0.36098218	0.170556381	0.122664034	0.183981955	0.11239671	0.009262938	0.151890934	-0.092613444	-0.096531831	-0.015783047	-0.109561108	-0.014783789	-0.041102804	-0.213627264	-0.694568217	-0.646715701	-0.692248702	0.032669127	0.102790609	0.048218276	-0.036749434	0.100236595	0.048740458	-0.047677942	0.075960882	0.025221024	-0.134878144	-0.699462831	-0.046141837	-0.06308876	0.021716567	0.041892387	-0.177598968	-0.035201654	0.024854073	64680000000	31441000000	33240000000	Q13200;Q13200-3;Q13200-2	Q13200;Q13200-3;Q13200-2	26S proteasome non-ATPase regulatory subunit 2	PSMD2	3312
PSMD3	-0.144699007	-0.399772763	-0.305094957	0.066064879	-0.020626618	0.105457775	0.013217703	-0.103799731	-0.071625397	-0.18878065	-0.245617375	-0.138159141	-0.205892861	-0.048515175	-0.2110122	-0.236829385	-0.66820997	-0.861240745	-0.89553529	-0.054362383	-0.021053322	-0.028144866	-0.176195085	-0.056583479	-0.039559539	-0.184597641	-0.176578134	-0.097206295	-0.288417667	-0.713079929	0.0098293	-0.283803195	-0.1372412	-0.109427333	-0.276556224	-0.123268925	-0.129085228	43666000000	20656000000	23010000000	O43242;O43242-2	O43242;O43242-2	26S proteasome non-ATPase regulatory subunit 3	PSMD3	494
PSMD4	0.151794806	-0.169411972	0.05371828	0.341847926	0.331935316	0.366578072	0.30612722	0.169176802	0.320396096	0.043973129	0.029013852	0.105116278	0.021701828	0.158043042	0.087656744	0.076584518	-0.464877367	-0.527770996	-0.57608676	0.294543922	0.284809411	0.266732365	0.082239859	0.148177087	0.258476883	0.221135423	0.226273715	0.192183375	0.12357536	-0.209016606	0.279984295	0.03630393	0.299826652	0.338432819	0.07863979	0.276712418	0.178861156	23005000000	12455000000	10550000000	P55036;P55036-2	P55036;P55036-2	26S proteasome non-ATPase regulatory subunit 4	PSMD4	2660
PSMD5	1.227962375	0.906034291	1.217423797	0.959374011	1.014820218	1.079599977	1.240350008	1.235721827	1.246840477	0.814285636	0.800374806	1.211932421	0.902739704	1.116379142	1.040882707	0.980312347	0.584197998	0.555248082	0.56945771	1.064585567	1.086629987	1.551268101	1.104387164	1.605200529	1.600205421	0.99073875	1.022947192	1.044508696	0.456365436	1.07585454	1.041060805	1.078502655	1.179776073	1.195252538	0.513749063	0.845909417	0.8715747	23063000000	16019000000	7043200000	Q16401;Q16401-2	Q16401;Q16401-2	26S proteasome non-ATPase regulatory subunit 5	PSMD5	3787
PSMD6	-0.049770109	-0.439676255	-0.362890601	0.037887741	-0.140516967	-0.021337541	0.0020211	-0.116231605	-0.123666108	-0.13960056	-0.25132519	-0.115832366	-0.159758374	-0.110764176	-0.205517694	-0.268314511	-0.762816429	-0.887447238	-0.89855659	-0.063226841	-0.177598968	0.011907986	-0.08120317	0.015534666	0.031828221	-0.223669782	-0.218223289	-0.227987528	-0.370275974	-0.754972935	-0.152637795	-0.289244324	-0.155749187	0.029602675	-0.389016092	-0.196732953	-0.19937396	25170000000	11925000000	13246000000	Q15008;Q15008-4;Q15008-3;Q15008-2	Q15008;Q15008-4;Q15008-3;Q15008-2	26S proteasome non-ATPase regulatory subunit 6	PSMD6	3613
PSMD7	-0.108758636	-0.335597545	-0.420185864	0.100499533	-0.106080271	0.235246167	-0.009347203	-0.070252001	0.167215377	-0.253263265	-0.268913448	-0.171078697	-0.247927502	-0.205642745	-0.304043651	-0.2599051	-0.687329471	-0.8160671	-0.861796618	-0.141955912	-0.134220868	-0.139862314	-0.211635232	-0.109026261	0.050263345	-0.166329861	-0.182183802	-0.112766832	-0.115832366	-0.717297971	-0.066123702	-0.277627796	-0.178873882	-0.055612139	-0.481608927	-0.164657637	-0.061707035	19247000000	9245800000	10002000000	P51665	P51665	26S proteasome non-ATPase regulatory subunit 7	PSMD7	2534
PSMD8	0.146291777	-0.350497216	-0.331475824	0.195615962	-0.004896822	0.191754907	0.029219983	-0.154971927	0.157399207	-0.05686092	-0.080794133	-0.098015249	-0.072174482	-0.043484431	-0.175812021	-0.207892865	-0.609187663	-0.576377034	-0.744333267	0.227692023	0.182868049	0.033008546	-0.118492693	0.122993983	0.065642111	-0.123401374	-0.200504333	0.068770736	0.005825828	-0.535256743	0.256562591	-0.213627264	0.071390837	-0.024461526	-0.258820355	-0.003746084	-0.081748642	12727000000	6201400000	6525900000	P48556	P48556	26S proteasome non-ATPase regulatory subunit 8	PSMD8	2374
PSMD9	0.802889526	0.310915589	0.389413267	1.048680782	0.856528223	1.015694976	0.861028314	1.110822439	0.804324865	0.073302165	0.197186396	0.537612498	0.393595755	0.870756567	0.744342148	0.904521048	0.078091502	0.218581557	-0.107152238	0.111352213	0.095034294	0.582533658	0.349933952	0.614712536	0.670038342	0.041342821	0.414979875	0.788589001	0.761262	-0.050188247	0.971374214	0.497832358	0.638186753	0.852354705	0.731685519	0.925604224	0.885526419	6689200000	4215200000	2474000000	O00233;O00233-2;O00233-3	O00233;O00233-2	26S proteasome non-ATPase regulatory subunit 9	PSMD9	245
PDAP1	-0.426533103	-0.746484876	-0.506398857	-0.09855441	-0.372394979	-0.113700494	0.00271477	-0.123003982	0.080377594	-0.34573701	-0.45217374	-0.338909209	-0.31010735	-0.352984428	-0.445938528	-0.54309994	-0.433600515	-0.106482282	-0.285934806	-0.332851201	-0.230448946	-0.994145215	-0.428142399	-0.969749153	-1.117229581	-0.119820863	-0.323773563	-0.190425262	-0.007051899	-0.3782897	-0.201382846	-1.223484278	-0.668482304	-0.759326279	-0.353436232	0.21445787	0.002526962	7750200000	3438400000	4311900000	Q13442	Q13442	28 kDa heat- and acid-stable phosphoprotein	PDAP1	3369
MRPS10	-0.821465373	-0.903963685	-0.72892189	0.493458956	NaN	NaN	-0.771124959	NaN	NaN	-0.385817558	-0.304861367	-0.764515996	NaN	-0.799833417	NaN	NaN	-1.740452647	-1.949609637	-1.828184724	-0.465608895	-0.242815927	-1.317882895	-0.560812831	-1.693185806	NaN	-1.008128285	NaN	-1.271545172	-0.833092511	-0.731096268	NaN	-1.575602889	-1.361262918	NaN	-1.297602296	-0.98884815	-0.545869529	1009400000	449430000	559970000	P82664	P82664	28S ribosomal protein S10, mitochondrial	MRPS10	2976
MRPS11	-0.795933068	-0.471135408	-0.384602487	-0.530969739	-0.613814533	NaN	-0.801407039	-0.77500844	NaN	0.12063925	-0.082566366	-0.53246659	0.323100686	-0.346191019	-0.082975082	-0.862114072	-1.703986645	-1.789562345	-1.758601546	0.016336827	-0.014355289	NaN	-0.494569182	NaN	NaN	-1.219462872	NaN	-1.183009982	NaN	-0.633756638	NaN	-1.226261973	-0.926910341	-1.069289804	-0.579952419	-0.641730964	-0.644594729	1505300000	594170000	911080000	P82912-2;P82912;P82912-3	P82912-2;P82912	28S ribosomal protein S11, mitochondrial	MRPS11	2980
MRPS12	NaN	NaN	NaN	-1.074368358	-0.912113309	-2.404222012	NaN	0.130681321	NaN	-0.300650805	-0.182819396	-0.50934118	-0.268913448	-0.5641343	-0.52536732	-0.683471799	-1.796099305	-1.440527081	NaN	-0.513995945	-0.14717631	-1.162918925	NaN	NaN	NaN	-1.107286215	-1.284217954	-1.39813149	NaN	-0.831958234	0.33498928	1.600949287	NaN	NaN	NaN	-0.338567108	-0.25071916	1797500000	766090000	1031400000	O15235	O15235	28S ribosomal protein S12, mitochondrial	MRPS12	439
MRPS14	-0.846152365	-0.316493362	-0.155490279	-0.75317663	-0.674460649	-0.612305284	-0.579759479	-0.649109483	-0.605589092	-0.070389234	0.177506372	-0.474150419	0.148608774	-0.213876069	-0.111031339	-0.154194325	-1.518786907	-1.282083869	-1.572986603	0.086109169	0.028263401	-1.117828131	-0.316724986	-1.110830784	-1.194213152	-0.897085607	-0.885027647	-0.950095117	-0.61353159	-0.420832783	-1.00949049	-1.197991133	-1.086240292	-0.862907529	-0.78910321	-0.296662986	-0.37584579	1263900000	540910000	723000000	O60783	O60783	28S ribosomal protein S14, mitochondrial	MRPS14	677
MRPS15	-0.210513517	0.058533002	0.646247625	NaN	-0.129480809	NaN	-0.686971128	-0.521754384	0.20250544	0.210178897	0.47166878	-0.752491653	-0.263875782	0.569950283	-0.563548684	NaN	NaN	NaN	-0.027012503	0.101133816	-0.503755748	-1.451699138	0.026660541	NaN	-0.733007193	NaN	NaN	NaN	-0.962585926	0.0927094	NaN	-0.892041326	-1.765916586	NaN	-0.646531403	NaN	-0.185993314	1022300000	380340000	641920000	P82914	P82914	28S ribosomal protein S15, mitochondrial	MRPS15	2981
MRPS16	-1.234501243	-0.74484992	NaN	-1.334854245	-1.530020952	-1.028993487	-1.12114799	-1.250658393	NaN	-0.407842189	-0.435735226	-0.844144583	-0.422233045	-0.729705095	-0.716771424	-0.972472072	-2.137077332	-1.641361117	-1.666211247	-0.264596552	-0.426962495	-1.659650564	-0.768247783	-1.111966133	-2.014641047	-1.03710103	-1.627233267	-1.470354676	-0.994000316	NaN	-1.502636194	-1.533912063	-1.730487704	-1.494569182	-1.092951655	-0.777282894	NaN	2007600000	663150000	1344400000	Q9Y3D3;Q9Y3D3-2	Q9Y3D3;Q9Y3D3-2	28S ribosomal protein S16, mitochondrial	MRPS16	7601
MRPS17	-1.08488071	-0.676718712	-0.358733863	-1.004105926	-1.145742655	-1.195095539	-0.940204382	-1.038787365	-0.92265451	-0.19067806	-0.221815258	-0.802565515	-0.232292384	-0.492519885	-0.571337104	-0.684998214	-1.922959089	-1.495643973	-1.757492661	-0.243790954	-0.177981526	-1.458277106	-0.761370301	-1.775598407	-1.483415961	-1.210638165	-1.163691878	-1.215554357	-0.830579877	-1.085968494	-1.819423079	-1.551491499	-1.334625483	-1.443871856	-1.104604959	-0.70646435	-0.985791862	3538400000	1236000000	2302400000	Q9Y2R5	Q9Y2R5	28S ribosomal protein S17, mitochondrial	MRPS17	7537
MRPS18A	-1.231186628	-0.792522252	-0.789520681	-0.913033068	-1.118093848	-1.032312512	-1.026233554	-1.345680237	-1.436481714	-0.667665064	-0.663298965	-1.129019141	-0.712639868	-0.535555303	-0.821791828	-0.934252203	-1.540721655	-1.645840049	-1.863978148	-0.681584239	-0.458172053	NaN	-1.133892298	NaN	NaN	-0.925847411	-0.937269032	-1.01328373	-1.271126866	-1.321639657	-1.248474121	-1.061499715	-1.378234148	-1.511771679	-1.272978663	-0.782911718	-0.928502917	1115300000	391800000	723520000	Q9NVS2;Q9NVS2-2;Q9NVS2-3	Q9NVS2;Q9NVS2-2;Q9NVS2-3	28S ribosomal protein S18a, mitochondrial	MRPS18A	6903
MRPS18B	-0.877430141	-0.895224988	-0.45343861	-1.013355017	-1.057970047	-1.268614054	-0.891808033	-2.295282364	-1.153675675	-0.505179584	-0.465713382	-0.971000791	-0.440633416	-0.950468481	-0.527770996	-1.265256882	-1.776693463	-1.563646317	-1.597316504	-0.550506592	-0.405556709	-1.272739768	-0.520044982	NaN	NaN	-1.234378576	-1.79576695	-2.200315952	-1.074847817	-1.458434582	NaN	-1.873025775	-1.764006376	-2.071659803	-1.313826323	-1.802978873	-0.80537492	2523500000	811690000	1711800000	Q9Y676	Q9Y676	28S ribosomal protein S18b, mitochondrial	MRPS18B	7738
MRPS18C	-1.516973376	-0.831877291	NaN	NaN	-1.432692289	NaN	NaN	NaN	NaN	NaN	-0.359071314	NaN	NaN	NaN	-0.626672804	-0.792022467	NaN	NaN	NaN	-0.723602235	-0.409146518	NaN	NaN	NaN	NaN	NaN	NaN	NaN	NaN	NaN	NaN	-1.511721134	NaN	NaN	-2.386314154	-0.919073045	NaN	508210000	163140000	345070000	Q9Y3D5	Q9Y3D5	28S ribosomal protein S18c, mitochondrial	MRPS18C	7602
MRPS2	-1.313710213	-0.812950015	0.129023865	-1.323831081	-1.188907146	-1.150234699	-1.115233064	-1.184407234	-1.008988857	-0.490159422	-0.412293762	-1.012854695	-0.502839863	-0.497229129	-0.771209478	-1.056097865	-2.058628321	-1.937156081	-2.122374535	-0.47943756	-0.551097512	-1.611314058	-1.036186814	-1.867856979	NaN	-1.33519733	-1.46863544	-1.610794425	-0.950319111	-1.13592875	-1.733007193	-1.622415066	-1.556650043	-1.596219659	-1.21791327	-1.064262033	-0.987466335	3239400000	1034100000	2205300000	Q9Y399	Q9Y399	28S ribosomal protein S2, mitochondrial	MRPS2	7580
MRPS21	NaN	-0.598651052	-0.827006102	-0.95791465	-1.134220839	-1.046560884	-0.831715167	-0.965839624	-0.758303046	-0.308826864	-0.29713276	-0.673194468	NaN	-0.602551877	-0.632454336	-0.588708699	-1.657319903	-1.8160671	-1.866512537	-0.352645546	NaN	NaN	-0.82928133	NaN	NaN	-1.333137512	-1.210326433	-1.395885348	NaN	-0.801158607	NaN	-1.07744813	-0.672651589	-1.226940036	-0.680234313	-0.790605247	-0.798174918	1247400000	531590000	715770000	P82921	P82921	28S ribosomal protein S21, mitochondrial	MRPS21	2982
MRPS22	-0.993855417	-0.685177684	-0.677711189	-1.018278122	-1.005256176	-1.070389271	-1.069770932	-0.922882915	-0.925771654	-0.384602487	-0.371614635	-0.878136754	-0.370833844	-0.620867848	-0.544287503	-0.943358839	-1.473319292	-1.7173419	-1.894255161	-0.331361353	-0.362554014	-1.564085364	-0.757535398	-1.447473407	-1.854115367	-1.160403848	-1.220701456	-1.430392385	-1.062674284	-0.943283737	-1.421910048	-1.490826726	-1.504620433	-1.560372591	-1.229772449	-0.839959502	-0.937193751	8295200000	2965700000	5329500000	P82650;P82650-2	P82650	28S ribosomal protein S22, mitochondrial	MRPS22	2974
MRPS23	-1.296310544	-0.841570735	-0.789937794	-1.081135035	-1.152962208	-1.049282193	-1.024390697	-1.092613459	-1.1962924	-0.404031068	-0.417596012	-1.01328373	-0.381061852	-0.75317663	-0.63728559	-0.716595948	-1.879940987	-1.743945718	-1.671610355	-0.473007619	-0.447949409	-1.616122365	-1.009777188	-0.646991968	-0.390227437	-1.349308729	-1.321870446	-1.615086675	-0.873025715	-0.984844446	-1.593783975	-1.447420478	-1.4855299	-1.565645933	-1.355580091	-0.968570054	-0.997183979	4156800000	1442200000	2714600000	Q9Y3D9	Q9Y3D9	28S ribosomal protein S23, mitochondrial	MRPS23	7605
MRPS24	-0.789353609	-0.397255391	NaN	-0.81811434	-1.378733516	-0.994724452	-1.436908126	NaN	-1.360139608	-0.513086319	-0.464040875	-0.848076999	NaN	-0.037733577	NaN	NaN	-1.906852126	-1.82781899	-1.773827553	-0.061845344	-0.251810014	NaN	-1.361543894	-1.830742121	NaN	-1.04753828	-1.115632534	-1.706287384	NaN	-0.645148277	NaN	-1.488823533	-1.558071733	-1.210949779	-1.153092027	-1.069427133	-1.273694873	518000000	171350000	346650000	Q96EL2	Q96EL2	28S ribosomal protein S24, mitochondrial	MRPS24	5608
MRPS25	0.07751286	0.152500093	NaN	0.227996022	-0.159500003	-0.502330601	-0.64551723	1.023328424	-0.731791437	0.319819689	-0.238786831	-0.618896306	0.291256577	-0.356594622	0.136695787	0.83079344	-1.563499808	-0.301236421	-0.123666108	-0.207892865	0.07117869	1.004971504	-0.648925602	-1.375345349	NaN	0.754163623	-0.346871853	0.313387394	-0.647913158	NaN	NaN	-0.026870923	0.830742002	1.029529095	-1.332221031	1.102961063	-0.706552625	1114500000	628580000	485930000	P82663;P82663-3;P82663-2	P82663;P82663-3;P82663-2	28S ribosomal protein S25, mitochondrial	MRPS25	2975
MRPS26	-0.877744198	-0.534958065	-0.523260832	-1.162532449	-1.185993314	-0.976656973	-0.848076999	-0.918767869	-0.897395313	-0.30812785	-0.23339729	-0.781989098	-0.206518233	-0.245617375	-0.687419057	-0.929866791	-1.392702103	-1.439410329	-1.567594051	-0.467592478	-0.024036	-1.353944182	-0.858697176	-1.385486245	-1.780394077	-1.068051696	-1.313826323	-1.224781156	NaN	-0.784587741	NaN	-1.702967882	-0.317188293	-1.178873897	-1.163112164	-0.710084558	-1.034004331	1495000000	566140000	928840000	Q9BYN8	Q9BYN8	28S ribosomal protein S26, mitochondrial	MRPS26	6278
MRPS27	-1.14254415	-0.871449471	-0.953674972	-1.052207232	-1.301060796	-1.072860479	-1.190361977	-1.327227592	-1.043134451	-0.47705552	-0.4241696	-0.858856261	-0.603976309	-0.768501937	-0.774249315	-0.847275436	-1.847996831	-1.756937861	-1.665483832	-0.26375562	-0.234010741	-1.686478138	-0.706994593	-1.712991834	-1.580048919	-1.311154366	-1.127963305	-1.544534802	-1.111231685	-0.967832506	-1.253444672	-1.446150422	-1.341245651	-1.312316656	-1.374677896	-0.985281706	-0.849999309	7117900000	2562500000	4555400000	Q92552;Q92552-2	Q92552;Q92552-2	28S ribosomal protein S27, mitochondrial	MRPS27	5326
MRPS28	-1.547005653	-0.996894956	-0.914717674	-1.38736248	-1.374566555	-1.115699172	-1.216982484	-1.28172791	-1.241840243	-0.44583264	-0.490159422	-1.325271368	-0.515106916	-0.727092743	-0.753861189	-1.028144836	-1.839758039	-1.804755807	-0.768925369	-0.69928509	-0.612494051	-1.917355418	-1.222619057	-1.815985203	-1.792772055	-1.147046208	-1.260627866	-1.121081829	-1.50629735	-1.095519304	-1.3423841	-1.865641713	-0.606536984	NaN	-1.032382965	-1.108357072	-1.086308241	2390100000	768060000	1622000000	Q9Y2Q9	Q9Y2Q9	28S ribosomal protein S28, mitochondrial	MRPS28	7533
DAP3	-1.293252707	-0.997906625	-1.021550894	-1.211074471	-1.407243967	-1.326767445	-1.181420565	-1.476226211	-0.955759168	-0.48439604	-0.512075245	-1.26639688	-0.586404502	-0.717912138	-0.905966938	-0.916858792	-2.362694263	-2.064814091	-2.10107851	-0.559540749	-0.669208229	-1.888850331	-1.136453867	-1.834104419	-1.615839958	-1.57811749	-1.668436766	-1.562327981	-1.358846307	-1.201696634	-1.291190863	-1.661019802	-1.766679883	-1.448160887	-1.300065041	-1.209391117	-0.988121152	5650200000	1815600000	3834700000	P51398-2;P51398;P51398-3	P51398-2;P51398;P51398-3	28S ribosomal protein S29, mitochondrial	DAP3	2516
MRPS30	-1.183200717	-0.793937445	-0.909811497	-1.126840711	-1.107620955	-1.205580115	-0.979732633	-1.098621726	-1.125452757	-0.727354109	-0.788268089	-1.154777646	-0.718613684	-0.871764898	-0.723077893	-0.928578734	-1.829037666	-2.000324488	-1.761115074	-0.443818837	-0.56296283	-1.27435112	-1.103866935	-1.379510045	-1.089023471	-1.171847343	-1.201633811	-1.148088217	-1.695637584	-0.94710499	-1.357495785	-1.416245222	-1.537097216	-1.685805678	-1.292428374	-1.083451748	-1.051650643	3805900000	1260500000	2545400000	Q9NP92	Q9NP92	28S ribosomal protein S30, mitochondrial	MRPS30	6699
MRPS31	-0.840362549	-0.568907738	-0.515005946	-0.977683008	-1.563304543	-1.105141759	-0.90712142	-1.14182508	-0.549028277	-0.271067053	-0.301236421	-0.867026687	-0.32100451	-0.639324725	-0.577344239	-0.681943953	-1.589380026	-1.580048919	-1.66584754	-0.335368901	-0.239764616	-1.188780665	-0.681404352	-1.414947391	-1.986301661	-1.170694232	-1.239764571	-1.119953632	-0.835924029	-0.705048919	-1.501413584	-1.614191532	-1.051650643	-1.310165644	-1.28172791	-0.688404262	-0.838346779	4818400000	1712700000	3105700000	Q92665	Q92665	28S ribosomal protein S31, mitochondrial	MRPS31	5358
MRPS33	-1.136125803	-1.054640055	NaN	NaN	-1.092951655	-0.897162974	-0.936967731	NaN	NaN	-1.09761095	-0.217354849	-0.733874857	NaN	-0.493339866	NaN	-0.438505888	NaN	NaN	NaN	-0.268314511	-0.014926623	NaN	NaN	NaN	NaN	-1.637100101	NaN	NaN	NaN	NaN	-1.593545079	NaN	NaN	NaN	NaN	NaN	-0.528471291	257470000	100700000	156770000	Q9Y291	Q9Y291	28S ribosomal protein S33, mitochondrial	MRPS33	7496
MRPS34	-1.063019633	-0.697151124	-0.37250641	-1.001658201	-1.103464007	-0.6382128	-0.87389189	-0.917699039	-0.932136834	-0.371503055	-0.359296203	-0.833497286	-0.340733111	-0.580242038	-0.578020871	-0.769856393	-1.596124053	-1.412727356	-1.497944474	-0.128689274	-0.034215804	-1.267056227	-0.671655715	-1.668346047	NaN	-1.108624816	-1.105342865	-1.372784972	-0.899639726	-0.925999343	-1.194339156	-1.401357412	-1.29519403	-1.150689721	-1.047259212	-0.596458077	-0.682393491	3906200000	1437300000	2468900000	P82930	P82930	28S ribosomal protein S34, mitochondrial	MRPS34	2983
MRPS35	-1.042924404	-0.726744056	-0.852318525	-1.083996177	-1.153740525	-0.953824043	-0.877273083	-1.05505681	-0.89118588	-0.314522505	-0.441695839	-0.778881431	-0.401630431	-0.772814751	-0.656999648	-0.734308541	-1.737859845	-1.923757672	-1.914296627	-0.385817558	-0.272023171	-1.589188218	-0.578020871	-2.237716675	-1.846031785	-1.368991852	-1.296134353	-1.415866852	-0.958582819	-0.854235113	-1.3893466	-1.516922832	-1.402885795	-1.452700853	-1.181611538	-0.832606494	-1.146981001	6243000000	2216300000	4026600000	P82673;P82673-2	P82673	28S ribosomal protein S35, mitochondrial	MRPS35	2977
MRPS36	-0.095046721	0.28429985	0.413979977	0.385902673	0.2490848	0.502239525	0.700497389	0.491490185	0.683112741	0.345362872	0.289950758	-0.027578706	0.408588767	0.423777878	0.246070355	0.387638062	-0.330902576	-0.059216853	-0.346531451	0.06577801	-0.004321597	0.011427925	0.004450403	0.13061817	-0.046141837	0.62698108	0.36373508	0.443379402	-0.484189749	-0.083247356	-0.228849486	0.149904624	0.424087465	0.154762805	-0.284632534	0.565886974	0.549556851	3173700000	1700800000	1472800000	P82909	P82909	28S ribosomal protein S36, mitochondrial	MRPS36	2979
MRPS5	-1.05845511	-0.82790035	-0.598555744	-0.886042774	-1.017138004	-0.69233793	-1.008271575	-1.176833272	-0.92523998	-0.150689691	-0.183200702	-0.613625944	-0.414676726	-0.487383455	-0.757023335	-0.556306839	-2.126609564	-1.832849622	-1.980939269	-0.229587942	-0.163241044	-1.05227685	-0.521955252	-1.606394768	-1.262252808	-1.288712859	-1.264356256	-1.266516805	-1.267955303	-1.041102767	-1.642378092	-1.300065041	-1.249991417	-1.169924974	-1.032735705	-0.90719837	-0.555423498	3150100000	1195900000	1954200000	P82675;P82675-2	P82675	28S ribosomal protein S5, mitochondrial	MRPS5	2978
MRPS6	-1.01998651	-0.51994437	-0.691623449	-0.946506262	-1.000216365	-1.036890149	-0.759326279	-0.999711454	-0.948675513	-0.291485667	-0.282973468	-0.858617663	-0.196984574	-0.532267094	-0.87200129	-1.571482658	-1.384270906	-1.428410411	-1.211323738	-0.427391589	-0.211759806	-1.505586147	-0.956502914	-0.925999343	NaN	-1.117429018	-1.27011025	-0.828387797	-1.396926641	NaN	NaN	-1.66711998	-1.446044564	-1.542753458	-1.21716857	-0.841248572	-0.965765715	2247000000	824500000	1422500000	P82932	P82932	28S ribosomal protein S6, mitochondrial	MRPS6	2984
MRPS7	-1.143458724	-1.030265331	-1.06288147	-1.352023959	-1.351063013	-1.012497187	-1.185422659	-1.150494576	-1.000504851	-0.60188663	-0.629846215	-0.998556554	-0.396488428	-0.693141162	-0.749748707	-0.922578394	-1.993348241	-1.898053527	-1.998845458	-0.558757484	-0.640990973	-1.37701273	-1.029205441	-1.707348108	-2.07004571	-1.43055284	-1.509999871	-1.618896365	-1.11882484	-1.233029008	-1.912496567	-1.861042261	-1.525116682	-1.548337936	-1.485220671	-1.040681958	-1.099429846	4169400000	1390500000	2778900000	Q9Y2R9	Q9Y2R9	28S ribosomal protein S7, mitochondrial	MRPS7	7538
MRPS9	-1.177981496	-0.969749153	-0.611455679	-1.061983466	-1.328606725	-1.075669646	-1.187451005	-1.147436976	-1.392097592	-0.508631527	-0.434774935	-0.86409694	-0.411860019	-0.633942664	-0.832606494	-0.784252703	-1.997942686	-1.721241355	-2.168192625	-0.434561551	-0.531468809	-1.27590096	-1.018990159	-1.824034691	-1.462104678	-1.445461869	-1.536251903	-1.562327981	-1.261590958	-1.185105324	-1.522959709	-1.356369257	-1.576231837	-1.466235518	-1.294958949	-1.12816143	-0.940354705	5732500000	2579600000	3152900000	P82933	P82933	28S ribosomal protein S9, mitochondrial	MRPS9	2985
ERI1	-0.626205444	-0.674912512	-1.015854359	-0.795018792	NaN	-1.07004571	-1.194023967	-1.031536341	-1.011495709	-0.456385672	-0.147436962	-0.22995691	-0.324810684	-0.819341242	NaN	-0.934327841	-0.359858572	-0.693498075	NaN	0.044970032	-0.12816149	-1.20539248	-0.430606395	NaN	-1.414189816	NaN	-0.365356654	-0.43956989	-0.981779635	-0.874757588	NaN	-1.181929469	-0.667574286	-0.338338763	-0.637842	-0.801903605	-0.511063099	1449600000	603020000	846560000	Q8IV48	Q8IV48	3-5 exoribonuclease 1	ERI1	4715
EBP	-0.50853014	-1.660883069	-1.505077958	-1.670840383	-1.688001275	-1.245556474	-1.252900004	-1.180529714	-1.202323675	-0.910579085	-0.935610652	-0.659102559	-0.912113309	-1.538091063	-1.628726959	-1.742566705	-1.066123724	-1.206268072	-1.194402337	-1.204453826	-1.184280396	-1.154129505	-0.614380062	-1.041943789	-1.654022932	-1.010421753	-1.08637619	-1.387913942	-1.407407165	-1.189856291	-2.102624416	-0.967980206	-0.922045529	-1.141955853	-1.275305152	-1.010851502	-1.040962577	9707400000	2957900000	6749500000	Q15125	Q15125	3-beta-hydroxysteroid-Delta(8),Delta(7)-isomerase	EBP	3656
HSD17B10	0.043036297	0.195401192	0.162428051	0.016993565	0.065566517	-0.011781924	0.455633372	0.495166153	0.451958001	0.158075094	0.222565576	0.109343201	0.235416085	0.336792022	0.385733128	0.300128669	-0.736994505	-0.694389939	-0.612776995	0.297165245	0.266263843	0.407478362	0.155437604	0.311148226	0.318685681	0.394240111	0.408895165	0.340093642	0.176772445	0.268069625	0.323172837	-0.078063294	-0.023468215	0.018410409	0.399292648	0.549239993	0.553997993	81553000000	44221000000	37332000000	Q99714;Q99714-2	Q99714;Q99714-2	3-hydroxyacyl-CoA dehydrogenase type-2	HSD17B10	5962
HAAO	NaN	2.000750303	0.282772154	2.022624731	1.919533253	1.269094825	2.319549561	2.385563374	2.182196617	1.611270428	0.764787555	NaN	1.924563289	1.982619643	2.564648867	1.96167624	1.00447917	0.386279702	0.660360932	1.98062551	NaN	2.445912123	-0.002738497	NaN	2.201244593	2.006361961	1.404649019	2.127147675	1.724611521	2.202970505	0.379657567	0.607111037	0.424339056	NaN	2.113535643	0.486489028	1.433155656	1179600000	909250000	270320000	P46952;P46952-2	P46952;P46952-2	3-hydroxyanthranilate 3,4-dioxygenase	HAAO	2344
BDH2	1.190305591	1.170134306	NaN	NaN	NaN	NaN	0.503875196	1.402435422	0.490983278	1.190700769	1.451622486	1.479271054	NaN	-0.037733577	NaN	0.770067573	2.925878286	2.697125196	2.408665419	1.052655458	-1.754331708	2.300590515	NaN	2.613961697	3.150593281	1.540778279	-1.124261856	NaN	NaN	1.508444548	2.282298326	0.964460552	NaN	NaN	2.505533218	1.997290134	-3.568032026	1792100000	1009600000	782530000	Q9BUT1;Q9BUT1-2;Q9BUT1-3	Q9BUT1;Q9BUT1-2	3-hydroxybutyrate dehydrogenase type 2	BDH2	6153
HIBADH	0.100344889	0.638254046	0.778358042	-0.213502824	-0.320080221	-0.248777658	0.077040933	0.080240458	0.030869834	0.148049206	0.32277593	0.143452346	0.430722803	0.083584502	-0.052554969	-0.102322266	0.215847865	0.267669976	0.263438433	0.960300088	0.893356919	0.049277741	0.357474029	0.07643234	0.044657428	0.698037803	0.647309303	0.354980826	0.123103902	0.067364275	0.653468549	-0.070938848	-0.136847556	-0.056722194	0.106389299	0.206595138	0.351111233	10209000000	5854000000	4355200000	P31937	P31937	3-hydroxyisobutyrate dehydrogenase, mitochondrial	HIBADH	2061
HIBCH	0.342524648	0.610631406	0.745164156	0.463449657	0.476458102	0.494271606	0.452648848	0.587662876	0.660269737	0.777047098	0.725923181	0.562772274	1.003929377	0.55624491	0.615265012	0.435143858	-0.338224739	-0.213129476	-0.246712029	1.697405934	1.651858211	1.484267354	0.606386006	1.349750161	1.451346278	1.274599075	1.102310419	0.80251193	-0.102322266	0.571107328	1.203801036	1.006361842	1.041773558	0.995189488	0.407134056	0.34343949	0.438932925	10145000000	6276800000	3868000000	Q6NVY1;Q6NVY1-2	Q6NVY1;Q6NVY1-2	3-hydroxyisobutyryl-CoA hydrolase, mitochondrial	HIBCH	4248
HSD17B7	NaN	NaN	NaN	NaN	NaN	NaN	NaN	NaN	-0.995303571	NaN	NaN	NaN	-0.575215518	-1.203639746	-0.782827854	NaN	NaN	NaN	NaN	-0.234869123	-0.417271912	NaN	NaN	NaN	NaN	NaN	NaN	NaN	NaN	-0.697062016	NaN	-1.304394245	NaN	NaN	-1.023468256	-1.0528332	-1.096329331	329770000	108080000	221690000	P56937-3;P56937-2;P56937	P56937-3;P56937-2;P56937	3-keto-steroid reductase	HSD17B7	2713
ACAA2	0.64681226	1.925110936	2.054931641	1.224924207	1.151618481	1.208994389	1.471128702	1.377669215	1.595707297	1.016015887	1.010047197	0.810384154	1.007347584	1.304362416	1.280299544	1.168414593	0.418157071	0.465539873	0.355608374	1.322000146	1.234838605	1.278233647	0.843888164	1.195946455	1.092986345	0.900395036	1.04421103	0.897731543	1.584197998	1.26558733	1.066669106	1.207394481	1.308394313	1.266697764	1.309144855	1.362306237	1.399996638	63430000000	44020000000	19409000000	P42765	P42765	3-ketoacyl-CoA thiolase, mitochondrial	ACAA2	2278
ACAA1	0.940977097	0.906737328	0.898215532	1.070693731	0.949756086	0.951568484	0.66527158	0.57048589	0.62044549	0.312580973	0.147281945	0.627070129	0.267183721	0.838022172	0.718948662	0.869517148	-1.189033866	-0.822526157	-1.057692885	0.481585741	0.2311932	-0.308826864	0.447052449	-0.007339077	0.241799176	1.253222823	1.087212086	1.262295842	0.309949517	0.87178582	0.022155957	-0.411534786	-0.19597742	-0.000144301	0.91109854	0.775292873	0.542311132	13654000000	8430600000	5223400000	P09110;P09110-2	P09110;P09110-2	3-ketoacyl-CoA thiolase, peroxisomal	ACAA1	1378
KDSR	0.36905399	0.62887615	0.733555257	-0.061154108	0.038169321	0.42889607	0.413730055	0.248433456	-1.524966359	0.937159896	0.648416936	0.633210659	0.69366771	0.705382228	0.774552345	0.743834615	0.310486019	0.504918873	0.638052046	0.773565412	0.682255983	0.274180353	0.518928528	-0.107018314	0.333352476	0.698646367	0.810358822	0.390680015	0.374187142	0.758013308	0.539624333	0.797563493	0.741999745	0.474311978	0.63901782	0.66227752	0.62921083	1307300000	748340000	558970000	Q06136;Q06136-2	Q06136;Q06136-2	3-ketodihydrosphingosine reductase	KDSR	3142
MPST	1.348757625	0.735043287	0.673025548	0.588964283	0.600708544	0.518039823	0.626223683	0.657536328	0.611843526	0.620977998	0.628050864	1.042545915	0.640973687	0.839776814	0.822069466	0.787517786	0.673922896	0.53199023	0.513172269	0.86420238	0.839312136	0.827512503	1.001645565	0.979401827	1.237659693	1.033097148	0.870967627	0.90400815	0.790883601	1.516677022	1.479954958	0.484247267	0.622554123	0.534934521	0.262901604	0.277481526	0.103255309	17200000000	10865000000	6334500000	P25325;P25325-2;Q07001-2;Q07001	P25325;P25325-2	3-mercaptopyruvate sulfurtransferase	MPST	1892
AKR1D1	NaN	NaN	NaN	NaN	NaN	NaN	NaN	NaN	NaN	3.132514715	NaN	NaN	NaN	NaN	NaN	NaN	3.65295577	3.599357128	NaN	3.77520895	NaN	NaN	NaN	NaN	NaN	NaN	NaN	NaN	NaN	NaN	NaN	NaN	4.317606449	NaN	NaN	NaN	NaN	162280000	153150000	9132000	P51857-2;P51857	P51857-2;P51857	3-oxo-5-beta-steroid 4-dehydrogenase	AKR1D1	2550
OXSM	-0.148608744	0.554993689	1.000317454	-0.394623905	-0.498148739	-0.426855117	0.235585824	0.080545448	0.039503116	0.180037528	0.037843347	0.216836721	0.040615648	-0.037311971	-0.113166988	-0.446997136	-0.145090535	-0.223546177	0.056056187	0.984873533	0.801279485	0.887046456	0.094294704	0.925549269	0.680520833	0.350908846	0.733051658	0.394524723	-0.254835844	0.002367977	0.774651051	0.75151372	0.522260547	0.872736573	-0.043064512	0.131502807	0.5797925	2741600000	1476500000	1265100000	Q9NWU1;Q9NWU1-2	Q9NWU1;Q9NWU1-2	3-oxoacyl-[acyl-carrier-protein] synthase, mitochondrial	OXSM	6935
PDPK1	1.09141767	0.285196185	NaN	0.881055593	0.702843904	1.484711409	0.937104762	0.730847061	NaN	-0.079019718	-0.019203646	0.577487051	0.100004584	0.549599051	0.531135261	0.957831979	NaN	-0.380064398	-0.488309354	0.044761635	NaN	NaN	0.107896611	NaN	NaN	0.034308154	0.362862706	0.506209254	-0.089362577	NaN	NaN	0.119337901	NaN	NaN	0.126564741	0.40302673	NaN	1273800000	703510000	570270000	O15530-3;O15530;O15530-4;O15530-2;O15530-5	O15530-3;O15530;O15530-4;O15530-2;O15530-5	3-phosphoinositide-dependent protein kinase 1	PDPK1	475
BPNT1	0.571921945	0.262884408	0.690590978	0.552769959	0.548649192	0.545024097	0.67985034	0.536984444	0.695652544	-0.08882007	0.096360154	0.399673134	0.222952873	0.246772051	0.348665893	0.116785757	0.376788586	0.574605167	0.330773711	0.314624995	0.285547853	0.77129823	0.379282236	0.772037148	0.8619982	0.590962052	0.759356022	0.669326901	0.046727359	0.197682694	0.302759945	0.527824163	0.832513511	0.764027834	0.306680322	0.649661183	0.625355601	7657800000	4486100000	3171700000	O95861;O95861-4;O95861-2;O95861-3	O95861;O95861-4;O95861-2;O95861-3	3(2),5-bisphosphate nucleotidase 1	BPNT1	1051
MRPL1	-1.188970566	-1.016139746	-1.288830996	-1.200881004	-1.346588254	-1.08379209	-1.148608804	-1.206205606	-0.918767869	-0.348798931	-0.360420495	-1.038646936	-0.530070722	-0.935685992	-1.027790904	-1.17951107	-1.331017256	-1.359015107	-1.514147639	-0.295840532	-0.36513257	-0.844706953	-0.893750489	-0.862986863	-1.018206835	-0.817459524	-1.007410765	-1.030759931	-0.888850331	-1.125915527	-0.865522921	-1.139142036	-0.82781899	-1.234623909	-1.133103132	-0.842616796	-0.615604639	9356700000	3403800000	5952900000	Q9BYD6	Q9BYD6	39S ribosomal protein L1, mitochondrial	MRPL1	6272
MRPL10	-1.187577724	-0.718789041	-1.158013701	-0.88103801	-0.917546391	NaN	-1.099631786	-1.038225412	NaN	-0.614097297	-0.669843137	-1.048933625	-0.572501719	-0.831309855	-0.858140171	-0.760519028	-1.791188836	-1.556257725	-1.326134562	-0.483776987	-0.501413584	NaN	NaN	NaN	NaN	-0.968717456	-0.962512016	-1.131260276	-0.977463007	NaN	-1.234685302	-1.341188788	-1.330386281	-1.410449624	-1.314406514	-0.801572621	NaN	2534000000	856630000	1677400000	Q7Z7H8;Q7Z7H8-2	Q7Z7H8;Q7Z7H8-2	39S ribosomal protein L10, mitochondrial	MRPL10	4576
MRPL11	-1.079497695	-0.770871401	-0.679153442	-0.98884815	-1.09990108	-0.825541496	-0.667937517	-0.911269665	-0.774502456	-0.18434377	-0.197613895	-0.991100073	-0.17555657	-0.615416229	-0.740884483	-0.850159407	-1.773869753	-1.604118824	-1.795517683	-0.400756478	-0.385817558	-0.993058324	-0.89118588	-1.235481977	-1.206393242	-0.800413311	-0.882447422	-1.00194633	-1.045093417	-1.07649076	-1.083315611	-1.268075109	-1.059701443	-1.076969504	-1.057207584	-0.673737288	-0.60909307	6890800000	2895000000	3995800000	Q9Y3B7;Q9Y3B7-2;Q9Y3B7-3	Q9Y3B7;Q9Y3B7-2;Q9Y3B7-3	39S ribosomal protein L11, mitochondrial	MRPL11	7591
MRPL12	-1.289362311	-1.091733694	-1.033792973	-0.935610652	-0.949049354	-0.934252203	-0.948825061	-1.089498162	-0.871291637	-0.716859221	-0.783498526	-1.031536341	-0.559638619	-0.753433347	-0.80793196	-0.909043491	-1.56027472	-1.33519733	-1.624054193	-0.727441251	-0.733267665	-1.223113656	-1.166393995	-1.332106352	-1.470875263	-1.0541538	-1.208517313	-1.270349503	-1.116897106	-1.234256148	-1.348289013	-1.511164308	-1.509138465	-1.681988955	-1.305386901	-0.917240739	-0.928123951	24650000000	8389500000	16260000000	P52815	P52815	39S ribosomal protein L12, mitochondrial	MRPL12	2589
MRPL13	-1.141367316	-0.837055087	-0.69430089	-1.115832329	-1.14971447	-0.778881431	-0.935157895	-1.054987311	-0.618050754	-0.586788774	-0.545770764	-1.06018579	-0.6173926	-0.755998433	-0.900180936	-0.911806703	-1.588085055	-1.47943759	-1.803144455	-0.561595082	-0.578503966	-1.111031294	-0.851119459	-1.331475854	-1.317940712	-0.926606774	-1.083723903	-1.099227905	-1.103262663	-1.249141932	-1.198619962	-1.589907289	-1.647682905	-1.587844968	-1.330902576	-0.869713485	-0.980171621	6454400000	2434900000	4019500000	Q9BYD1	Q9BYD1	39S ribosomal protein L13, mitochondrial	MRPL13	6269
MRPL14	-1.188970566	-0.785676003	-0.736561596	-0.915100157	-1.213440657	-1.023397326	-0.998484433	-1.106549382	-1.026658535	-0.577150762	-0.479954839	-0.794353485	-0.589380026	-0.691534162	-0.697240055	-0.753518879	-0.767993689	-1.650994301	-1.761242628	-0.480161607	-0.45628044	-1.093695402	-0.96066004	-1.056236625	-1.228295445	-0.757876694	-0.984990299	-0.9630301	-1.128029466	-1.077721477	-1.357608199	-1.74532342	-1.258337975	-1.537892461	-1.183391333	-0.970632732	-0.823912382	2391400000	825870000	1565600000	Q6P1L8	Q6P1L8	39S ribosomal protein L14, mitochondrial	MRPL14	4269
MRPL15	-1.212382555	-0.87884295	-0.729356945	-0.950169742	-1.06626153	-1.094979167	-1.132839918	-1.080384731	-0.904734492	-0.633942664	-0.684639215	-0.923871696	-0.572501719	-0.783330977	-0.811060011	-1.034708858	-1.359858513	-1.507617116	-1.60198164	-0.401848882	-0.291367799	-0.899330437	-0.906659663	-1.137765884	-1.241962194	-1.002594471	-0.862352133	-0.994507372	-0.994290113	-1.315682173	-0.977169991	-1.441271067	-1.214746594	-1.355805755	-0.945832431	-0.833416402	-0.916476667	5269500000	1905800000	3363600000	Q9P015	Q9P015	39S ribosomal protein L15, mitochondrial	MRPL15	7060
MRPL16	-1.120683789	-0.776693523	-0.615039647	-0.824564219	-0.98819387	-0.769179285	-0.806777716	-0.968864858	-0.447208852	-0.480782002	-0.571822464	-0.845188856	-0.600840628	-0.708496213	-0.633012593	-0.892896116	-1.407842159	-1.455596924	-1.246590495	-0.360308111	-0.293723643	-0.488309354	-0.787683249	-1.349365354	-0.956502914	-1.081680417	-0.770617545	-0.791355729	-1.070526719	-1.349987984	-1.536401153	-0.882916868	-0.914334834	-1.09734118	-1.071282148	-0.839153469	-0.72857362	2574200000	998700000	1575500000	Q9NX20	Q9NX20	39S ribosomal protein L16, mitochondrial	MRPL16	6950
MRPL17	-1.296897888	-1.038295746	-1.175939679	-1.345339656	-1.161371708	-1.03449738	-1.223422647	-0.76519531	-1.152832389	-0.564329505	-0.626859486	-0.454386562	-0.644040823	-1.023610234	-0.842375517	-0.943658829	-1.336626172	-2.156720161	-1.026021004	-0.597507417	-0.534659266	-1.114233732	-0.803061604	NaN	-1.325386524	-0.921969414	-1.211510658	-1.419323087	-1.000937581	-1.260929108	-1.055959105	-1.577392459	-1.422394514	-1.57143414	-1.227248311	-0.715190589	-0.902112246	2428600000	1105600000	1322900000	Q9NRX2	Q9NRX2	39S ribosomal protein L17, mitochondrial	MRPL17	6807
MRPL18	-1.151534081	NaN	-0.599508286	-1.027720213	-0.89452672	-1.311910033	-0.523561954	-0.804466665	-1.145220995	NaN	-0.451224297	-0.878215134	-0.649293602	-0.605589092	-0.655901372	-0.883542597	NaN	-1.824564219	-1.771885633	NaN	-0.41889149	NaN	NaN	-1.123930931	NaN	-0.744677901	-0.703278005	-0.633105695	-0.705225885	NaN	NaN	-1.510860682	NaN	-0.909657836	-0.943208694	-0.576570511	-0.524665475	1739200000	746700000	992540000	Q9H0U6	Q9H0U6	39S ribosomal protein L18, mitochondrial	MRPL18	6401
MRPL19	-1.173958898	-0.651591301	-0.526769996	-0.833902061	-1.153416276	-1.079770565	-0.897859931	-0.80570513	-0.924480021	-0.555619895	-0.547745943	-0.942458212	-0.156008244	-0.59703052	-0.658828437	-0.841892719	-1.351684928	-1.556895375	-1.584241033	-0.370164275	-0.438612163	-0.990010798	-0.755314887	-1.504823685	-1.608525515	-0.92486006	-0.948675513	-1.133892298	-1.12816143	-1.082838774	-1.025383234	-1.398733377	-1.298834205	-1.235420704	-1.001369834	-0.837539494	-0.804879546	3948300000	1477600000	2470600000	P49406	P49406	39S ribosomal protein L19, mitochondrial	MRPL19	2410
MRPL2	-1.010493398	-0.888850331	-0.69090867	-0.933346093	-1.074573994	-0.685446739	-0.848717988	-1.133826613	-0.846071959	-0.427927911	-0.452806324	-0.821873486	-0.537146926	-0.669298887	-0.857981026	-1.00317049	-1.461266637	-1.570462942	-1.786512733	-0.444136888	-0.468426973	-1.033792973	-0.733527958	-1.070389271	-1.107553959	-0.961549163	-1.008845329	-1.059908986	-1.002882481	-1.012354136	-1.162338972	-1.432478428	-1.272023201	-1.376012444	-1.297484875	-0.832363486	-0.745366335	3907700000	1354500000	2553100000	Q5T653	Q5T653	39S ribosomal protein L2, mitochondrial	MRPL2	4084
MRPL20	-1.566181898	NaN	NaN	-1.119422555	-0.43669489	-1.617063403	-1.280956388	-1.069358468	-0.941256642	-0.87758714	-0.906890512	-1.466496587	-0.682932734	-0.776693523	-1.022971392	-1.049421668	-0.760689318	-1.54497993	-0.584673941	-0.528971195	-0.49036476	-1.401357412	-1.123467445	-1.371112704	-1.350384116	NaN	-1.209702969	-0.485014647	-1.189792871	-1.435308576	NaN	-0.112233028	-0.931153536	NaN	0.131597802	-0.967758834	-1.353153825	1438700000	826180000	612530000	Q9BYC9	Q9BYC9	39S ribosomal protein L20, mitochondrial	MRPL20	6268
MRPL21	-1.32958293	-1.005902886	-1.047119617	-1.033229232	-1.188527584	-1.076285362	-1.010493398	-1.211136937	-0.956428468	-0.782240748	-0.652325809	-1.080180168	-0.725959301	-0.809579074	-1.143785119	-1.164593101	-1.677485585	-1.751378059	-1.925923347	-0.694746494	-0.401630431	-1.282083869	-0.886979282	-1.320773482	-1.576860785	-1.087666392	-1.08875227	-1.096734166	-1.012997627	-1.431355596	-1.628026962	-1.514702916	-1.290837288	-1.568713069	-0.959473491	-0.879156888	-0.906121016	2225000000	712720000	1512300000	Q7Z2W9;Q7Z2W9-2	Q7Z2W9;Q7Z2W9-2	39S ribosomal protein L21, mitochondrial	MRPL21	4506
MRPL22	-1.369550228	-0.651866853	-0.701504707	-0.519038618	-0.951811492	-1.051093578	-0.989865661	-0.680234313	-0.170181468	-0.532665968	-0.793604553	-0.620304883	-0.882916868	-0.713871777	-0.699995816	-0.583133936	-1.002738476	-1.387693405	-0.762136102	-0.43669489	-0.426962495	-1.038155198	-0.97173661	-1.2657969	-1.066674709	-0.91456449	-0.879549026	-0.790188193	-1.284514189	-1.21754086	-0.281905949	-1.261350393	-0.755058467	-0.964213729	-0.82781899	-1.021906137	-0.832525492	2141900000	911690000	1230200000	Q9NWU5;Q9NWU5-3;Q9NWU5-2	Q9NWU5;Q9NWU5-3;Q9NWU5-2	39S ribosomal protein L22, mitochondrial	MRPL22	6937
MRPL23	-1.158530951	-1.036397815	NaN	-0.995810032	-1.098958492	-1.069083452	-1.11310041	-1.318056464	NaN	-0.577634275	-0.579855859	-1.101582885	-0.715190589	-0.673556387	-0.694835722	-0.964361668	-1.599508286	-1.540672064	-1.927213788	-0.538736761	-1.893517613	NaN	-0.856547654	NaN	NaN	-1.024603367	-1.073957324	-1.243120551	-0.838588834	-1.125783324	-1.381394148	-1.478816509	-1.343464732	-1.112966895	-1.87026608	-1.20489192	NaN	3210900000	858700000	2352200000	Q16540	Q16540	39S ribosomal protein L23, mitochondrial	MRPL23	3794
MRPL24	-1.232476592	-0.713167906	-0.821873486	-0.702214301	-1.051650643	-1.242145061	-1.193645716	-1.217416883	-1.845911503	-0.683112502	-0.655076981	-1.058662772	-0.632733524	-0.56812942	-0.758559108	-1.151274443	-1.838023901	-1.466131091	-1.977536321	-0.685626268	-0.575893164	-1.464354515	-0.715278387	-1.615133762	-1.516973376	-1.141367316	-1.267116308	-1.136125803	-1.298189044	-1.192383647	-1.164078236	-1.517527699	-1.812498212	-1.470042109	-1.949123859	-1.220701456	-1.2947824	3516500000	1263000000	2253600000	Q96A35	Q96A35	39S ribosomal protein L24, mitochondrial	MRPL24	5474
MRPL27	NaN	NaN	-0.634686232	-0.806200325	-1.200064778	NaN	-0.742178738	-0.927744687	NaN	-0.21871914	0.013960517	-0.619835556	-0.652142286	-0.466026694	-0.397036254	NaN	-1.49855721	-1.438346028	-1.463831663	-0.369717658	0.020267356	-0.612494051	-0.514097035	NaN	NaN	-0.785927117	-0.611172438	-1.025879264	NaN	NaN	NaN	-1.552721381	-1.311386943	-1.494722843	-1.303050041	-0.586500525	NaN	846310000	322180000	524130000	Q9P0M9	Q9P0M9	39S ribosomal protein L27, mitochondrial	MRPL27	7074
MRPL28	-1.140320539	-0.895069838	-0.652417719	-0.903115511	-1.086240292	-0.833821118	-1.003890038	-1.114100337	-1.015426278	-0.284040213	-0.669933856	-0.792105675	-0.566376865	-0.64006561	-0.717122555	-0.893439949	-1.856149077	-1.658280015	-1.716859221	-0.360083252	-0.549422801	-0.937419713	-0.938699841	-1.556993365	-0.932514787	-0.844787419	-1.117096663	-0.971810281	-1.223237276	-1.199813724	-1.279471278	-1.787265301	-1.340562224	-1.480471969	-1.311386943	-0.932212472	-0.862907529	4484500000	1466500000	3018000000	Q13084	Q13084	39S ribosomal protein L28, mitochondrial	MRPL28	3285
MRPL3	-1.613248825	-1.033722639	-0.829200089	-1.090785742	-1.194339156	-1.189033866	-1.085084677	-1.255379796	-0.791688979	-0.567253351	-0.495592803	-0.982728899	-0.625177026	-0.586116195	-0.952184439	-1.040331364	-1.831512451	-1.801738143	-1.647314548	-0.447843611	-0.520346761	-1.254170656	-0.718525946	-1.27351594	-1.326709867	-1.158918619	-1.128557324	-1.133103132	-1.199122548	-1.273456216	-1.286940217	-1.816845298	-1.522106051	-1.367538929	-1.44863677	-1.313826323	-0.992840946	3712600000	1351600000	2361000000	P09001	P09001	39S ribosomal protein L3, mitochondrial	MRPL3	1374
MRPL30	-1.09781301	NaN	NaN	-1.223607779	NaN	NaN	NaN	-0.412835747	-0.267955273	-0.491083443	-0.601221085	-0.456806123	NaN	-0.348685592	NaN	NaN	NaN	-1.551491499	NaN	-0.598460436	NaN	NaN	-0.890407801	NaN	-1.189919472	-1.010421753	NaN	-1.046560884	NaN	NaN	NaN	-1.404085755	NaN	-1.609376669	-1.526920199	-1.074916482	-0.820403695	805090000	302560000	502530000	Q8TCC3;Q8TCC3-2;Q8TCC3-3	Q8TCC3;Q8TCC3-2;Q8TCC3-3	39S ribosomal protein L30, mitochondrial	MRPL30	5129
MRPL32	-1.160662174	NaN	NaN	-0.763496578	-0.941707313	NaN	-0.890252054	NaN	NaN	NaN	-0.341644228	-1.337197185	-0.484086543	-0.785090089	NaN	NaN	-1.392537236	-1.295722961	-1.543248415	-0.414676726	-0.483467609	NaN	NaN	-1.390282393	-0.646254838	-1.012211084	-1.277984738	-1.20551765	NaN	NaN	NaN	-1.632454395	-1.291721463	-1.244521856	-1.263034463	-1.057276964	NaN	1331500000	510490000	821050000	Q9BYC8	Q9BYC8	39S ribosomal protein L32, mitochondrial	MRPL32	6267
MRPL33	NaN	NaN	-0.877979815	NaN	NaN	NaN	NaN	NaN	NaN	-0.661932051	-0.546561182	-1.044394135	-0.424277157	-0.340847015	-0.69430089	NaN	-1.739199996	-1.703012109	NaN	NaN	NaN	NaN	-0.374065697	-1.173639178	NaN	-1.089226961	NaN	NaN	NaN	-1.115898848	NaN	-1.506754398	NaN	-1.477521896	-1.554343224	NaN	NaN	704950000	238240000	466720000	O75394	O75394	39S ribosomal protein L33, mitochondrial	MRPL33	764
MRPL34	-1.026091814	-0.766976655	NaN	-0.956800103	-0.925543785	-0.899562359	-0.860923052	-1.043134451	NaN	-0.472695649	-0.333423704	-0.906043947	-0.40708074	-0.286762863	-0.500496149	-0.718350649	-1.107085228	NaN	NaN	-0.466235518	-0.468948185	-1.347495556	-0.836085618	NaN	NaN	-0.535754383	-1.068670869	-1.26285398	-1.184724569	-1.024886966	-1.155360699	-2.131589413	-1.345850587	-1.601506352	-2.004069805	-0.523160517	-0.915712118	578050000	222990000	355070000	Q9BQ48	Q9BQ48	39S ribosomal protein L34, mitochondrial	MRPL34	6017
MRPL35	NaN	NaN	NaN	NaN	NaN	NaN	NaN	NaN	NaN	-0.511771619	-0.591966629	NaN	-0.18205668	-0.640898466	NaN	NaN	-3.367650509	-1.230203032	-1.669888616	NaN	-0.497842222	NaN	NaN	NaN	NaN	-0.667755961	NaN	-1.104269505	NaN	NaN	NaN	-1.597125888	-1.376179218	-1.057831526	NaN	-0.955089509	NaN	213370000	71291000	142080000	Q9NZE8;Q9NZE8-2	Q9NZE8;Q9NZE8-2	39S ribosomal protein L35, mitochondrial	MRPL35	7035
MRPL37	-1.359858513	-1.015354872	-1.000072122	-1.040892363	-1.091056585	-1.129876494	-1.014069438	-1.218781233	-0.849198639	-0.540920019	-0.593975127	-0.847195268	-0.625925124	-0.7318784	-0.991172552	-0.912419975	-1.937080622	-1.750392199	-1.851359248	-0.522357225	-0.485632926	-1.116431355	-1.003746033	-1.397912502	-1.258277774	-1.287590504	-1.250779629	-1.196607113	-1.330558419	-1.118027449	-1.048654675	-1.606679082	-1.418081999	-1.468374848	-1.26002574	-0.98681128	-1.05144155	9054100000	3396900000	5657200000	Q9BZE1	Q9BZE1	39S ribosomal protein L37, mitochondrial	MRPL37	6289
MRPL38	-1.282914281	-0.724650264	-0.772730291	-1.175620437	-1.181293488	-1.019915462	-0.929336548	-1.006908298	-1.209952354	-0.513389707	-0.568518579	-0.832525492	-0.690998077	-0.603786528	-0.836893678	-0.681764066	-1.401739717	-1.586404443	-1.769052267	-0.504061043	-0.549619973	-1.069083452	-0.785341322	-0.828387797	-1.038646936	-0.921664774	-0.948750377	-1.102322221	-1.046560884	-1.099362612	-1.05408442	-1.468166232	-1.452437282	-1.517426848	-1.286644697	-1.12114799	-0.904811621	4665100000	1501600000	3163400000	Q96DV4;Q96DV4-2	Q96DV4;Q96DV4-2	39S ribosomal protein L38, mitochondrial	MRPL38	5586
MRPL39	-1.251749396	-0.907890499	-0.824564219	-1.003530264	-1.220577598	-1.063848138	-1.295017719	-1.512328029	-1.10447073	-0.644040823	-0.61579293	-0.956428468	-0.617486537	-0.958211541	-1.093830585	-0.956874371	-1.691087484	-1.713563919	-1.675454617	-0.508732855	-0.48758924	-1.132313609	-0.888304889	-1.268554211	-1.24074173	-1.028498411	-1.00949049	-1.151599169	-1.14398098	-1.49415946	-1.311968088	-1.569199443	-1.359633565	-1.331877112	-1.018847823	-1.107553959	-0.920369565	5529700000	1917100000	3612500000	Q9NYK5;Q9NYK5-2	Q9NYK5;Q9NYK5-2	39S ribosomal protein L39, mitochondrial	MRPL39	7007
MRPL4	-1.242876768	-0.930018127	-1.116165161	-1.112633467	-1.216920376	-1.049839854	-1.318287969	-1.326077104	-1.139600515	-0.683202386	-0.665483773	-1.003818035	-0.568907738	-1.022616386	-0.86599803	-1.156590819	-1.97779274	-1.702302814	-1.635150671	-0.687419057	-0.615133822	-1.353266835	-1.132050395	-1.382390618	-1.219462872	-0.806117773	-1.108624816	-1.312316656	-1.323370099	-1.356200218	-0.748375416	-1.646577358	-1.459221721	-1.596362591	-1.279174209	-1.00676465	-0.884558797	7269900000	2335600000	4934300000	Q9BYD3;Q9BYD3-2	Q9BYD3;Q9BYD3-2	39S ribosomal protein L4, mitochondrial	MRPL4	6271
MRPL40	-0.998267651	-0.874128103	-0.615698814	-0.884480655	-0.972545624	-0.672923148	-0.585251033	-0.945682704	-0.768163145	-0.298892945	-0.388575286	-0.780142128	-0.424492151	-0.489748448	-0.545474172	-0.867817402	-1.665028811	-1.687240005	-1.718087554	-0.194087118	-0.06763871	-0.886745214	-0.733788192	-1.159177065	-0.91096288	-0.771463096	-0.845911562	-1.093424916	-0.883151591	-1.010851502	-1.077994823	-1.400592566	-1.22150588	-1.454017878	-0.955312908	-0.549225569	-0.552770555	2905200000	1094200000	1811100000	Q9NQ50	Q9NQ50	39S ribosomal protein L40, mitochondrial	MRPL40	6733
MRPL41	-1.252960563	-0.774586737	-0.883229792	-1.090785742	-1.080521226	-0.906274915	-0.97577697	-0.885730565	-0.835924029	-0.493237466	-0.719314873	-0.977683008	-0.529870927	-0.714223444	-0.782072902	-0.791855693	-1.622508645	-1.361038446	-1.777914166	-0.454386562	-0.523762703	-1.151534081	-0.542901874	-1.387583137	-1.54611659	-0.845831156	-0.825297236	-1.083519816	-1.290365458	-1.334282279	-1.352023959	-1.709555387	-1.427445292	-1.425405502	-1.153092027	-0.959992647	-0.84422487	3264300000	1074100000	2190200000	Q8IXM3	Q8IXM3	39S ribosomal protein L41, mitochondrial	MRPL41	4772
MRPL42	-1.448583841	NaN	NaN	NaN	NaN	NaN	NaN	NaN	NaN	NaN	NaN	-0.893051505	NaN	NaN	NaN	NaN	NaN	NaN	NaN	NaN	-0.425781488	NaN	NaN	NaN	NaN	NaN	NaN	NaN	NaN	NaN	NaN	0.245728225	NaN	NaN	NaN	NaN	-0.888772428	155180000	55653000	99525000	Q9Y6G3	Q9Y6G3	39S ribosomal protein L42, mitochondrial	MRPL42	7757
MRPL43	-1.13678205	-1.014712334	-0.667755961	-0.96117878	-0.877037466	-1.168706179	-0.977463007	-1.138552427	-1.179383636	-0.643209696	-0.55522722	-0.813442588	-0.767230988	-0.595885575	-0.815001488	-0.73872453	-1.596219659	-1.55714035	-1.560323715	-0.400756478	-0.605399549	-1.13046968	-1.042644262	-1.417001843	-1.253747225	-0.422017694	-0.938549221	-1.004968762	-1.088480711	-1.14313221	-1.2695719	-1.513692856	-0.80793196	-1.302874684	-1.205330014	-0.685446739	-0.922578394	3999500000	1981300000	2018200000	Q8N983-4;Q8N983-3;Q8N983-2;Q8N983;Q8N983-6;Q8N983-7	Q8N983-4;Q8N983-3;Q8N983-2;Q8N983;Q8N983-6;Q8N983-7	39S ribosomal protein L43, mitochondrial	MRPL43	4947
MRPL44	-1.29195714	-0.926530778	-0.741574883	-0.976876795	-1.275960684	-1.262673736	-1.107152224	-1.120418191	-1.065985918	-0.623492241	-0.631244063	-0.979074121	-0.637563825	-0.945982158	-0.802565515	-1.014426827	-1.732573032	-1.814591408	-1.636589766	-0.632547379	-0.546956122	-1.147892833	-1.07464242	-1.300299525	-1.4521209	-1.10292697	-1.04579246	-1.132971644	-1.18231082	-1.253081679	-1.11256671	-1.601839185	-1.481918812	-1.401794195	-1.264416337	-1.091598272	-1.023397326	7967600000	2711200000	5256500000	Q9H9J2	Q9H9J2	39S ribosomal protein L44, mitochondrial	MRPL44	6601
MRPL45	-1.316956639	-0.671655715	-0.360645264	-1.337025881	-1.190361977	-1.356538296	-0.883542597	-1.125651002	-0.831066549	-0.542802751	-0.454386562	-0.90195781	-0.539729476	-0.764600873	-0.763751626	-0.66966176	-1.58510673	-1.456385612	-1.709908128	-0.497331321	-0.45838201	-0.776356757	-0.917546391	-1.0888201	-0.863859177	-1.00597477	-1.280421972	-1.453649282	-0.977683008	-1.238847971	-1.033792973	-1.303400874	-1.158983231	-1.216734171	-0.953898489	-0.803888261	-0.679063439	4613000000	1731400000	2881600000	Q9BRJ2	Q9BRJ2	39S ribosomal protein L45, mitochondrial	MRPL45	6048
MRPL46	-0.911653161	-0.612871408	-0.536251903	-0.780646086	-0.752663076	-0.846152365	-0.844466031	-1.016068339	-1.679829121	-0.333538234	-0.346758455	-0.788685739	-0.356256515	-0.660563588	-0.822118223	-0.694657385	-1.244765282	-1.422233105	-1.093560219	-0.18726097	-0.228726357	-0.653243482	-0.670115113	-0.896543145	-0.838992119	-0.919149458	-0.906043947	-1.023397326	-0.942983627	-0.964953065	-0.599222541	-0.846794069	-1.140844107	-0.985718966	-1.581785083	-0.865760446	-0.571337104	5081700000	1881600000	3200000000	Q9H2W6	Q9H2W6	39S ribosomal protein L46, mitochondrial	MRPL46	6457
MRPL47	-1.22983408	-1.026445866	-0.862431586	-1.084540486	-1.086308241	-1.130337954	-0.973574638	-1.276079655	-1.185549378	-0.690372407	-0.63728559	-0.934327841	-0.597793341	-0.781233847	-0.934478819	-0.804301441	-1.663845539	-1.49149394	-1.566766381	-0.64006561	-0.428999901	-1.355749249	-0.872474253	-1.285816431	-1.195347548	-0.969822884	-1.065985918	-1.203514457	-1.439463496	-1.376790404	-1.402394772	-1.726264596	-1.58731699	-1.41305244	-1.46173811	-0.913262844	-0.88658911	3514200000	1219100000	2295100000	Q9HD33-2;Q9HD33;Q9HD33-3	Q9HD33-2;Q9HD33;Q9HD33-3	39S ribosomal protein L47, mitochondrial	MRPL47	6680
MRPL48	-0.764006376	-0.658828437	-0.631337166	-0.559051275	-0.651591301	-0.735782087	-0.794353485	-0.908582389	-0.568421304	-0.337996572	-0.244034529	-0.693854868	-0.368488967	-0.41619128	-0.750263572	-0.73092258	-1.82301569	NaN	-1.253626227	-0.50782001	-0.222309947	-0.779385805	-0.393306434	-1.098419666	-1.052554965	-1.019915462	-0.702125609	-0.853356898	-1.152443051	-1.236584425	NaN	-1.182183862	-1.327227592	NaN	-0.936439991	-0.211759806	-0.652784705	1637600000	666510000	971140000	Q96GC5-3;Q96GC5	Q96GC5-3;Q96GC5	39S ribosomal protein L48, mitochondrial	MRPL48	5660
MRPL49	-1.420347691	-0.859333575	-0.941482008	-1.084404469	-0.94949764	-1.163434386	-1.158143044	-0.887057364	-1.090108156	-0.723427594	-0.887915134	-0.698574126	-0.670205832	-0.733093977	-0.45838201	-0.84711498	-1.038084984	-1.560128093	-1.40648222	-0.359970927	-0.449746281	-1.297837019	-0.925923407	-1.337939382	-1.360757709	-1.102993965	-0.988775671	-1.18091166	-1.230879307	-0.949572384	-1.428839207	-1.4795928	-1.343919396	-1.830133677	-0.998556554	-0.770786703	-1.068945885	4356000000	1510700000	2845300000	Q13405	Q13405	39S ribosomal protein L49, mitochondrial	MRPL49	3350
MRPL50	NaN	-0.766807199	-0.558169663	-0.753775656	-1.019061208	-1.177598953	-0.891419232	-1.279946566	-2.2464993	-0.372840643	-0.556601107	-0.786177993	-0.765534818	-0.418999463	-0.317072481	-0.465295315	-1.334682703	-1.246225595	-1.158337116	-0.328262001	-0.307894826	-0.812128603	NaN	NaN	-1.733267665	-0.658188581	-0.708407998	-0.703809559	-0.459431589	-1.175428748	-1.407515883	-1.407950878	-1.405175567	-1.474721551	-1.092613459	-0.519642413	-0.518333733	2892200000	1018500000	1873700000	Q8N5N7;Q8N5N7-2	Q8N5N7;Q8N5N7-2	39S ribosomal protein L50, mitochondrial	MRPL50	4908
MRPL51	NaN	NaN	NaN	0.457692355	NaN	NaN	NaN	NaN	NaN	NaN	NaN	NaN	-0.584289074	NaN	NaN	NaN	NaN	NaN	NaN	NaN	NaN	NaN	NaN	NaN	NaN	-0.355016261	NaN	0.084150173	NaN	NaN	NaN	NaN	NaN	NaN	-1.371503115	NaN	NaN	172890000	73835000	99057000	Q4U2R6	Q4U2R6	39S ribosomal protein L51, mitochondrial	MRPL51	3928
MRPL52	NaN	-0.974896431	NaN	NaN	-0.891730189	NaN	NaN	-2.000072002	NaN	NaN	-1.05102396	NaN	-0.665938437	-0.925467789	-0.847916842	-1.066605926	NaN	-1.372896433	-1.502228618	-0.478920072	-0.424062073	NaN	NaN	NaN	NaN	NaN	-1.3423841	NaN	NaN	NaN	-1.603644133	-1.574924827	-1.217851162	NaN	-1.551245332	-0.808343887	NaN	702590000	219040000	483540000	Q86TS9-3;Q86TS9;Q86TS9-2	Q86TS9-3;Q86TS9;Q86TS9-2	39S ribosomal protein L52, mitochondrial	MRPL52	4595
MRPL53	-1.118559122	-0.626766324	-0.66339004	-0.833416402	-1.050048947	-0.880254447	-1.022545457	-0.912343264	-1.130733132	-0.396049768	-0.05144161	-1.005759239	-0.332965672	-0.264476418	-0.770533085	-0.798589766	-1.611219645	-1.328549147	-1.366644025	-0.131062642	-0.368153632	-0.974455893	-0.088412985	NaN	NaN	-0.689656973	-0.911499798	-1.518635869	-0.235604495	-1.265376806	-0.87507236	-1.255017161	-1.174726009	-0.954419792	-1.21754086	-0.552672207	-0.449746281	1864000000	736520000	1127500000	Q96EL3	Q96EL3	39S ribosomal protein L53, mitochondrial	MRPL53	5609
MRPL54	-0.801572621	-0.788602114	-0.712463737	NaN	-0.597507417	-0.970559239	-0.644133151	NaN	-0.761710703	-0.774080813	0.930572867	-1.24895978	0.177588031	-0.905427933	NaN	NaN	NaN	-1.469573379	-1.547548532	-0.297719717	0.885899663	-1.161113739	-1.441483498	-1.547844648	-1.032806158	-0.656725228	-0.863462687	-0.845670581	NaN	NaN	NaN	-0.990664423	NaN	-1.054848552	-1.139403939	-0.670659006	-1.049839854	2350400000	947360000	1403000000	Q6P161	Q6P161	39S ribosomal protein L54, mitochondrial	MRPL54	4263
MRPL55	-1.154777646	-0.755485773	-0.661749601	-0.858776748	-0.979439974	-0.510658145	-0.963400126	-0.871055067	NaN	-0.398569226	-0.456806123	-0.891108036	-0.464250118	-0.728486538	-0.607200205	-0.66530174	-1.580531359	-1.539332509	-1.787056327	-0.308943301	-0.232415214	-1.03224194	-0.751806438	-1.524364591	NaN	-0.782911718	-0.830579877	-0.929260731	-0.970559239	-1.04879415	-1.388520122	-1.383386374	-1.027295589	-1.171655297	-1.104001045	-0.552868843	-0.623492241	1502600000	562900000	939660000	Q7Z7F7;Q7Z7F7-2	Q7Z7F7;Q7Z7F7-2	39S ribosomal protein L55, mitochondrial	MRPL55	4574
MRPL9	-1.130403757	-1.174853802	-1.079770565	-0.916935146	-1.302231312	-1.014997959	-0.724824786	-1.213191748	-1.455965042	-0.470927298	-0.550112605	-1.038225412	-0.52516681	-0.629659653	-0.714751065	-1.02750802	-1.742351174	-1.737556934	-1.80780828	-0.380064398	-0.281668633	-1.110229492	-0.75668174	-0.932817101	-1.255500793	-0.89157474	-0.928730309	-0.989647746	-1.26002574	-1.148803949	-1.279946566	-1.560225844	-1.276198745	-1.329468012	-1.324868202	-0.592253625	-0.63839817	2652100000	915620000	1736500000	Q9BYD2	Q9BYD2	39S ribosomal protein L9, mitochondrial	MRPL9	6270
ABAT	NaN	NaN	NaN	2.109047413	NaN	1.538220048	NaN	NaN	NaN	NaN	NaN	NaN	NaN	NaN	NaN	NaN	NaN	NaN	NaN	NaN	NaN	NaN	NaN	NaN	NaN	NaN	NaN	NaN	NaN	NaN	NaN	NaN	NaN	NaN	NaN	NaN	NaN	20149000	17231000	2917400	P80404	P80404	4-aminobutyrate aminotransferase, mitochondrial	ABAT	2968
HPDL	NaN	-2.146427155	NaN	-3.273411512	NaN	NaN	-3.981030703	-2.76466465	NaN	NaN	-2.51863575	-3.343549967	NaN	-3.142968893	-2.462654352	NaN	-1.978085756	-2.158789396	-1.898363113	NaN	NaN	NaN	NaN	NaN	NaN	NaN	NaN	NaN	NaN	NaN	NaN	-2.726765871	-1.04523325	-3.030918598	-3.205971003	NaN	NaN	355810000	65306000	290510000	Q96IR7	Q96IR7	4-hydroxyphenylpyruvate dioxygenase-like protein	HPDL	5715
ALDH9A1	0.860975862	-0.007482644	0.114004083	0.948808789	0.878666341	1.103952885	1.116191506	1.068543911	1.155373335	0.27723673	0.352934211	0.908848584	0.302688837	0.886246204	0.737422526	0.757476687	0.722729385	0.598609805	0.650815964	0.380108148	0.345711142	0.876863599	0.92628938	0.873687804	0.820157707	0.874031484	0.973950803	1.237081409	0.913161993	0.093956031	0.529239178	0.450320989	0.64681226	0.858802557	0.62769419	0.868568659	1.068786025	35972000000	22627000000	13345000000	P49189;P49189-3;P49189-2	P49189;P49189-3;P49189-2	4-trimethylaminobutyraldehyde dehydrogenase	ALDH9A1	2397
RPS10	-0.793105185	-0.542802751	-0.521955252	-0.271664768	-0.303342402	-0.232783496	-0.28427729	-0.293134958	-0.175428778	-0.461423725	-0.490262091	-0.584289074	-0.553360522	-0.240619615	-0.335025787	-0.365244567	-0.621618211	-0.44212079	-0.520950258	-0.454912871	-0.375067264	-0.689209759	-0.802896261	-0.78047812	-0.978781402	-0.245373935	-0.522959709	-0.394075066	-0.380064398	-0.916247368	-0.72517401	-0.810566485	-0.541019261	-0.570171356	-0.375512064	-0.128821284	-0.324925721	1.02E+11	43609000000	58722000000	P46783;Q9NQ39	P46783	40S ribosomal protein S10	RPS10	2337
RPS11	-0.703986585	-0.513692915	-0.488617837	-0.401958078	-0.384381473	-0.261951983	-0.298775613	-0.368712574	-0.140909448	-0.467175156	-0.503552377	-0.63802743	-0.569004953	-0.355692923	-0.397802949	-0.471135408	-0.839878976	-0.59741205	-0.643579066	-0.409581065	-0.383386314	-0.622274339	-0.67825228	-0.654618859	-0.832039356	-0.413160682	-0.45995605	-0.432852536	-0.829606056	-0.914181828	-0.652050495	-0.773067951	-0.762136102	-0.634964883	-0.22601521	-0.143785179	-0.223299012	99836000000	42494000000	57342000000	P62280	P62280	40S ribosomal protein S11	RPS11	2836
RPS12	-0.602361917	-0.207767934	-0.38570714	-0.211136922	-0.180275217	-0.205517694	0.050293241	0.025279835	-0.157819822	-0.296545416	-0.318577111	-0.575989962	-0.394733697	-0.206893161	-0.160662115	-0.156525999	-0.62283659	-0.498353034	-0.556404829	-0.278341711	-0.170181468	-0.543000937	-0.626392424	-0.834063947	-0.666665673	-0.126576453	-0.176067322	-0.078746431	-0.162596792	-1.049839854	-0.497433543	-0.601316214	-0.391327798	-0.413160682	-0.214497849	0.075854495	-0.170309782	1.11E+11	50015000000	60508000000	P25398	P25398	40S ribosomal protein S12	RPS12	1893
RPS13	-0.737946332	-0.485942036	-0.392647207	-0.325501561	-0.410015285	-0.239031389	-0.264956683	-0.366587996	-0.119156957	-0.463308603	-0.507312596	-0.663116872	-0.4419083	-0.440314382	-0.406318933	-0.318577111	-0.604735613	-0.361094594	-0.431569517	-0.44318223	-0.319502354	-0.628540397	-0.743299484	-0.820812106	-0.88627708	-0.307312042	-0.394075066	-0.498659283	-0.409906864	-0.985500515	-0.615039647	-0.684100568	-0.617956638	-0.821955085	-0.355692923	0.069255039	-0.169924989	1.01E+11	43695000000	56820000000	P62277	P62277	40S ribosomal protein S13	RPS13	2835
RPS14	-0.721241295	-0.623398721	-0.391547769	-0.320542455	-0.426103681	-0.202386364	-0.279174179	-0.349704981	-0.246833652	-0.482848346	-0.517225266	-0.668936014	-0.543297768	-0.265916914	-0.31973362	-0.586788774	-0.8693977	-0.646715701	-0.762901545	-0.39484334	-0.371391594	-0.565207124	-0.645886123	-0.585731685	-0.832930446	-0.43210426	-0.507718563	-0.374510854	-0.49436444	-0.949198782	-0.645425081	-0.804301441	-0.652509451	-0.523863077	-0.446467966	-0.17938365	-0.054362383	85746000000	36967000000	48779000000	P62263	P62263	40S ribosomal protein S14	RPS14	2831
RPS15	-0.608998477	-0.447102994	-0.462785274	-0.229218677	-0.33788234	-0.096666716	-0.146394521	-0.192446679	-0.192951635	-0.366476029	-0.488926262	-0.530869842	-0.465817899	-0.250112563	-0.138290212	-0.208142683	-0.822689354	-0.385044426	-0.557483554	-0.27822271	-0.136716425	-0.508428693	-0.540324986	-0.594261885	-0.75838846	-0.008630399	-0.25688991	-0.273694932	-0.376179218	-0.953898489	-0.517023683	-0.582266986	-0.688672721	-0.75821799	-0.414460331	0.05032314	-0.289244324	52394000000	23100000000	29293000000	P62841	P62841	40S ribosomal protein S15	RPS15	2868
RPS15A	-0.717561245	-0.554637909	-0.624709308	-0.494057149	-0.596076488	-0.370275974	-0.25676918	-0.298071831	-0.387693465	-0.514601946	-0.56812942	-0.591583669	-0.605304718	-0.546462357	-0.51096189	-0.42212531	-0.59387964	-0.704694867	-0.684908509	-0.450696617	-0.427284271	-0.74097085	-0.673646927	-0.852398515	-0.970191121	-0.474461973	-0.550309777	-0.656908095	-0.345964104	-0.961845577	-0.645701647	-0.736301839	-0.775598466	-0.757364631	-0.411209315	-0.260387063	-0.341530383	72226000000	30250000000	41975000000	P62244	P62244	40S ribosomal protein S15a	RPS15A	2826
RPS16	-0.815985203	-0.544089615	-0.554932594	-0.343692124	-0.398021936	-0.338681161	-0.345509827	-0.383386314	-0.251810014	-0.499986172	-0.515914321	-0.646070421	-0.55522722	-0.381726295	-0.402503878	-0.445726633	-0.724475622	-0.710525453	-0.678883195	-0.344601184	-0.369494438	-0.719052017	-0.683741391	-0.831877291	-1.011423945	-0.371614635	-0.408277124	-0.515914321	-0.408603102	-0.952706337	-0.601316214	-0.75009191	-0.638583601	-0.719752967	-0.339593619	-0.214622274	-0.222804591	76835000000	32626000000	44209000000	P62249	P62249	40S ribosomal protein S16	RPS16	2827
RPS17	-0.705225885	-0.552278697	-0.523561954	-0.293488175	-0.423847139	-0.285934806	-0.1460035	-0.267595708	-0.238542408	-0.430820614	-0.532067537	-0.594835162	-0.478091687	-0.322389603	-0.357608259	-0.343919426	-0.642562926	-0.557581663	-0.47705552	-0.394404292	-0.343692124	-0.62358588	-0.81516552	-0.890874743	-0.987248123	-0.230325967	-0.469781816	-0.468426973	-0.60786289	-0.955610394	-0.769940853	-0.718262911	-0.66966176	-0.664300799	-0.335711896	0.087442122	-0.212133601	1.23E+11	53641000000	69133000000	P08708	P08708	40S ribosomal protein S17	RPS17	1369
RPS18	-0.698485255	-0.5607149	-0.49426198	-0.257493496	-0.39944458	-0.282617778	-0.262433082	-0.245252237	-0.303108662	-0.482951581	-0.518434465	-0.616640031	-0.511468053	-0.310223788	-0.358058631	-0.29912737	-0.633849621	-0.563939035	-0.553753674	-0.463099241	-0.415325999	-0.611361206	-0.76256144	-0.755742133	-0.919454575	-0.266756535	-0.431783378	-0.371614635	-0.356369257	-0.883933544	-0.556699276	-0.720366061	-0.68472892	-0.726133704	-0.402503878	-0.058662817	-0.197739646	95434000000	40967000000	54467000000	P62269	P62269	40S ribosomal protein S18	RPS18	2833
RPS19	-0.760178328	-0.530370474	-0.628633738	-0.252294511	-0.238297716	-0.299596369	-0.221939012	-0.308593839	-0.194465309	-0.372840643	-0.473735034	-0.624802768	-0.454386562	-0.261470616	-0.380618662	-0.320657998	-0.657182693	-0.366140366	-0.454807609	-0.434774935	-0.324695468	-0.640158236	-0.740452707	-0.94455868	-1.050675869	-0.188654214	-0.477988094	-0.434454739	-0.415001392	-0.984771609	-0.73092258	-0.663936734	-0.587653041	-0.651132047	-0.571434081	0.030309821	-0.215989158	85406000000	37537000000	47869000000	P39019	P39019	40S ribosomal protein S19	RPS19	2200
RPS2	-0.735522151	-0.559932292	-0.467175156	-0.336968899	-0.354790717	-0.292075038	-0.225645036	-0.338338763	-0.318230033	-0.518635869	-0.524264336	-0.647821009	-0.626579344	-0.336626172	-0.351741403	-0.455964983	-0.688851774	-0.765449882	-0.739156842	-0.416623592	-0.397912502	-0.691534162	-0.627139866	-0.950319111	-0.9573946	-0.485632926	-0.453859866	-0.456911176	-0.251082718	-0.971663058	-0.594644129	-0.692784309	-0.707259655	-0.737167656	-0.339251429	-0.214497849	-0.11383383	1.40E+11	58551000000	81395000000	P15880	P15880	40S ribosomal protein S2	RPS2	1626
RPS20	-0.855591178	-0.520246267	-0.496308893	-0.19748807	-0.212631553	-0.194213137	-0.10447076	-0.277270615	-0.071350701	-0.49855724	-0.441695839	-0.641268611	-0.581688762	-0.389676899	-0.346871853	-0.308826864	-0.680414438	-0.562376678	-0.793604553	-0.303342402	-0.39363578	-0.561790407	-0.673285007	-0.775682628	-0.928275645	-0.32619223	-0.503552377	-0.447949409	-0.092748791	-0.826436639	-0.310456455	-0.600555182	-0.750949323	-0.778965354	-0.288417667	-0.135534883	-0.075737946	68289000000	30076000000	38213000000	P60866;P60866-2	P60866;P60866-2	40S ribosomal protein S20	RPS20	2754
RPS21	-0.557091415	-0.313129783	-0.347325474	-0.212133601	-0.272501081	-0.238542408	-0.16851376	-0.033933967	-0.101381175	-0.30474472	-0.358283818	-0.435841888	-0.332163721	-0.049212571	-0.10272526	-0.057831492	-0.633291721	-0.207268178	-0.241474122	-0.352532566	-0.231186599	-0.522055745	-0.656359076	-0.879156888	-0.730139971	0.065747775	-0.115432777	-0.090311415	-0.193330124	-0.91219002	-0.575215518	-0.503552377	-0.457226574	-0.399882019	-0.403922081	0.228013054	0.062730975	33394000000	15590000000	17805000000	P63220	P63220	40S ribosomal protein S21	RPS21	2907
RPS23	-0.697862744	-0.456911176	-0.445726633	-0.322620362	-0.376290381	-0.219338894	-0.232660726	-0.354677767	-0.260146171	-0.498455197	-0.481195599	-0.590817571	-0.508732855	-0.290660262	-0.341644228	-0.346417964	-0.691444874	-0.599603534	-0.566863894	-0.389236361	-0.343464732	-0.585731685	-0.713431954	-0.857901335	-0.941632152	-0.3782897	-0.406101167	-0.471863687	-0.303693146	-0.886823297	-0.750263572	-0.675364256	-0.753433347	-0.6871503	-0.251931041	-0.103799731	-0.081748642	41257000000	17796000000	23461000000	P62266	P62266	40S ribosomal protein S23	RPS23	2832
RPS24	-0.829606056	-0.552475452	-0.48552984	-0.34981817	-0.359633565	-0.278579623	-0.258579314	-0.305328518	-0.218843132	-0.390227437	-0.422017694	-0.568615913	-0.514501095	-0.285461307	-0.372283459	-0.398897648	-0.698929608	-0.598079264	-0.656999648	-0.409255117	-0.298775613	-0.572113693	-0.659193933	-0.947628796	-0.905889928	-0.336511821	-0.404031068	-0.425136954	-0.170950606	-1.000576854	-0.765958965	-0.682033896	-0.715981245	-0.603596687	-0.380397022	-0.099766389	-0.093695454	40341000000	14587000000	25753000000	P62847;P62847-2;P62847-3;P62847-4	P62847;P62847-2;P62847-3;P62847-4	40S ribosomal protein S24	RPS24	2869
RPS25	-1.084676623	-0.613625944	-0.697328985	-0.340733111	-0.519038618	-0.277389735	-0.338567108	-0.356932551	-0.202261105	-0.609565854	-0.636543334	-0.853197217	-0.535455763	-0.366699845	-0.318345726	-0.345055699	-0.685805678	-0.368712574	-0.492827326	-0.63291949	-0.532665968	-0.848317444	-1.132708311	-1.086172342	-1.094100952	-0.331705242	-0.698218465	-0.635893643	-0.404576093	-0.981048882	-1.101045012	-0.767570019	-0.770702243	-0.958285868	-0.786930799	-0.057970058	-0.228110716	65565000000	27419000000	38146000000	P62851	P62851	40S ribosomal protein S25	RPS25	2870
RPS26;RPS26P11	-0.610322058	-0.475914955	-0.467905462	-0.195473567	-0.492519885	-0.258820355	-0.074231438	-0.087191232	-0.333194673	-0.422663599	-0.440527111	-0.594452977	-0.53256619	-0.30812785	-0.162983477	-0.34755227	-0.895380139	-0.545078754	-0.506703377	-0.360083252	-0.421048194	-0.700972319	-0.751378059	-0.976876795	-1.021337509	-0.150559679	-0.388905853	-0.474877238	-0.20976527	-0.905658901	-0.622461915	-0.603501678	-0.675273895	-0.814099252	-0.369606107	0.045580208	-0.148738965	60278000000	26388000000	33890000000	P62854;Q5JNZ5	P62854;Q5JNZ5	40S ribosomal protein S26;Putative 40S ribosomal protein S26-like 1	RPS26;RPS26P11	2871
RPS27	-0.507211149	-0.182310835	-0.589092314	-0.228726357	-0.202637106	-0.34539631	0.004392451	0.030737175	-0.294547319	-0.398021936	-0.308244348	-0.175939664	-0.591583669	-0.254594028	-0.256648362	-0.118625537	-0.514601946	-0.567934752	-0.723165393	-0.378955454	-0.324810684	-0.629752934	-0.507515609	-0.922197878	-0.861320257	-0.040681984	-0.249263167	-0.460375667	-0.06529662	-0.803309798	-0.390007228	-0.537345827	-0.416947871	-0.41196847	-0.169924989	0.085726433	-0.003889984	46547000000	21799000000	24747000000	P42677	P42677	40S ribosomal protein S27	RPS27	2271
RPS27L	-0.180784419	0.604103684	0.494942367	0.545276642	0.661798239	0.606671572	0.541324019	0.730583727	0.295251846	0.409757346	0.680289567	0.071633391	0.596056104	0.2990987	0.581130087	0.566506326	0.082117684	0.404935598	0.536126494	0.200663969	0.706959248	0.551437199	0.061390478	0.004783326	0.203319177	0.761262	0.73446703	0.75438261	0.196210831	-0.05519573	0.462196946	0.287307411	0.49826026	0.540253639	0.385073513	0.705452681	0.658037007	7158800000	4284100000	2874700000	Q71UM5	Q71UM5	40S ribosomal protein S27-like	RPS27L	4446
RPS28	-0.952109933	-0.574828148	-0.38956672	-0.261350334	-0.286881179	-0.264236182	-0.126576453	-0.378622621	-0.132642642	-0.346531451	-0.510759473	-0.594930768	-0.440845847	-0.087734401	-0.242937833	-0.38670063	-0.664573908	-0.546758771	-0.507211149	-0.332278252	-0.343578398	-0.432852536	-0.698396206	-0.803557694	-0.812210739	-0.108223431	-0.384712964	-0.350723535	-0.472487807	-0.935535133	-0.721853852	-0.579373181	-0.44583264	-0.449534893	-0.513187408	0.124471597	-0.010636685	40399000000	18303000000	22097000000	P62857	P62857	40S ribosomal protein S28	RPS28	2872
RPS29	-0.666393101	-0.542208493	-0.561399519	-0.317188293	-0.434668362	-0.363339305	-0.130140185	-0.468843937	-0.50934118	-0.532865524	-0.505992532	-0.678071916	-0.580531359	-0.233888075	-0.358621269	-0.399882019	-0.726133704	-0.46654883	-0.487486303	-0.414676726	-0.459641457	-0.51278311	-0.773321331	-1.017850637	-0.973207116	-0.217478931	-0.491186082	-0.549816966	-0.271784157	-0.960585892	-0.574828148	-0.798921406	-0.761200249	-0.708143175	-0.629566431	0.003755851	-0.185866624	23452000000	10010000000	13443000000	P62273;P62273-2	P62273;P62273-2	40S ribosomal protein S29	RPS29	2834
RPS3	-0.616169453	-0.486765772	-0.513591886	-0.283803195	-0.272262096	-0.270229906	-0.210264191	-0.293841392	-0.270229906	-0.454070598	-0.474981099	-0.531169295	-0.492417276	-0.316029847	-0.342327207	-0.368488967	-0.639602542	-0.760774434	-0.696884155	-0.371391594	-0.331705242	-0.625083387	-0.645425081	-0.858935773	-0.88518393	-0.371726125	-0.396707475	-0.393525988	-0.226138622	-0.976803541	-0.441483527	-0.657731473	-0.639880419	-0.635243595	-0.193834797	-0.193834797	-0.101246677	2.24E+11	95814000000	1.28E+11	P23396;P23396-2	P23396;P23396-2	40S ribosomal protein S3	RPS3	1851
FAU	-0.924555957	-0.786261797	-0.825948417	-0.816312969	-0.800164759	-1.13756907	-0.489748448	-0.431783378	NaN	-0.667120039	-0.819504678	-0.819586337	-0.778292656	-0.324810684	-0.340049505	-0.36322704	-1.994181514	-0.516015112	-0.831066549	-0.68329227	-0.348345727	-0.983385861	-0.814837515	-0.753347814	-1.202887893	-0.79518503	-1.333137512	-1.486250997	-1.565304756	-2.50105691	-0.912113309	-1.109494328	-1.08861649	-1.074231386	-1.767654777	-0.528871298	-1.195158601	11303000000	4282800000	7020100000	P62861	P62861	40S ribosomal protein S30	FAU	2873
RPS3A	-0.749405503	-0.50934118	-0.522758782	-0.335368901	-0.405012131	-0.338338763	-0.309758365	-0.361543864	-0.282499164	-0.567058682	-0.527770996	-0.683651507	-0.536848605	-0.298306346	-0.385375857	-0.395172507	-0.808261335	-0.708496213	-0.656084418	-0.449640602	-0.400975019	-0.663298965	-0.774924099	-0.864730954	-1.014855146	-0.385486275	-0.496308893	-0.462157041	-0.414568633	-0.902034938	-0.63802743	-0.728312433	-0.719840527	-0.715717673	-0.303108662	-0.138159141	-0.213005066	2.55E+11	1.10E+11	1.45E+11	P61247	P61247	40S ribosomal protein S3a	RPS3A	2787
RPS4X	-0.627887011	-0.550802231	-0.473942727	-0.353549063	-0.414135545	-0.258337975	-0.279411912	-0.355580151	-0.328147024	-0.349478483	-0.421048194	-0.472175837	-0.375067264	-0.328147024	-0.344260424	-0.472487807	-0.65645057	-0.691355467	-0.767570019	-0.448160917	-0.362329721	-0.57811749	-0.562181413	-0.80033052	-0.975556791	-0.465608895	-0.491699249	-0.502839863	-0.19748807	-0.769179285	-0.481712192	-0.59234935	-0.569393814	-0.558071792	-0.316493362	-0.208142683	-0.193330124	1.79E+11	77780000000	1.02E+11	P62701	P62701	40S ribosomal protein S4, X isoform	RPS4X	2857
RPS4Y1	-5.259008884	0.324635714	0.045178398	0.231125504	-0.189666376	0.017826002	0.376732439	0.119416267	0.293659538	-3.875780106	-2.132774353	-3.358396053	-2.595718384	0.054182485	-0.146524817	-0.0870554	-0.882290959	-0.973794878	-0.872789323	-0.161565259	0.055831186	0.051369272	-2.53774333	-0.098823741	-0.329869807	0.080881111	-0.099766389	0.15181075	-1.605257392	-2.166490555	-0.466861963	-4.23166275	-3.831269264	-3.504239082	-0.121546015	-0.100170329	0.002469105	6246200000	2856900000	3389300000	P22090	P22090	40S ribosomal protein S4, Y isoform 1	RPS4Y1	1813
RPS5	-0.722465992	-0.560421467	-0.487280518	-0.384933949	-0.492622226	-0.52767086	-0.357495755	-0.520950258	-0.482331932	-0.494057149	-0.528971195	-0.716068923	-0.598936915	-0.396049768	-0.492827326	-0.44583264	-0.897550225	-0.596553504	-0.711671114	-0.480058223	-0.422771275	-0.783498526	-0.911039531	-0.864889324	-1.169668436	-0.375067264	-0.551294446	-0.695548534	-0.66612035	-0.946281731	-0.945832431	-0.774418175	-0.647268474	-0.768332601	-0.395830601	-0.370499074	-0.562572122	1.59E+11	65350000000	93663000000	P46782	P46782	40S ribosomal protein S5;40S ribosomal protein S5, N-terminally processed	RPS5	2336
RPS6	-0.701770842	-0.510759473	-0.417488039	-0.33788234	-0.387913972	-0.327572405	-0.258217335	-0.336283505	-0.312781304	-0.510556877	-0.43669489	-0.639880419	-0.571240008	-0.301587611	-0.359071314	-0.492519885	-0.969822884	-0.676177204	-0.652417719	-0.392976791	-0.444984972	-0.600174606	-0.670840383	-0.796431541	-0.800247669	-0.493954688	-0.441058397	-0.380618662	-0.344146788	-1.029205441	-0.526168942	-0.665392697	-0.600364923	-0.570463002	-0.468426973	-0.148348451	-0.050327595	1.36E+11	64321000000	71778000000	P62753	P62753	40S ribosomal protein S6	RPS6	2861
RPS7	-0.702923536	-0.475292474	-0.392647207	-0.298658311	-0.331131905	-0.212756112	-0.129744604	-0.212382555	-0.176067322	-0.463413298	-0.454175889	-0.524163902	-0.550506592	-0.30952549	-0.313361943	-0.316029847	-0.687866926	-0.753347814	-0.737254202	-0.36513257	-0.3782897	-0.614756882	-0.66530174	-0.792022467	-0.828387797	-0.250597835	-0.353549063	-0.348798931	-0.205267355	-0.801241457	-0.537544668	-0.67029655	-0.629286647	-0.575602889	-0.225768417	-0.109159999	-0.073683098	1.27E+11	57087000000	70010000000	P62081	P62081	40S ribosomal protein S7	RPS7	2820
RPS8	-0.693141162	-0.475292474	-0.49149397	-0.24013111	-0.331475824	-0.317882925	-0.177343786	-0.353097469	-0.177981526	-0.517729223	-0.531069517	-0.618426561	-0.574053049	-0.284632534	-0.348459065	-0.46654883	-0.661475897	-0.753604531	-0.729705095	-0.408929229	-0.364572465	-0.626392424	-0.668028355	-0.889006197	-0.859731138	-0.322043508	-0.334797025	-0.409255117	-0.344033062	-0.893595219	-0.749577224	-0.707083046	-0.739848137	-0.645240545	-0.301119328	-0.187134281	-0.059493635	1.61E+11	69079000000	91663000000	P62241	P62241	40S ribosomal protein S8	RPS8	2825
RPS9	-0.746914685	-0.497535765	-0.523561954	-0.403812975	-0.38416025	-0.308710337	-0.33433944	-0.250597835	-0.152767599	-0.519240022	-0.55453974	-0.650764644	-0.5794698	-0.39363578	-0.347438902	-0.363675743	-0.688941181	-0.591583669	-0.59014684	-0.426533103	-0.388795614	-0.600745559	-0.723951697	-0.819913447	-0.944033802	-0.278817356	-0.332049102	-0.404031068	-0.244156331	-0.942833543	-0.470823139	-0.650672734	-0.660289705	-0.653885484	-0.235727102	-0.088005833	-0.063364759	1.20E+11	52669000000	67361000000	P46781	P46781	40S ribosomal protein S9	RPS9	2335
RPSA	-0.563939035	-0.3893466	-0.417379975	-0.196229324	-0.330099374	-0.112900265	-0.129348949	-0.296427995	-0.046979953	-0.4291071	-0.421586871	-0.513086319	-0.483570755	-0.198745549	-0.261470616	-0.379620969	-0.488823563	-0.608809233	-0.595980942	-0.327572405	-0.282261878	-0.526569724	-0.643763781	-0.667483449	-0.901571751	-0.332163721	-0.390337557	-0.402831376	-0.144829541	-0.862669528	-0.453649282	-0.60833621	-0.610416591	-0.623117745	-0.111966103	-0.16594401	-0.016924202	2.71E+11	1.16E+11	1.54E+11	P08865	P08865	40S ribosomal protein SA	RPSA	1372
SDF4	-1.241657257	-2.014783859	-1.821342945	-2.172743559	-1.278520107	-1.566376925	-2.013783932	-2.137667418	-2.325472832	-1.169476032	-1.296310544	-1.088955641	-1.371335864	-1.423847198	-1.771124959	-0.904272199	-1.076353908	-1.335769057	-1.092748761	-0.647176325	-0.697773755	-2.28134203	-0.939828396	-2.608809233	-3.039840221	-2.177726507	-1.418081999	-2.25041604	NaN	-1.692471862	-1.733528018	-2.584553719	NaN	NaN	-2.193866491	-1.211510658	-1.232783437	1045400000	313760000	731680000	Q9BRK5;Q9BRK5-6;Q9BRK5-2;Q9BRK5-4;Q9BRK5-3;Q9BRK5-5	Q9BRK5;Q9BRK5-6;Q9BRK5-2;Q9BRK5-4;Q9BRK5-3	45 kDa calcium-binding protein	SDF4	6051
SLC3A2	NaN	NaN	NaN	NaN	NaN	NaN	NaN	NaN	NaN	NaN	NaN	NaN	NaN	NaN	NaN	NaN	NaN	NaN	NaN	NaN	NaN	NaN	NaN	NaN	NaN	NaN	NaN	NaN	NaN	NaN	NaN	NaN	NaN	NaN	NaN	NaN	NaN	6427300	208480	6218800	P08195-3;P08195;P08195-4	P08195-3;P08195;P08195-4	4F2 cell-surface antigen heavy chain	SLC3A2	1342
SLC3A2	-3.905639648	-3.148592472	-3.162757874	-2.659490824	-2.955089569	-2.48135066	-2.672855377	-2.736734629	-2.503094196	-3.348374128	-3.391355276	-3.755421638	-3.205455065	-2.576304436	-2.677237511	-2.598936796	0.323281318	-4.159387112	-3.807251692	-4.216454983	-4.320845604	-3.743730307	-3.77989006	-3.552008152	-3.49415946	-3.757770061	-3.761710644	-3.32696867	-2.645332813	-3.572283506	-3.497484684	-3.221490383	-3.206080675	-3.062294483	-2.822832108	-2.843923569	-2.839072704	50398000000	5909400000	44489000000	P08195-2	P08195-2	4F2 cell-surface antigen heavy chain	SLC3A2	1343
XRN1	0.135950491	-0.028852047	0.095804885	0.172181025	0.148992568	0.465181381	0.324473113	0.056881271	0.481122553	-0.097610898	-0.005759226	0.223407403	0.152371809	0.314660817	0.142831102	-0.141955912	-0.310921669	0.086829156	0.027086783	-0.058385834	-0.252173454	0.371235728	0.339710295	0.461521417	0.42825523	0.086829156	0.136315286	0.031651232	0.110713325	-0.246590525	0.35311842	0.151794806	0.376451463	0.544834614	-0.003026455	0.578434646	0.796686053	1439100000	742480000	696630000	Q8IZH2-2;Q8IZH2;Q8IZH2-3	Q8IZH2-2;Q8IZH2	5-3 exoribonuclease 1	XRN1	4815
XRN2	-0.159500003	-0.049212571	0.144488662	-0.277984768	-0.342327207	-0.195599616	-0.153416276	-0.280837536	-0.186500609	-0.043624464	-0.04180371	-0.014069489	-0.106348418	-0.192194253	-0.329066098	-0.426640451	-0.357946098	-0.271664768	-0.282380462	0.223997116	0.199155897	0.21290198	0.027277835	-0.086512029	-0.117695123	-0.130403712	-0.024177741	-0.187387675	-0.385375857	-0.019346045	-0.357383162	-0.190425262	-0.340391427	-0.188654214	-0.220206022	-0.117828086	0.02304991	35942000000	17483000000	18460000000	Q9H0D6;Q9H0D6-2	Q9H0D6;Q9H0D6-2	5-3 exoribonuclease 2	XRN2	6379
ALAS2	NaN	NaN	NaN	NaN	NaN	NaN	NaN	NaN	NaN	NaN	NaN	NaN	NaN	NaN	NaN	NaN	NaN	NaN	NaN	NaN	NaN	NaN	NaN	NaN	NaN	NaN	NaN	NaN	NaN	NaN	NaN	NaN	NaN	NaN	NaN	NaN	NaN	6256400	5302700	953770	P22557-3;P22557-2;P22557-4;P22557	P22557-3;P22557-2;P22557-4;P22557	5-aminolevulinate synthase, erythroid-specific, mitochondrial	ALAS2	1823
ALAS1	NaN	NaN	NaN	NaN	NaN	NaN	NaN	NaN	NaN	-2.349308729	-1.847916842	-2.081032753	NaN	NaN	NaN	NaN	NaN	NaN	NaN	NaN	NaN	NaN	NaN	NaN	NaN	NaN	NaN	NaN	NaN	NaN	NaN	NaN	NaN	NaN	NaN	NaN	NaN	72295000	12978000	59317000	P13196	P13196	5-aminolevulinate synthase, nonspecific, mitochondrial	ALAS1	1532
PRKAA1	0.99323529	0.268590838	0.052281469	0.509245098	0.554315627	0.961226642	0.796410501	0.890572667	0.978037119	0.258356124	0.11205367	0.561473012	0.263559639	1.055591226	0.464305311	0.634688199	-0.018776618	0.145669118	0.064208418	0.636324227	0.270034075	0.871812284	0.846843243	0.934648335	1.214441061	0.473690778	0.372691989	0.908956945	0.714467525	-0.13000834	0.543887794	0.552769959	1.034101248	1.211364508	0.702890813	0.487156272	0.799119055	4507800000	2626300000	1881500000	Q13131;Q13131-2;P54646	Q13131;Q13131-2	5-AMP-activated protein kinase catalytic subunit alpha-1	PRKAA1	3298
PRKAB1	-0.857981026	0.365890026	0.30450508	0.649932742	0.73763901	NaN	0.679873526	NaN	NaN	0.053388838	0.306591034	0.560132205	NaN	0.6999349	NaN	0.490841329	0.843241096	0.421747178	0.163187146	0.237506703	0.314660817	1.60384059	NaN	NaN	NaN	1.066880703	0.470049262	1.045252681	0.880285382	NaN	0.911939859	0.370097905	0.848920584	0.690637589	0.455000311	NaN	0.986730635	1186200000	665840000	520310000	Q9Y478;O43741-2	Q9Y478	5-AMP-activated protein kinase subunit beta-1	PRKAB1	7629
PRKAB2	NaN	NaN	NaN	NaN	NaN	NaN	NaN	NaN	NaN	NaN	NaN	NaN	NaN	NaN	NaN	NaN	NaN	NaN	NaN	NaN	NaN	NaN	NaN	NaN	NaN	NaN	NaN	NaN	NaN	NaN	NaN	NaN	NaN	NaN	NaN	NaN	NaN	3664700	3664700	0	O43741	O43741	5-AMP-activated protein kinase subunit beta-2	PRKAB2	568
PRKAG1	0.870651066	0.246446759	0.417482495	0.809473574	0.43746686	0.909281969	0.713426292	0.721134961	0.717334926	-0.170694187	-0.092613444	0.72752279	0.016322372	0.273587197	0.31333369	0.671071589	0.177783728	0.031857662	0.083370574	-0.030547954	0.095496662	0.386638105	0.792307079	1.015694976	0.94572109	0.820157707	0.606495917	0.837093949	0.515067816	-0.035623875	0.598304033	0.645480096	0.91362381	0.913107514	0.326950192	0.626669228	0.598740876	3359700000	1946800000	1412900000	P54619;P54619-3;P54619-2;Q9UGJ0-2;Q9UGJ0-3;Q9UGJ0	P54619;P54619-3;P54619-2	5-AMP-activated protein kinase subunit gamma-1	PRKAG1	2642
AZI2	NaN	NaN	NaN	NaN	NaN	NaN	NaN	NaN	NaN	NaN	NaN	NaN	NaN	NaN	NaN	NaN	NaN	NaN	NaN	NaN	NaN	NaN	NaN	NaN	NaN	NaN	NaN	NaN	NaN	NaN	NaN	NaN	NaN	NaN	NaN	NaN	NaN	26082000	17346000	8736700	Q9H6S1-3;Q9H6S1-5;Q9H6S1-4;Q9H6S1	Q9H6S1-3;Q9H6S1-5;Q9H6S1-4;Q9H6S1	5-azacytidine-induced protein 2	AZI2	6535
COQ7	-0.409146518	NaN	NaN	0.043170169	-0.213627264	NaN	-0.671746373	0.286691278	NaN	0.254392594	0.142655849	-0.328262001	0.080682881	0.20351842	0.469489664	0.870387316	-0.268554181	-0.211635232	0.13752076	0.726519942	0.383623481	-0.005615658	0.099417157	0.09358649	NaN	0.09870632	0.297767937	0.106637858	-0.713079929	-0.586884737	NaN	-0.348232448	NaN	-0.226138622	-0.14964956	0.203867421	-0.274768561	973750000	497550000	476200000	Q99807-2;Q99807	Q99807-2;Q99807	5-demethoxyubiquinone hydroxylase, mitochondrial	COQ7	5981
MTHFS	1.016628742	0.862155497	NaN	0.378063023	0.311685264	0.673347712	0.974630952	0.672312677	0.830228925	0.058337789	0.371273071	0.875936627	NaN	0.381986976	0.558856606	0.223896086	-0.780562043	-0.359408736	-0.601696491	-0.048236221	1.478788376	0.865121841	0.713379085	0.449670702	NaN	0.601386905	1.012868285	0.474251807	NaN	0.171823353	-0.569102108	0.497832358	0.935696542	1.165046096	0.366224676	0.698529482	1.019609094	769160000	450290000	318870000	P49914;P49914-2	P49914;P49914-2	5-formyltetrahydrofolate cyclo-ligase	MTHFS	2465
NSUN4	0.767879605	NaN	NaN	-1.18231082	NaN	-1.42594254	NaN	-1.555030704	NaN	-0.150559679	-0.483776987	-0.434881657	NaN	-0.577440858	-0.851918995	NaN	-1.446044564	-1.940617919	-1.718569875	-0.072037257	-0.294076592	-0.338452935	NaN	NaN	-0.566961229	-0.928048015	-0.908428729	-1.43919754	-2.143360853	-1.134812355	-0.855192423	-0.779049456	0.707077026	-1.095856905	0.113660626	-1.489594221	NaN	756640000	365840000	390790000	Q96CB9-4;Q96CB9;Q96CB9-2;Q96CB9-3	Q96CB9-4;Q96CB9	5-methylcytosine rRNA methyltransferase NSUN4	NSUN4	5548
NT5E	NaN	NaN	NaN	NaN	NaN	NaN	NaN	NaN	NaN	NaN	NaN	NaN	NaN	NaN	NaN	NaN	NaN	NaN	NaN	NaN	NaN	NaN	NaN	NaN	2.196343184	NaN	NaN	NaN	NaN	NaN	NaN	NaN	NaN	NaN	NaN	NaN	NaN	60700000	54717000	5983100	P21589-2;P21589	P21589-2;P21589	5-nucleotidase	NT5E	1796
NT5DC1	0.900448918	-0.038014743	0.073909461	0.798968375	0.796836436	0.680960298	0.212717965	0.496101737	0.113239177	0.020120997	-0.042504154	0.952126622	0.091725111	0.727690101	0.435182929	0.182769716	-0.962585926	-0.648097277	-0.595885575	0.013698361	0.207627743	0.471528739	0.777294457	0.612990379	0.342231899	0.432026356	0.544434726	0.704606056	0.649819732	-0.364684522	0.009684101	0.001804517	0.439500302	0.516883314	0.25411731	0.627449036	0.703477919	2787200000	1581700000	1205500000	Q5TFE4;Q5TFE4-2	Q5TFE4;Q5TFE4-2	5-nucleotidase domain-containing protein 1	NT5DC1	4109
NT5DC2	-1.925885439	-0.896310568	-2.025418758	NaN	NaN	-1.755015731	NaN	-3.422636747	NaN	-1.680999398	-2.225182295	-2.166940212	NaN	-0.813360572	-3.047206879	-0.510658145	-0.500292182	-2.618238688	-1.335540414	-1.085084677	-0.666393101	NaN	-1.638444662	-3.300197124	NaN	-1.598079205	-0.29713276	-0.530370474	-0.821301997	-0.669389725	-1.084540486	-2.153189182	-1.027224779	NaN	-2.220360994	-1.278639078	NaN	931300000	208250000	723050000	Q9H857-3;Q9H857-2;Q9H857;Q9H857-4	Q9H857-3;Q9H857-2;Q9H857;Q9H857-4	5-nucleotidase domain-containing protein 2	NT5DC2	6565
NT5DC3	NaN	0.132625401	0.117114514	-1.177152395	-0.999061942	NaN	NaN	NaN	NaN	0.603160977	0.644397318	NaN	0.378063023	NaN	NaN	-1.337653995	NaN	NaN	NaN	-0.151858762	-0.48470524	NaN	-0.413918912	NaN	NaN	NaN	NaN	NaN	NaN	1.60476172	NaN	-0.591392219	NaN	NaN	NaN	NaN	NaN	156050000	73912000	82143000	Q86UY8-2;Q86UY8	Q86UY8-2;Q86UY8	5-nucleotidase domain-containing protein 3	NT5DC3	4622
OPLAH	-1.040331364	-1.181293488	NaN	-0.205392465	-0.851758957	NaN	NaN	-1.597983956	NaN	NaN	NaN	NaN	-1.217789054	-1.361712217	NaN	-1.485890508	NaN	NaN	-1.031748176	NaN	NaN	NaN	NaN	NaN	-0.05824732	-1.367091417	-1.370666504	-1.625223756	NaN	-1.664528251	NaN	-1.494774103	NaN	-0.985063136	-1.39363575	-2.647798061	NaN	478510000	199220000	279290000	O14841	O14841	5-oxoprolinase	OPLAH	372
PHYKPL	-0.616545916	1.513996243	1.514284611	0.877976596	1.123622537	NaN	-0.24098593	-0.405556709	2.0196383	0.125745952	0.194063663	1.675581098	0.1141757	-0.33433944	-0.11968828	2.128093243	-0.004609353	1.590744853	1.688171387	0.099478967	0.029514384	1.543971896	0.39069891	1.860033035	-0.009920366	1.340915799	0.287606716	0.155373365	NaN	0.600730419	0.645344734	2.34651804	1.123371124	2.739275694	-0.095586978	0.793031693	0.270817161	20891000000	11377000000	9514000000	Q8IUZ5;Q8IUZ5-2;Q8IUZ5-3	Q8IUZ5;Q8IUZ5-2;Q8IUZ5-3	5-phosphohydroxy-L-lysine phospho-lyase	PHYKPL	4711
NT5C	0.94716686	1.126423001	1.337047219	0.942029953	1.007289648	0.940063238	0.905169368	0.918633103	1.282158017	0.856476068	0.789037645	1.135522723	0.406254202	0.705029249	0.840551555	0.669074476	0.303810298	0.723681986	0.530218184	1.512431264	1.463947058	1.11575377	1.126297116	0.959598541	1.393652558	0.51097095	0.23827222	0.25837338	0.850688577	0.9156636	0.215931669	0.32758376	0.426935762	0.378606826	0.545044959	0.486792326	0.785775721	3589300000	2278700000	1310600000	Q8TCD5;Q8TCD5-2	Q8TCD5	5(3)-deoxyribonucleotidase, cytosolic type	NT5C	5130
PRKRIR	NaN	0.664310873	NaN	1.232938528	NaN	NaN	NaN	0.692361712	NaN	NaN	NaN	NaN	NaN	NaN	NaN	0.497221321	0.571943462	1.380896807	1.238136053	0.652039587	NaN	NaN	NaN	NaN	NaN	0.724039376	0.780512452	0.138409778	NaN	NaN	NaN	NaN	0.449394763	NaN	NaN	0.689148068	NaN	175650000	78218000	97430000	O43422;O43422-2	O43422	52 kDa repressor of the inhibitor of the protein kinase	PRKRIR	522
MPP1	1.40828228	1.566100478	1.592527628	0.909661412	0.608584225	1.145030975	0.93431741	1.327312112	0.940450907	1.237523675	1.246943235	1.58636272	1.239259481	0.781503975	0.771396756	0.735619664	2.205031157	2.118476391	2.007289648	1.490131855	1.182327628	2.53040576	1.73446703	3.078015327	2.857155323	0.389980376	0.632047594	0.432006836	1.989592433	1.695115328	3.203036785	1.943582892	2.517956972	2.449926853	1.218329668	1.63692987	1.90238905	6602100000	4784300000	1817800000	Q00013;Q00013-2;Q00013-3	Q00013;Q00013-2;Q00013-3	55 kDa erythrocyte membrane protein	MPP1	3017
PFKFB4	NaN	0.499218285	NaN	NaN	NaN	0.481726766	NaN	0.807098866	NaN	NaN	NaN	NaN	NaN	NaN	NaN	0.863126159	NaN	NaN	NaN	NaN	NaN	NaN	NaN	0.055711228	NaN	NaN	0.752169728	1.476016641	NaN	-0.177854002	NaN	-0.372729301	NaN	NaN	-0.869318664	0.014339273	NaN	267340000	161200000	106140000	Q16877-3;Q16877;Q16877-2	Q16877-3;Q16877;Q16877-2	6-phosphofructo-2-kinase/fructose-2,6-bisphosphatase 4;6-phosphofructo-2-kinase;Fructose-2,6-bisphosphatase	PFKFB4	3847
PGD	3.360867739	1.35993433	1.495491385	2.359342098	2.352473497	2.536168337	1.912618518	1.903684258	2.040496826	1.490821123	1.517296314	2.596405029	1.497689843	1.988160968	2.049845219	2.100545883	0.483722687	0.375608891	0.313907415	1.20240593	1.249342084	1.213938951	2.187641382	1.008188844	1.150625229	0.650747955	0.882491171	1.09181726	0.55529052	0.65903908	0.882012427	1.338505745	1.579620004	1.731637478	1.410466671	1.356827259	1.449848056	2.43E+11	1.89E+11	54765000000	P52209;P52209-2	P52209;P52209-2	6-phosphogluconate dehydrogenase, decarboxylating	PGD	2560
PGLS	1.340221643	0.951401055	0.964122772	1.394448876	1.342671037	1.445401192	1.331045866	1.179253221	1.364942193	1.113535643	1.142225981	1.043973088	1.106373787	1.307001591	1.280474901	1.275332212	0.378756821	0.542143106	0.410581648	0.606276333	0.48142451	0.736773193	0.824520051	0.831717312	0.804879308	1.145732999	1.190371513	1.295340419	1.058653235	0.536858797	0.62022388	0.59723419	0.879595041	0.862050653	0.920925796	1.116253972	1.014820218	46782000000	30855000000	15928000000	O95336	O95336	6-phosphogluconolactonase	PGLS	969
MP68	NaN	NaN	NaN	-0.051720113	-0.273098141	0.005695471	-0.049491268	-0.154971927	NaN	0.101876795	0.09504959	-0.399335146	0.088055313	-0.16979672	-0.206017926	0.013843838	-0.460690051	-0.257493496	-0.415001392	0.134873107	-0.270349503	-0.105543934	-0.397912502	NaN	NaN	0.023181755	-0.140386075	-0.260868669	-0.403595001	-0.445620775	NaN	-0.213627264	-0.039419107	-0.124063395	-0.448478073	0.105659507	-0.03210086	2411400000	1173500000	1237900000	P56378;P56378-2	P56378;P56378-2	6.8 kDa mitochondrial proteolipid	MP68	2704
HSPD1	-1.509138465	-0.900103569	-0.794935703	-1.332221031	-1.369438529	-1.326364756	-1.279709101	-1.317072511	-1.328664064	-0.913645864	-0.890096366	-1.333423734	-0.88518393	-1.084200263	-1.122208834	-1.309758306	-1.242754817	-1.422233105	-1.439303994	-0.519340694	-0.575893164	-0.981779635	-1.297543645	-1.06812036	-1.008128285	-1.091462851	-1.04397428	-1.255440235	-1.244460821	-1.299010038	-0.566181958	-1.169476032	-1.107888579	-1.209141493	-1.275841475	-1.211635232	-1.059147477	1.05E+12	3.38E+11	7.17E+11	P10809;P10809-2	P10809	60 kDa heat shock protein, mitochondrial	HSPD1	1463
TROVE2	0.717121422	0.511608362	0.671783864	0.630550325	0.509696841	0.554040253	0.904305041	0.735283434	0.692734659	0.229754552	0.464842856	0.627226174	0.349750161	0.689706504	0.600774169	0.512719512	0.851495326	1.065611839	1.043913603	0.841404438	0.883182824	0.96114248	0.651540935	0.783489287	0.766332746	0.860740066	0.962350607	0.97533983	0.604630113	0.747753918	1.106498122	0.663648009	0.684967101	0.815910041	0.611799419	0.823345363	0.861631155	17724000000	10924000000	6799700000	P10155;P10155-3;P10155-5;P10155-4;P10155-2	P10155;P10155-3;P10155-5;P10155-4	60 kDa SS-A/Ro ribonucleoprotein	TROVE2	1443
RPLP0	-0.517830074	-0.324810684	-0.358058631	-0.241230056	-0.315218419	-0.22761786	0.026440198	-0.156525999	-0.198116928	-0.352871448	-0.376957119	-0.433707267	-0.437866837	-0.230203003	-0.193582535	-0.270708382	-0.494466811	-0.561301649	-0.501923203	-0.27822271	-0.199750796	-0.517023683	-0.524865985	-0.703100741	-0.738378763	-0.287472278	-0.333996028	-0.329755127	-0.113300368	-0.790938914	-0.275126368	-0.513086319	-0.661567211	-0.599222541	-0.083519764	-0.070252001	-0.142086655	1.89E+11	86305000000	1.03E+11	P05388;P05388-2	P05388;P05388-2	60S acidic ribosomal protein P0	RPLP0	1256
RPLP1	-0.51994437	-0.482848346	-0.379953623	-0.20313862	-0.273814291	-0.42803517	0.02558805	-0.082702592	-0.174278572	-0.238297716	-0.374956071	-0.510556877	-0.389676899	-0.252173454	-0.186120093	-0.194087118	-0.494978726	-0.34755227	-0.313013643	-0.235972166	-0.192194253	-0.593497157	-0.730835617	-0.767230988	-0.998051047	-0.369829327	-0.46131894	-0.445938528	-0.112366505	-0.698663056	-0.444243014	-0.40217635	-0.616545916	-0.676989377	-0.347892374	-0.039699897	-0.39429453	1.98E+11	86799000000	1.11E+11	P05386	P05386	60S acidic ribosomal protein P1	RPLP1	1254
RPLP2	-0.636543334	-0.520648479	-0.414243847	-0.203890264	-0.331017226	-0.227001682	-0.037171405	-0.05630609	-0.085288599	-0.338110596	-0.367147416	-0.501413584	-0.462157041	-0.350157827	-0.120617457	-0.207767934	-0.491186082	-0.268673927	-0.287235826	-0.333309203	-0.302523762	-0.559540749	-0.744505584	-0.564231813	-0.810319722	-0.071625397	-0.307312042	-0.480368555	-0.165686935	-0.764261246	-0.637934744	-0.576473713	-0.444136888	-0.551589847	-0.197613895	0.086430736	-0.081339538	1.95E+11	87145000000	1.08E+11	P05387;P05386-2	P05387	60S acidic ribosomal protein P2	RPLP2	1255
NMD3	-0.870423913	-0.684459686	-0.64339447	-1.234930396	-1.144046307	-0.570463002	-1.056860924	-1.272082925	-0.452490002	-0.350949883	-0.319502354	-0.828469038	-0.453227848	-0.911729813	-0.942533255	-1.266816497	-1.116231561	-0.502941489	-0.431355536	-0.38956672	-0.449957579	-0.452384561	-0.828062892	-0.490570128	-0.19597742	-0.971147954	-0.828712761	-1.093627691	-0.927062094	-0.997473061	-1.178937793	-0.780394077	-0.599793792	-0.56335336	-1.176705718	-0.747516334	-0.51096189	3074100000	1123900000	1950300000	Q96D46	Q96D46	60S ribosomal export protein NMD3	NMD3	5568
RPL10	-0.794519961	-0.498965621	-0.404249221	-0.241718113	-0.338795245	-0.164786309	-0.150299698	-0.318461418	-0.256527662	-0.448160917	-0.462575883	-0.547745943	-0.594739735	-0.236217067	-0.256285965	-0.359970927	-0.87868607	-0.629286647	-0.579759479	-0.452806324	-0.307545096	-0.549619973	-0.65149945	-0.867184818	-0.931607425	-0.382501245	-0.365580648	-0.341644228	-0.323773563	-0.965396464	-0.699640453	-0.62077409	-0.695726514	-0.56812942	-0.306962103	-0.070526659	-0.188147619	1.27E+11	52012000000	74613000000	P27635;Q96L21	P27635	60S ribosomal protein L10	RPL10	1937
RPL10A	-0.888616562	-0.452279031	-0.379399151	-0.388575286	-0.433600515	-0.236829385	-0.213005066	-0.227124989	-0.125915512	-0.521854758	-0.549126923	-0.653610289	-0.523963213	-0.45206821	-0.285343081	-0.409798235	-0.619929373	-0.5794698	-0.548633933	-0.409798235	-0.368041873	-0.6126827	-0.687866926	-0.777282894	-0.892507672	-0.359183699	-0.430927485	-0.511063099	-0.355467379	-0.84599179	-0.485220701	-0.712287605	-0.688762248	-0.703278005	-0.334110469	-0.107152238	-0.089226909	1.04E+11	44297000000	59250000000	P62906	P62906	60S ribosomal protein L10a	RPL10A	2881
RPL11	-0.933421671	-0.62779355	-0.525968671	-0.339593619	-0.499680102	-0.429642677	-0.290542334	-0.368712574	-0.345055699	-0.572404683	-0.500496149	-0.69608283	-0.561399519	-0.209889978	-0.308360845	-0.376512647	-0.685626268	-0.867738307	-0.731444001	-0.505179584	-0.403158635	-0.63802743	-0.717561245	-0.820893824	-0.925999343	-0.504874587	-0.546264768	-0.562376678	-0.30812785	-0.950692356	-0.523361206	-0.718175232	-0.819423079	-0.777956128	-0.346304476	-0.332049102	-0.140909448	81215000000	34478000000	46738000000	P62913	P62913	60S ribosomal protein L11	RPL11	2883
RPL11	NaN	NaN	NaN	NaN	NaN	NaN	NaN	NaN	NaN	NaN	NaN	NaN	NaN	NaN	NaN	NaN	NaN	NaN	NaN	NaN	NaN	NaN	NaN	NaN	NaN	NaN	NaN	NaN	NaN	NaN	NaN	NaN	NaN	NaN	NaN	NaN	NaN	584550000	232000000	352550000	P62913-2	P62913-2	60S ribosomal protein L11	RPL11	2884
RPL12	-0.564329505	-0.450802058	-0.452490002	-0.175173208	-0.256406844	-0.191310033	-0.014640971	-0.077789918	-0.232415214	-0.36692363	-0.453649282	-0.537047446	-0.374956071	-0.222062588	-0.089091256	-0.211759806	-0.668663681	-0.637007296	-0.44868955	-0.403812975	-0.234010741	-0.569588304	-0.700617254	-0.838346779	-0.880254447	-0.260748327	-0.370945364	-0.414568633	-0.319964617	-0.952259004	-0.47819531	-0.624802768	-0.673194468	-0.650672734	-0.139469564	-0.150039658	-0.110496871	1.02E+11	43317000000	59059000000	P30050;P30050-2	P30050;P30050-2	60S ribosomal protein L12	RPL12	2014
RPL13	-0.744419456	-0.509037018	-0.483364344	-0.246833652	-0.365244567	-0.197613895	-0.09747602	-0.188400999	-0.10353113	-0.398350358	-0.451646298	-0.531069517	-0.456806123	-0.25580281	-0.309641868	-0.381726295	-0.520749152	-0.5525738	-0.561008334	-0.410775185	-0.395611227	-0.650213003	-0.680234313	-0.780730128	-0.942908585	-0.18332763	-0.400319338	-0.402722239	-0.287354082	-0.936741531	-0.531368971	-0.641823411	-0.602931917	-0.534958065	-0.514097035	-0.179765806	-0.010493411	1.24E+11	54561000000	69603000000	P26373;P26373-2	P26373;P26373-2	60S ribosomal protein L13	RPL13	1914
RPL13A	-0.776693523	-0.461842805	-0.630498648	-0.36188066	-0.459746361	-0.254352242	-0.219215065	-0.327917308	-0.138814434	-0.547844589	-0.555521667	-0.679693997	-0.561106145	-0.306262285	-0.375400841	-0.48098892	-0.719227254	-0.733874857	-0.634035647	-0.482331932	-0.448900908	-0.620304883	-0.656633735	-0.847435713	-0.945158243	-0.336054862	-0.478920072	-0.366476029	-0.346758455	-0.928654492	-0.501005948	-0.801075876	-0.662387908	-0.725522995	-0.324695468	-0.166972414	-0.069564663	74739000000	30678000000	44061000000	P40429;Q6NVV1	P40429	60S ribosomal protein L13a	RPL13A	2218
RPL14	-0.60426116	-0.492519885	-0.508428693	-0.270828009	-0.354564965	-0.300885111	-0.24622564	-0.222557351	-0.146524817	-0.48552984	-0.570560038	-0.619366109	-0.605968356	-0.317419827	-0.28427729	-0.332851201	-0.786763728	-0.571725309	-0.571919501	-0.441589803	-0.431676447	-0.552770555	-0.660015881	-0.88111639	-0.923415482	-0.460375667	-0.382943898	-0.514198065	-0.377179235	-0.82228148	-0.45838201	-0.66019839	-0.772223532	-0.730835617	-0.260627896	-0.241107985	-0.098284848	75507000000	32992000000	42515000000	P50914	P50914	60S ribosomal protein L14	RPL14	2501
RPL15	-0.642100811	-0.535157144	-0.569782794	-0.2927818	-0.29713276	-0.264356285	-0.236461997	-0.288417667	-0.2657969	-0.4567011	-0.513591886	-0.54497987	-0.367594689	-0.350723535	-0.188527599	-0.512277484	-0.592445016	-0.491699249	-0.433493674	-0.382169276	-0.181038931	-0.558267653	-0.538339436	-0.746398747	-0.698485255	-0.27393353	-0.348232448	-0.517023683	-0.275364697	-0.86163789	-0.586212218	-0.791355729	-0.609282196	-0.687956452	-0.425781488	-0.243303403	-0.137765899	67055000000	28627000000	38427000000	P61313;P61313-2	P61313;P61313-2	60S ribosomal protein L15	RPL15	2790
RPL17	-0.837620378	-0.482641786	-0.452279031	-0.3000651	-0.375512064	-0.286526322	-0.21038875	-0.342099696	-0.240619615	-0.463936269	-0.524966359	-0.720978916	-0.548831165	-0.334682733	-0.29195714	-0.245130539	-0.747516334	-0.481402308	-0.548140705	-0.409906864	-0.334797025	-0.603311718	-0.802399933	-0.765110373	-0.881351471	-0.31973362	-0.348685592	-0.445408911	-0.310340106	-0.929942429	-0.521854758	-0.748117745	-0.686433256	-0.741833687	-0.286999434	-0.065985881	-0.277627796	85388000000	35915000000	49473000000	P18621;P18621-3;P18621-2	P18621;P18621-3;P18621-2	60S ribosomal protein L17	RPL17	1717
RPL18	-0.673375487	-0.502636135	-0.433707267	-0.423847139	-0.416731715	-0.28427729	-0.197236359	-0.320426911	-0.244765311	-0.51561147	-0.484292835	-0.613060176	-0.529371142	-0.274410725	-0.278103739	-0.371168584	-0.634872079	-0.509847879	-0.473527133	-0.383386314	-0.338452935	-0.672561109	-0.753433347	-0.73274684	-0.870660663	-0.317998677	-0.448478073	-0.513187408	-0.365804464	-0.878215134	-0.712287605	-0.751120865	-0.647452712	-0.772139072	-0.358508706	-0.077653155	-0.172999471	95511000000	41586000000	53925000000	Q07020;Q07020-2	Q07020;Q07020-2	60S ribosomal protein L18	RPL18	3158
RPL18A	-0.764431119	-0.596648932	-0.545869529	-0.412835747	-0.494774073	-0.411751568	-0.293017358	-0.433707267	-0.347325474	-0.584770143	-0.53246659	-0.769263864	-0.573277652	-0.373620421	-0.436588287	-0.383607537	-0.778376758	-0.545770764	-0.573471487	-0.527871072	-0.454491764	-0.725697517	-0.817786932	-0.909964979	-0.926834524	-0.400319338	-0.517326176	-0.530470312	-0.419107407	-0.980975747	-0.803805649	-0.800081909	-0.80570513	-0.790188193	-0.566376865	-0.348005742	-0.35321039	66633000000	27452000000	39181000000	Q02543	Q02543	60S ribosomal protein L18a	RPL18A	3087
RPL19	-0.703012109	-0.451224297	-0.390007228	-0.14274013	-0.325501561	-0.156525999	-0.236584485	-0.266756535	-0.045722473	-0.400319338	-0.423847139	-0.565109789	-0.396926641	-0.157302558	-0.392097563	-0.214746609	-0.70566839	-0.30672884	-0.474150419	-0.426640451	-0.290070504	-0.560323656	-0.652509451	-0.774924099	-0.930245221	-0.222309947	-0.431034476	-0.41964677	-0.425674081	-0.885027647	-0.684369862	-0.714487314	-0.598174691	-0.690461874	-0.325501561	0.042605393	-0.154842392	58647000000	24237000000	34411000000	P84098	P84098	60S ribosomal protein L19	RPL19	2999
RPL21	-0.706994593	-0.490980864	-0.390777737	-0.351741403	-0.306378931	-0.2927818	-0.305562079	-0.252536774	-0.257855475	-0.561888158	-0.565109789	-0.633756638	-0.571434081	-0.459431589	-0.359408736	-0.391547769	-0.548831165	-0.521854758	-0.562474489	-0.44212079	-0.324810684	-0.449218124	-0.675273895	-0.906121016	-0.979366899	-0.246590525	-0.399663389	-0.480782002	-0.249627382	-0.889707208	-0.636357844	-0.740452707	-0.676447928	-0.775514126	-0.606442213	-0.093695454	-0.273456156	66438000000	28549000000	37889000000	P46778;REV__Q9NRL2-2;REV__Q9NRL2	P46778	60S ribosomal protein L21	RPL21	2332
RPL22	-0.567642748	-0.525868416	-0.455228657	-0.278103739	-0.393525988	-0.246712029	-0.069152236	-0.06763871	-0.080657631	-0.511670351	-0.47705552	-0.593305945	-0.592827797	-0.22995691	-0.232538074	-0.317882925	-0.364572465	-0.554736197	-0.52576822	-0.373174846	-0.393525988	-0.500700057	-0.579373181	-0.74347198	-0.763496578	-0.338795245	-0.508732855	-0.464877367	-0.130271852	-0.783247054	-0.632547379	-0.710525453	-0.696617067	-0.749233902	-0.170053273	-0.20313862	0.0167748	82563000000	35805000000	46758000000	P35268	P35268	60S ribosomal protein L22	RPL22	2128
RPL22L1	NaN	0.00099578	NaN	NaN	NaN	NaN	NaN	-2.177567005	-2.001946449	-0.546758771	-0.478816539	-1.606015682	-0.975189865	NaN	NaN	-2.622321367	-0.153545976	NaN	NaN	NaN	-1.393910289	NaN	-1.824727058	NaN	NaN	NaN	NaN	NaN	NaN	-0.512580812	NaN	NaN	NaN	NaN	NaN	NaN	-2.246894598	804360000	216890000	587470000	Q6P5R6	Q6P5R6	60S ribosomal protein L22-like 1	RPL22L1	4295
RPL23	-0.798257887	-0.568518579	-0.549126923	-0.201132029	-0.440739632	-0.266516745	-0.288417667	-0.4419083	-0.494466811	-0.451329887	-0.484499007	-0.69430089	-0.48470524	-0.343805701	-0.46152851	-0.585443258	-0.62002337	-0.620211005	-0.585154891	-0.397474319	-0.343805701	-0.636079431	-0.696261048	-0.814673543	-1.216796279	-0.403812975	-0.405665725	-0.52516681	-0.401193619	-0.931380451	-0.613814533	-0.862986863	-0.663936734	-0.731444001	-0.260868669	-0.173127547	-0.012211049	82556000000	35172000000	47383000000	P62829	P62829	60S ribosomal protein L23	RPL23	2866
RPL23A	-0.644225359	-0.456070095	-0.396049768	-0.240497395	-0.329525501	-0.215864912	-0.181166261	-0.181802273	-0.063917093	-0.418135941	-0.428142399	-0.566571593	-0.462785274	-0.207892865	-0.20313862	-0.325386494	-0.640158236	-0.451646298	-0.476226181	-0.38349691	-0.342099696	-0.586212218	-0.637563825	-0.768586576	-0.934554279	-0.134220868	-0.379177332	-0.340505213	-0.342213273	-0.824482739	-0.726308107	-0.666302085	-0.545770764	-0.689388633	-0.431569517	0.055261414	-0.10326267	76968000000	33335000000	43633000000	P62750	P62750	60S ribosomal protein L23a	RPL23A	2860
RPL24	-0.766383111	-0.543495834	-0.412835747	-0.371168584	-0.502330601	-0.239153579	-0.167743221	-0.052694097	-0.077379666	-0.500292182	-0.471967816	-0.621055484	-0.467696875	-0.307428449	-0.336740404	-0.150559679	-0.608714581	-0.434347957	-0.41435203	-0.416839749	-0.279174179	-0.674912512	-0.729705095	-0.953451455	-0.923643649	-0.202386364	-0.535057604	-0.300650805	-0.275722235	-0.934780598	-0.651683152	-0.51571244	-0.690372407	-0.890796959	-0.362217396	-0.005184348	-0.240497395	48024000000	20750000000	27274000000	P83731	P83731	60S ribosomal protein L24	RPL24	2990
RPL26	-0.745366335	-0.50253427	-0.426425725	-0.24208419	-0.336626172	-0.289008111	-0.247441515	-0.322966456	-0.132247776	-0.346417964	-0.560128033	-0.590051055	-0.498863548	-0.189160407	-0.33594057	-0.350270838	-0.617204487	-0.440314382	-0.463831663	-0.397145748	-0.411860019	-0.701948225	-0.74209255	-0.850159407	-1.000072122	-0.296780437	-0.409255117	-0.440952182	-0.254714966	-0.76392144	-0.917775393	-0.739761651	-0.723340094	-0.72857362	-0.592445016	-0.030830448	-0.163112208	65269000000	27622000000	37647000000	P61254	P61254	60S ribosomal protein L26	RPL26	2788
RPL26L1	NaN	NaN	NaN	NaN	NaN	NaN	NaN	NaN	NaN	NaN	NaN	-0.674370348	NaN	NaN	NaN	NaN	NaN	NaN	NaN	NaN	NaN	NaN	NaN	NaN	NaN	-0.37250641	NaN	0.122946925	NaN	NaN	NaN	-0.312548906	NaN	NaN	-0.236094609	NaN	-0.102053389	331010000	157660000	173350000	Q9UNX3	Q9UNX3	60S ribosomal protein L26-like 1	RPL26L1	7421
RPL27	-0.619929373	-0.459536582	-0.362890601	-0.321235478	-0.433814108	-0.189033836	-0.212258026	-0.376290381	-0.223546177	-0.46089977	-0.52576822	-0.587749064	-0.537544668	-0.416731715	-0.434561551	-0.364908516	-0.845108509	-0.704075158	-0.587844968	-0.219834521	-0.30672884	-0.550309777	-0.671565175	-0.787766814	-0.914794207	-0.413918912	-0.362105101	-0.463622451	-0.346417964	-0.857582986	-0.553655446	-0.773236811	-0.645056009	-0.67102164	-0.38349691	-0.162854567	-0.085016765	81642000000	35567000000	46075000000	P61353	P61353	60S ribosomal protein L27	RPL27	2792
RPL27A	-0.852318525	-0.624054193	-0.385596573	-0.404358238	-0.494466811	-0.219215065	-0.246347323	-0.319849223	-0.202762485	-0.560421467	-0.602836967	-0.649661422	-0.540721595	-0.303225458	-0.367706537	-0.531568587	-0.927972257	-0.564621985	-0.479747981	-0.423739523	-0.290542334	-0.612022161	-0.747000575	-0.754716396	-0.920598209	-0.447632164	-0.517830074	-0.45533371	-0.453754693	-0.914028704	-0.804053545	-1.036749482	-0.703012109	-0.728660643	-0.648281336	0.00663717	-0.304978222	57560000000	23612000000	33948000000	P46776	P46776	60S ribosomal protein L27a	RPL27A	2330
RPL28	-0.747516334	-0.441802114	-0.410015285	-0.342782319	-0.40217635	-0.294664919	-0.228110716	-0.176833272	-0.288890034	-0.409037948	-0.486765772	-0.588804543	-0.450696617	-0.359071314	-0.350157827	-0.371837616	-0.726656973	-0.588708699	-0.513187408	-0.423954546	-0.406318933	-0.594357431	-0.670115113	-0.8572644	-0.830011845	-0.358846337	-0.381394148	-0.400647134	-0.369494438	-0.956130981	-0.740452707	-0.529171228	-0.579759479	-0.756937921	-0.251931041	-0.108758636	-0.035623875	59422000000	24576000000	34846000000	P46779;P46779-2;P46779-4;P46779-5	P46779;P46779-2;P46779-4;P46779-5	60S ribosomal protein L28	RPL28	2333
RPL29	-0.409363717	-0.110496871	-0.282973468	-0.104336709	-0.156655401	0.111866519	0.015009686	-0.013497975	0.087902077	-0.398459852	-0.273575485	-0.437440813	-0.317535549	0.033333264	-0.003602285	-0.021764018	-0.288181275	0.016468266	0.043675657	-0.28368479	-0.106214389	-0.484086543	-0.474773496	-0.605778873	-0.696261048	0.020706341	-0.239275888	-0.290306449	-0.17951113	-0.583807945	-0.384933949	-0.337768227	-0.395940125	-0.569685519	-0.26915291	0.254599184	0.069936469	28049000000	13525000000	14523000000	P47914	P47914	60S ribosomal protein L29	RPL29	2353
RPL3	-0.798506737	-0.560030162	-0.474150419	-0.400100648	-0.399225801	-0.295958012	-0.30451107	-0.360308111	-0.333652794	-0.60179168	-0.546067297	-0.703278005	-0.583904266	-0.367818385	-0.441483527	-0.480265141	-0.958211541	-0.822118223	-0.783833802	-0.428356826	-0.439037979	-0.709996343	-0.803309798	-0.98360467	-0.919835865	-0.48614797	-0.534460127	-0.577634275	-0.454175889	-1.005184293	-0.6658476	-0.824808478	-0.736648262	-0.779469907	-0.462157041	-0.332736611	-0.240253299	2.07E+11	84380000000	1.23E+11	P39023	P39023	60S ribosomal protein L3	RPL3	2201
RPL30	-0.826111078	-0.587269068	-0.65645057	-0.448478073	-0.492109567	-0.42352441	-0.320426911	-0.321350962	-0.150169626	-0.521251738	-0.537942111	-0.668663681	-0.580917299	-0.381061852	-0.398459852	-0.454491764	-0.913952053	-0.775598466	-0.723514915	-0.518132329	-0.459536582	-0.694924772	-0.791439056	-0.991970658	-1.096666694	-0.432531863	-0.512682021	-0.539630353	-0.637749255	-0.92523998	-1.295840502	-0.780813873	-0.786930799	-0.851918995	-0.433707267	-0.220453754	-0.227494627	93257000000	38078000000	55179000000	P62888	P62888	60S ribosomal protein L30	RPL30	2878
RPL31	-0.87507236	-0.444455028	-0.332049102	-0.262072325	-0.206643268	-0.23719655	-0.218223289	-0.25447306	-0.138421297	-0.465713382	-0.515106916	-0.524464965	-0.468843937	-0.043344595	-0.215367943	-0.293252736	-0.556993365	-0.356707364	-0.325616747	-0.382833213	-0.360757679	-0.537246406	-0.501311839	-0.803557694	-0.901803374	-0.316029847	-0.278936297	-0.391437769	-0.096666716	-0.758303046	-0.51682204	-0.654893696	-0.678793192	-0.575215518	-0.333080173	0.060562689	0.047114756	39794000000	17231000000	22563000000	P62899;P62899-3;P62899-2	P62899;P62899-3;P62899-2	60S ribosomal protein L31	RPL31	2880
RPL32	-0.569393814	-0.317072481	-0.359071314	-0.066812463	-0.198494211	-0.05144161	-0.0870554	-0.23474659	-0.160016611	-0.32100451	-0.308826864	-0.371614635	-0.315102458	-0.010922932	-0.043344595	-0.042924445	-0.456911176	-0.133168861	-0.2657969	-0.1983684	-0.09747602	-0.529870927	-0.436055243	-0.90319252	-0.771124959	0.065943956	-0.154971927	-0.180911615	-0.109561108	-0.710172772	-0.356932551	-0.556208611	-0.312665105	-0.397364885	-0.498250872	0.242549911	-0.007769476	23587000000	10734000000	12854000000	P62910	P62910	60S ribosomal protein L32	RPL32	2882
RPL34	-0.699995816	-0.489234626	-0.470094323	-0.314638555	-0.315218419	-0.244765311	-0.123798586	-0.241718113	-0.122473955	-0.495183438	-0.454070598	-0.630498648	-0.543891788	-0.297837049	-0.266516745	-0.298658311	-0.802482724	-0.459536582	-0.532865524	-0.37350902	-0.368935883	-0.558071792	-0.649201632	-0.858856261	-0.701238632	-0.335826188	-0.386038363	-0.367594689	-0.198871195	-0.966208875	-0.882290959	-0.658645689	-0.560225785	-0.515813351	-0.289362341	-0.099227883	-0.099227883	52202000000	22376000000	29826000000	P49207	P49207	60S ribosomal protein L34	RPL34	2398
RPL35	-0.906121016	-0.422663599	-0.531568587	-0.322389603	-0.350270838	-0.129217178	-0.176833272	-0.263635427	-0.11729604	-0.476951987	-0.498148739	-0.608241558	-0.421586871	-0.257372707	-0.378511608	-0.271664768	-0.650305033	-0.359521151	-0.562279165	-0.260748327	-0.342099696	-0.982071757	-0.795600772	-0.693498075	-0.885496199	-0.22995691	-0.519843757	-0.53416121	-0.568810403	-0.923871696	-0.893595219	-0.778124392	-0.69430089	-0.863066316	-0.928502917	-0.020057732	-0.206268117	46141000000	20074000000	26067000000	P42766	P42766	60S ribosomal protein L35	RPL35	2279
RPL35A	-0.6126827	-0.443288386	-0.433066249	-0.229587942	-0.201633811	-0.181038931	-0.130667374	-0.057138328	-0.113033719	-0.425351977	-0.386810929	-0.422017694	-0.574828148	-0.311154336	-0.239764616	-0.155619681	-0.501413584	-0.562572122	-0.450274318	-0.296193153	-0.34471485	-0.521452785	-0.425244451	-0.746570885	-0.820321977	-0.263154566	-0.301704615	-0.241596118	-0.133695096	-0.757876694	-0.606063128	-0.515510559	-0.534061491	-0.480575383	-0.236339524	-0.04208399	-0.112499997	60066000000	27003000000	33063000000	P18077	P18077	60S ribosomal protein L35a	RPL35A	1705
RPL36	-0.82064867	-0.396598011	-0.370945364	-0.162725672	-0.362778485	-0.207143188	-0.173127547	-0.332736611	-0.004321597	-0.447314709	-0.544584334	-0.620211005	-0.393525988	-0.159758374	-0.324810684	-0.175684288	-0.686971128	-0.124857463	-0.283921689	-0.324695468	-0.14964956	-0.664573908	-0.690998077	-1.028074026	-0.796016276	-0.192320511	-0.321350962	-0.343350917	-0.263515174	-0.752919853	-0.863224924	-0.630964518	-0.593401551	-0.651315868	-0.625270545	0.139617085	-0.13763468	30572000000	13457000000	17115000000	Q9Y3U8	Q9Y3U8	60S ribosomal protein L36	RPL36	7622
RPL36A	-0.622368217	-0.220082313	-0.342327207	-0.288417667	-0.272023171	-0.047538318	-0.006764692	-0.26639688	0.015738821	-0.387031645	-0.52556783	-0.638490975	-0.413052469	-0.16594401	-0.16594401	-0.150299698	-0.527770996	-0.294076592	-0.518031478	-0.391437769	-0.319039732	-0.61173892	-0.983750582	-0.881742954	-0.845028341	-0.189286977	-0.113300368	-0.215864912	-0.373731732	-0.832120359	-0.708672881	-0.530370474	-0.591104865	-0.716859221	-0.524966359	0.268538564	-0.051023997	26769000000	12748000000	14021000000	P83881	P83881	60S ribosomal protein L36a	RPL36A	2992
RPL36AL	-0.039419107	NaN	0.080881111	NaN	NaN	NaN	0.054077797	0.278548568	0.529239178	-0.11649783	-0.205392465	-0.260627896	-0.133958057	NaN	0.039132416	0.182294935	NaN	NaN	-0.088955611	0.144488662	0.052131854	-0.12684074	-0.146655217	-0.114766873	-0.342668563	NaN	-0.015497574	NaN	-0.049630728	-0.531368971	NaN	0.128077418	0.001356821	1.089236617	-0.158983275	NaN	0.251762092	3039900000	1650100000	1389800000	Q969Q0	Q969Q0	60S ribosomal protein L36a-like	RPL36AL	5450
RPL37	-0.774586737	-0.385154933	-0.282973468	-0.261711329	-0.251446486	-0.326422304	-0.303926885	-0.147046238	-0.361094594	-0.313710213	-0.239031389	-0.499884248	-0.362329721	-0.223422587	-0.160791114	-0.195599616	-0.644779325	-0.04809672	-0.180147871	-0.406536728	-0.351967454	-0.571531177	-0.499169916	-0.857105196	-0.912956476	-0.121280737	-0.335483283	-0.261951983	-0.227248281	-0.655168653	-0.774502456	-0.562083662	-0.498761475	-0.689925194	-0.670568407	0.174214363	-0.06529662	9351700000	4340700000	5011000000	P61927	P61927	60S ribosomal protein L37	RPL37	2806
RPL37A	-0.939151406	-0.478816539	-0.359633565	-0.201759309	-0.293605894	-0.320195854	-0.268793672	-0.276198775	-0.177981526	-0.422986507	-0.511265576	-0.719840527	-0.412402153	-0.332049102	-0.235972166	-0.310340106	-0.440952182	-0.52977097	-0.519541979	-0.342782319	-0.404358238	-0.590817571	-0.683202386	-0.771463096	-0.926227152	-0.487692088	-0.540324986	-0.375956923	-0.270229906	-0.707083046	-0.635707974	-0.596839845	-0.778124392	-0.705491424	-0.450907707	-0.312897533	0.064660877	26199000000	11222000000	14976000000	P61513;A6NKH3	P61513	60S ribosomal protein L37a	RPL37A	2795
RPL38	-1.321062326	-0.582941353	-0.694924772	-0.20476678	-0.425351977	-0.475084841	-0.346644938	-0.493237466	-0.201382846	-0.483570755	-0.581013799	-0.783666193	-0.574634373	-0.239520326	-0.453859866	-0.350044608	-0.820321977	-0.536152363	-0.500088215	-0.580917299	-0.367371053	-0.740625381	-1.102859616	-1.12512207	-1.372060537	-0.343237251	-0.711671114	-0.800910294	-0.85391587	-0.982582927	-1.234133482	-0.852877855	-0.888304889	-1.008415103	-1.866433382	-0.047538318	-0.545474172	23358000000	9741400000	13617000000	P63173	P63173	60S ribosomal protein L38	RPL38	2904
RPL39;RPL39P5	NaN	NaN	NaN	NaN	NaN	NaN	NaN	NaN	NaN	NaN	NaN	NaN	NaN	NaN	NaN	NaN	NaN	NaN	NaN	NaN	NaN	NaN	NaN	NaN	NaN	NaN	NaN	NaN	NaN	NaN	NaN	NaN	NaN	NaN	NaN	NaN	NaN	1859000	1052400	806570	P62891;Q59GN2	P62891;Q59GN2	60S ribosomal protein L39;Putative 60S ribosomal protein L39-like 5	RPL39;RPL39P5	2879
RPL4	-0.80537492	-0.519038618	-0.455649376	-0.275126368	-0.461842805	-0.326307267	-0.164914906	-0.327917308	-0.2623128	-0.445514768	-0.468322635	-0.655076981	-0.492519885	-0.265076756	-0.337768227	-0.492622226	-0.944108784	-0.512682021	-0.618050754	-0.322966456	-0.357946098	-0.537643909	-0.688314736	-0.947853208	-0.929639578	-0.410123974	-0.433279902	-0.418027937	-0.428356826	-0.968422651	-0.562279165	-0.882369101	-0.688135564	-0.566863894	-0.387472868	-0.225645036	-0.152248323	1.66E+11	69858000000	95807000000	P36578	P36578	60S ribosomal protein L4	RPL4	2166
RPL5	-0.657548487	-0.456806123	-0.348685592	-0.268913448	-0.394733697	-0.193582535	-0.12736927	-0.27822271	-0.171463013	-0.449534893	-0.494466811	-0.590242624	-0.497739971	-0.246833652	-0.362554014	-0.435521811	-0.734742224	-0.713256001	-0.805870354	-0.399225801	-0.369047582	-0.533064961	-0.558463514	-0.743127227	-0.8076846	-0.390667707	-0.435415298	-0.356594622	-0.451962799	-0.897472858	-0.700883508	-0.664209783	-0.620211005	-0.578503966	-0.245495647	-0.208642036	-0.102590919	1.63E+11	70420000000	92220000000	P46777	P46777	60S ribosomal protein L5	RPL5	2331
RPL6	-0.655626595	-0.441058397	-0.543693841	-0.253263265	-0.302874714	-0.106214389	-0.016496284	-0.258096725	-0.153286502	-0.435628593	-0.482538581	-0.582074225	-0.521754384	-0.262673736	-0.320311368	-0.390777737	-0.706552625	-0.604545772	-0.556601107	-0.421155959	-0.396488428	-0.645609379	-0.637934744	-0.635336578	-0.827006102	-0.314406484	-0.380950987	-0.422986507	-0.228849486	-0.942308009	-0.506500483	-0.678342283	-0.66557461	-0.635336578	-0.221072763	-0.12684074	-0.038717065	1.07E+11	47362000000	59292000000	Q02878	Q02878	60S ribosomal protein L6	RPL6	3093
RPL7	-0.766298294	-0.553950191	-0.492724836	-0.279768378	-0.347665727	-0.293723643	-0.190172315	-0.244278148	-0.194843516	-0.492417276	-0.528571367	-0.641176045	-0.541019261	-0.313594162	-0.326077104	-0.463308603	-0.571045697	-0.600364923	-0.587076962	-0.417596012	-0.43669489	-0.672742188	-0.739934444	-0.758814871	-0.867184818	-0.286526322	-0.476433486	-0.397474319	-0.232169554	-0.916400254	-0.536450803	-0.779385805	-0.693408966	-0.6658476	-0.315682203	-0.11796087	-0.110363193	1.68E+11	71767000000	96471000000	P18124	P18124	60S ribosomal protein L7	RPL7	1708
RPL7L1	-1.871449471	-0.871449471	-0.703278005	-1.902884007	-1.798879981	-1.717473626	-1.14873898	-1.424922109	-1.844867706	-0.534958065	-0.635429382	-1.570462942	-0.569782794	-1.14672029	-1.43669486	-1.34783566	-0.301587611	-0.218595162	0.024296455	-0.796597779	-0.480368555	-1.106415391	-1.20501709	-1.368432999	-1.216796279	-1.279768348	-1.257553697	-1.273038268	-1.408494473	-1.432585359	-1.23713541	-1.537395477	-1.61353159	-1.235727072	-0.984188199	-0.904272199	-0.519541979	5010400000	1738000000	3272500000	Q6DKI1	Q6DKI1	60S ribosomal protein L7-like 1	RPL7L1	4198
RPL7A	-0.8625108	-0.518232942	-0.411534786	-0.353887856	-0.515409648	-0.360195637	-0.257855475	-0.339023322	-0.228726357	-0.469052345	-0.511063099	-0.707259655	-0.505890906	-0.313129783	-0.327227563	-0.518635869	-0.811471045	-0.623211384	-0.586596608	-0.42212531	-0.41619128	-0.696349919	-0.773490071	-0.896853089	-0.893129289	-0.357270479	-0.484808385	-0.532765746	-0.357270479	-0.956725657	-0.693408966	-0.807767093	-0.673194468	-0.724388242	-0.470823139	-0.138552397	-0.166586965	1.39E+11	58470000000	81007000000	P62424	P62424	60S ribosomal protein L7a	RPL7A	2850
RPL8	-0.649017513	-0.376623839	-0.367259115	-0.23339729	-0.331705242	-0.213627264	-0.095316872	-0.182819396	-0.053528357	-0.428464085	-0.435735226	-0.532765746	-0.481712192	-0.144829541	-0.245739102	-0.263875782	-0.688941181	-0.505179584	-0.516418636	-0.339821488	-0.299479097	-0.532267094	-0.632826567	-0.77921772	-0.832687497	-0.310689151	-0.340847015	-0.35648188	-0.264476418	-0.797012925	-0.59636265	-0.588708699	-0.637749255	-0.649201632	-0.335483283	-0.017066639	-0.008630399	1.22E+11	53523000000	68767000000	P62917	P62917	60S ribosomal protein L8	RPL8	2885
RPL9	-0.660381019	-0.518535078	-0.413594127	-0.282854825	-0.580242038	-0.343919426	-0.170309782	-0.373397738	-0.301587611	-0.434881657	-0.589763463	-0.620867848	-0.512378514	-0.268194884	-0.447526366	-0.331475824	-0.633942664	-0.594548583	-0.566961229	-0.353323311	-0.40882057	-0.6287269	-0.629193425	-0.853995562	-0.81909591	-0.41381076	-0.524464965	-0.611927807	-0.286644638	-0.94710499	-0.931909919	-0.844546318	-0.750263572	-0.781149924	-0.408929229	-0.289244324	-0.080384761	72242000000	30472000000	41770000000	P32969;REV__O75648-5	P32969	60S ribosomal protein L9	RPL9	2088
NIP7	-1.578310847	-0.776103914	-0.708937645	-1.398350358	-1.657091141	-1.864810228	-1.279530644	-1.696839571	NaN	-0.322504967	-0.197865292	-1.166265488	-0.256648362	-1.140778661	-0.979586303	-1.415001392	-0.316029847	-0.548929811	-0.588708699	-0.45343861	-0.444136888	-1.12167871	-1.145220995	NaN	NaN	-0.831147492	-0.904272199	-1.239947915	-1.130074263	-1.012354136	-1.136978745	-0.906351924	-1.213005066	-1.471395612	-1.192762375	-0.625177026	-0.785090089	3938800000	1369600000	2569200000	Q9Y221;Q9Y221-2	Q9Y221;Q9Y221-2	60S ribosome subunit biogenesis protein NIP7 homolog	NIP7	7468
DHCR7	-1.259724379	-2.177343845	-2.27321744	-2.064848423	-1.829524875	-1.773490071	-2.139011145	-1.741402388	-2.445514679	-1.928275585	-1.972655892	-1.403867602	-2.110329866	-2.870759249	-2.938097477	-3.328262091	-1.472695708	-1.497535706	-1.522357225	-1.626158714	-1.708319783	-1.850279331	-1.554637909	-2.015140772	-1.815903306	-2.852078676	-2.728812933	-2.935007095	-2.352250099	-2.36790204	-2.310136557	-1.941819906	-2.10165	-1.664619327	-2.567423582	-2.150949478	-2.367398977	5201800000	1409200000	3792600000	Q9UBM7	Q9UBM7	7-dehydrocholesterol reductase	DHCR7	7147
NT5C3B	NaN	NaN	NaN	NaN	NaN	NaN	NaN	NaN	NaN	NaN	NaN	NaN	NaN	NaN	NaN	NaN	NaN	NaN	NaN	NaN	NaN	NaN	NaN	NaN	NaN	NaN	NaN	NaN	NaN	NaN	NaN	NaN	NaN	NaN	NaN	NaN	NaN	31623000	18091000	13532000	Q969T7	Q969T7	7-methylguanosine phosphate-specific 5-nucleotidase	NT5C3B	5459
NUDT1	-0.053806461	-0.089498162	-0.036608748	-0.553557158	-0.422986507	-0.201257482	-0.786680102	-0.951662481	-0.993782997	0.678279698	0.670130193	0.033894457	0.645412385	-0.193582535	-0.328032285	-0.446679711	-0.205767885	-0.493852258	-0.332278252	0.084838711	0.273046732	-1.148543715	0.081140608	-0.867580116	-1.552377105	-0.239031389	-0.105141722	-0.342668563	0.496488482	-0.756937921	-0.591487944	-1.465295315	-0.77711463	-1.225706935	0.018819574	-0.015925806	-0.118891172	3825300000	1829200000	1996200000	P36639-4;P36639-3;P36639-2;P36639	P36639-4;P36639-3;P36639-2;P36639	7,8-dihydro-8-oxoguanine triphosphatase	NUDT1	2167
HSPA5	-0.370945364	0.148336932	-0.047538318	0.0523712	0.076112941	0.213938981	-0.043064512	-0.037311971	-0.01521207	-0.280006111	-0.293017358	-0.351628363	-0.362329721	0.259599179	0.168317258	0.10558182	-1.857423782	-2.028675079	-2.045198202	-1.128491402	-1.199436784	-0.539630353	-0.345282912	-0.214497849	-0.116231605	-0.421263725	-0.393306434	-0.162467822	-0.254714966	-0.76256144	-0.835439026	-0.373174846	-0.035905425	0.099973775	-0.395391911	-0.401958078	-0.543693841	5.17E+11	2.46E+11	2.71E+11	P11021	P11021	78 kDa glucose-regulated protein	HSPA5	1466
MEPCE	-0.661658466	-0.319964617	-0.285461307	-1.181038976	-1.264536381	-1.447208881	-1.196544051	-0.930472374	-1.102053404	-0.348459065	-0.298892945	-0.436268389	-0.705579937	-0.888772428	-0.920369565	-0.851119459	-0.413485795	-0.366252303	-0.445302963	-0.057692852	-0.059770562	-0.934705138	-0.521955252	-1.493391156	NaN	-0.509239793	-0.421155959	-0.668482304	-0.517628372	-0.343464732	-0.676538229	-1.109628081	-1.294488311	-1.276139259	-0.868923843	-0.483364344	-0.572889626	4593400000	1852600000	2740700000	Q7L2J0;Q7L2J0-2	Q7L2J0;Q7L2J0-2	7SK snRNA methylphosphate capping enzyme	MEPCE	4469
NUDT18	0.657581866	-0.251931041	NaN	0.212383568	0.689590156	0.329920977	0.837583661	NaN	NaN	1.240383863	0.361045808	1.113005161	0.533242404	0.727928996	0.568195283	0.776182115	NaN	0.107896611	NaN	1.236469388	1.508362412	0.746470571	0.912184179	NaN	NaN	0.015359581	1.221724153	1.455217957	NaN	NaN	NaN	0.472889602	0.089635715	NaN	NaN	0.009059574	NaN	416630000	278490000	138140000	Q6ZVK8;Q6ZVK8-2	Q6ZVK8;Q6ZVK8-2	8-oxo-dGDP phosphatase NUDT18	NUDT18	4425
AKAP1	-1.401193619	-0.894992292	-0.822526157	-1.343578458	-1.677260041	-0.977169991	-1.127897382	-0.688225091	NaN	-0.667846799	-0.601316214	-1.069908261	-0.867738307	-0.965322614	-0.672651589	-1.696349978	NaN	-1.938624501	-1.774249315	-2.333309174	-1.476640821	-1.626672864	-1.065916896	NaN	-1.517880321	-1.359071255	-1.191878319	-1.256527662	NaN	-1.673782587	NaN	-2.406862974	-2.106448889	-1.953116298	-2.003494263	-2.016959667	NaN	843670000	283840000	559840000	Q92667;Q92667-2	Q92667;Q92667-2	A-kinase anchor protein 1, mitochondrial	AKAP1	5359
AKAP11	NaN	NaN	NaN	NaN	NaN	NaN	NaN	NaN	NaN	NaN	NaN	NaN	NaN	NaN	NaN	NaN	NaN	NaN	NaN	NaN	NaN	NaN	NaN	NaN	NaN	NaN	NaN	NaN	NaN	NaN	NaN	NaN	NaN	NaN	NaN	NaN	1.87255156	130230000	106470000	23759000	Q9UKA4	Q9UKA4	A-kinase anchor protein 11	AKAP11	7302
AKAP13	2.067394495	2.43346715	2.284124136	3.056131363	3.444309473	2.500544548	3.475358486	3.013916731	3.477317333	1.185572624	1.516635656	2.365945816	1.462117553	3.511443853	3.456721783	3.246053219	1.718948722	1.998154521	2.033983231	0.553468525	0.969000101	1.846220493	1.499279499	1.593223929	1.314553261	2.021160126	2.231277943	2.496875286	1.164205194	1.26098156	0.58909446	2.073211193	1.821483016	2.696657658	2.709245443	2.635584593	1.553172112	5681900000	4636900000	1045000000	Q12802;Q12802-2;Q12802-5	Q12802;Q12802-2	A-kinase anchor protein 13	AKAP13	3234
AKAP13	NaN	NaN	NaN	NaN	NaN	NaN	NaN	NaN	NaN	NaN	NaN	NaN	NaN	NaN	NaN	NaN	NaN	NaN	NaN	NaN	NaN	NaN	NaN	NaN	NaN	NaN	NaN	NaN	NaN	NaN	NaN	NaN	NaN	NaN	NaN	NaN	NaN	41774000	39404000	2370000	Q12802-4	Q12802-4	A-kinase anchor protein 13	AKAP13	3235
AKAP17A	0.543130755	0.261984408	-0.46800977	0.042367764	-0.118226759	NaN	0.001790088	0.504448056	NaN	0.092986293	-0.107286178	0.055531353	NaN	0.067092277	0.096344709	-0.501311839	-0.45995605	-0.030689195	-0.308710337	0.115894414	0.102232844	NaN	0.172880068	NaN	NaN	-0.060047451	0.15567863	0.064464845	-0.291249931	NaN	-0.672651589	-0.615133822	-0.348572493	-0.201132029	-0.493852258	NaN	-0.473942727	539380000	292870000	246510000	Q02040;Q02040-2;Q02040-3	Q02040;Q02040-2;Q02040-3	A-kinase anchor protein 17A	AKAP17A	3070
AKAP2	-0.853676379	0.608584225	0.893142521	-0.473942727	-0.647452712	-0.509442389	-0.956725657	-1.139665961	-1.130337954	0.106933005	0.196343079	-0.383939296	-0.171719193	0.02692508	0.227573782	-0.571337104	1.961957216	2.078380823	2.101598263	NaN	NaN	-0.421694577	-0.339251429	0.33289811	-0.836085618	-0.255681962	-0.493237466	-0.09585686	NaN	-0.629193425	0.117255166	-2.503221512	NaN	-1.005759239	0.026969306	0.235874578	0.109841332	1505000000	850920000	654030000	Q9Y2D5;Q9Y2D5-6;Q9Y2D5-4	Q9Y2D5;Q9Y2D5-6;Q9Y2D5-4	A-kinase anchor protein 2	AKAP2	7505
AKAP8	-0.788685739	-0.673194468	-0.582459688	-0.678071916	-0.587940991	-0.39944458	-0.642285585	-0.783917606	-0.455123395	-0.44583264	-0.640250683	-0.52476579	-0.543891788	-0.492827326	-0.469677627	-0.738983989	-1.20226109	-1.494210839	-1.198808432	-0.482435256	-0.257372707	-0.321466386	-0.662114382	-0.499884248	-0.563060403	-0.495899826	-0.548732519	-0.550408125	-1.168321013	-0.65149945	-1.400537968	-0.667483449	-0.307778269	-0.550900757	-1.97636354	-1.229526401	-1.131589413	4939600000	1920700000	3018900000	O43823	O43823	A-kinase anchor protein 8	AKAP8	587
AKAP8L	-0.556404829	-0.184978545	-0.052554969	-0.437014669	-0.380840123	-0.214373529	-0.522156298	-0.534061491	-0.542802751	-0.444030911	-0.467696875	-0.657274246	-0.310689151	-0.334110469	-0.335597545	-0.318692833	-0.243059754	0.199686125	0.161895335	-0.12538667	0.034544427	0.08840815	-0.471343547	-0.516620398	-0.109026261	-0.253626227	-0.320773453	-0.392976791	-0.982947946	-0.237441361	-0.411860019	-0.220949084	-0.283210576	-0.497433543	-0.324810684	0.014630766	-0.143001512	3751300000	1750000000	2001300000	Q9ULX6;Q9ULX6-2	Q9ULX6;Q9ULX6-2	A-kinase anchor protein 8-like	AKAP8L	7378
AKAP9	0.460409403	0.205812931	-0.13408941	0.296296895	0.319189608	0.251796454	0.221320421	0.191277191	0.485700965	0.379657567	0.301230341	0.445813954	0.625644863	0.299826652	0.449808598	0.25411731	-0.111031339	0.030958211	-0.0870554	0.386487216	0.379357338	0.149440601	0.666118205	-1.721503854	-0.082975082	0.211364478	0.392440081	0.710519552	-0.587749064	0.303044617	-0.005471931	-0.578310847	-0.337768227	0.383886993	-0.074368328	0.342579424	1.18222928	2988800000	1363500000	1625300000	Q99996-5;Q99996-3;Q99996;Q99996-1;Q99996-6;Q99996-4	Q99996-5;Q99996-3;Q99996;Q99996-1;Q99996-6	A-kinase anchor protein 9	AKAP9	6004
ADCK4	NaN	0.121721946	NaN	0.110884696	0.233379334	0.334279835	0.671094596	-0.264596552	0.471748769	NaN	0.292157173	0.073302165	0.271339357	NaN	-0.272262096	NaN	-1.154907227	NaN	-1.529221296	0.995736003	0.902038574	NaN	1.618384242	NaN	NaN	0.179187924	0.20946154	0.079813533	NaN	NaN	NaN	0.082239859	-0.217851102	-0.152767599	-0.133563504	NaN	-0.242572039	583900000	303110000	280790000	Q96D53;Q96D53-2	Q96D53;Q96D53-2	AarF domain-containing protein kinase 4	ADCK4	5569
ABHD16A	0.685477495	0.172294736	0.405680746	0.324454993	0.137108251	0.390188366	0.343842298	0.583895326	0.514738023	0.442477196	0.43208459	0.819215596	0.58035326	0.243847758	0.036821887	-0.012783269	-0.621149242	-0.529870927	-0.733093977	0.674728692	0.526306629	0.396403313	1.032654285	1.052356243	1.554993749	0.503916085	0.643923759	0.744366288	-0.894371688	0.160314471	0.444399834	0.833464503	1.34223187	1.522965193	-0.094371252	-0.037452463	0.046280399	4828700000	2372500000	2456200000	O95870;O95870-2	O95870;O95870-2	Abhydrolase domain-containing protein 16A	ABHD16A	1055
ABHD4	NaN	NaN	NaN	NaN	NaN	NaN	NaN	NaN	NaN	NaN	NaN	NaN	NaN	NaN	NaN	NaN	NaN	NaN	NaN	NaN	NaN	NaN	NaN	NaN	NaN	NaN	NaN	NaN	NaN	NaN	NaN	NaN	3.394456387	NaN	NaN	NaN	NaN	14862000	13652000	1209800	Q8TB40;Q8TB40-2	Q8TB40;Q8TB40-2	Abhydrolase domain-containing protein 4	ABHD4	5106
ABI3	NaN	NaN	NaN	NaN	NaN	NaN	NaN	NaN	NaN	NaN	NaN	NaN	NaN	NaN	NaN	NaN	NaN	NaN	NaN	NaN	NaN	NaN	NaN	NaN	NaN	2.974262476	NaN	NaN	NaN	NaN	NaN	NaN	NaN	NaN	NaN	0.893678427	NaN	207090000	106150000	100940000	Q9P2A4-2;Q9P2A4	Q9P2A4-2;Q9P2A4	ABI gene family member 3	ABI3	7104
ABI1	1.841042638	0.988704801	1.266628265	1.90087986	1.768813372	1.963588119	1.745889664	1.594966054	1.681122184	0.840267539	0.711747706	1.452214599	0.942418039	1.655944109	1.629679441	1.609860539	0.661547065	0.938735247	1.071087837	1.336682796	1.356790304	1.565972328	1.153318286	2.180103064	2.316384315	1.082224607	1.312795997	1.307251573	1.037858248	0.496407032	0.812561691	1.718189001	2.042872906	2.306359291	0.65862906	1.08929801	0.975566924	8387600000	6096800000	2290800000	Q8IZP0-10;Q8IZP0-8;Q8IZP0-7;Q8IZP0-2;Q8IZP0-4;Q8IZP0-3;Q8IZP0-5;Q8IZP0-6;Q8IZP0-9;Q8IZP0;Q8IZP0-12;Q8IZP0-11	Q8IZP0-10;Q8IZP0-8;Q8IZP0-7;Q8IZP0-2;Q8IZP0-4;Q8IZP0-3;Q8IZP0-5;Q8IZP0-6;Q8IZP0-9;Q8IZP0;Q8IZP0-12;Q8IZP0-11	Abl interactor 1	ABI1	4818
ABI2	NaN	NaN	NaN	NaN	NaN	NaN	NaN	NaN	NaN	NaN	NaN	NaN	NaN	NaN	NaN	NaN	NaN	NaN	NaN	NaN	NaN	NaN	NaN	NaN	NaN	NaN	NaN	NaN	NaN	NaN	NaN	NaN	NaN	NaN	NaN	NaN	NaN	42070000	20764000	21306000	Q9NYB9-2;Q9NYB9-4;Q9NYB9;Q9NYB9-3	Q9NYB9-2;Q9NYB9-4;Q9NYB9;Q9NYB9-3	Abl interactor 2	ABI2	6998
ASPM	NaN	NaN	NaN	NaN	NaN	NaN	NaN	NaN	-0.39363578	NaN	NaN	NaN	NaN	NaN	NaN	NaN	NaN	NaN	NaN	NaN	NaN	NaN	NaN	NaN	NaN	-0.926454961	NaN	NaN	NaN	NaN	NaN	NaN	NaN	NaN	NaN	NaN	-0.122076266	348350000	173040000	175320000	Q8IZT6;Q8IZT6-2	Q8IZT6;Q8IZT6-2	Abnormal spindle-like microcephaly-associated protein	ASPM	4820
ZFYVE19	0.386883289	0.406713128	NaN	0.825107872	0.922483623	0.895609677	0.509943366	-0.177981526	0.115206726	0.625800669	0.938928962	0.798541725	0.7342031	0.576066911	-0.120882712	NaN	-0.327227563	NaN	0.58354938	0.176870272	0.470988721	0.508526623	0.155501842	NaN	NaN	0.16250889	0.243164539	0.985673308	NaN	NaN	1.748747468	-0.369829327	NaN	0.593833447	0.94011873	0.514944196	0.805534661	377690000	225220000	152460000	Q96K21-3;Q96K21-2;Q96K21;Q96K21-4	Q96K21-3;Q96K21-2;Q96K21;Q96K21-4	Abscission/NoCut checkpoint regulator	ZFYVE19	5744
AIM1	1.476136923	0.986616313	1.408014297	2.018994808	2.054272413	2.340586901	1.985930562	1.827410221	1.988561749	0.817307711	0.819088399	1.3460778	1.639174938	2.022976637	2.067334175	1.633702993	1.553637981	1.336063266	1.583419681	-0.693052053	-0.849118531	0.786795795	1.404267192	0.05014392	NaN	1.196607471	1.355313063	1.711511493	0.961086214	0.670796037	NaN	0.935944915	1.139267445	1.252603889	1.372916222	1.575658321	1.180724144	2561800000	1837300000	724410000	Q9Y4K1;Q9Y4K1-2	Q9Y4K1	Absent in melanoma 1 protein	AIM1	7655
AACS	-0.506094098	NaN	NaN	-0.391547769	-0.656908095	-0.253021091	-1.25047648	-1.480161667	-0.755827546	-1.873222589	-2.148641348	-0.539332509	-2.149877071	-0.455228657	-0.548436582	-0.676899314	NaN	-2.666370392	-2.138290167	NaN	-1.550161839	-2.019310474	-0.403595001	0.892901361	NaN	-1.2568295	NaN	-0.951811492	NaN	-0.998773098	-2.902170181	-2.181674957	1.012664557	-0.991753161	-1.025454044	-1.362890601	-1.224534273	1169400000	522430000	647000000	Q86V21;Q86V21-2;Q86V21-3	Q86V21;Q86V21-2;Q86V21-3	Acetoacetyl-CoA synthetase	AACS	4623
ILVBL	-0.208642036	0.003958421	0.246635079	-0.148478642	-0.469886005	-0.176450446	-0.351402134	-0.472903669	-0.308477342	-0.150169626	-0.025028827	-0.075053424	-0.334224969	-0.060462393	-0.374177039	-0.362778485	-1.442916989	-1.665711045	-1.488412142	-0.354113579	-0.488823563	-0.330902576	-0.236094609	-0.589092314	-0.617204487	-0.087327071	-0.188907191	-0.034215804	-0.907967508	-0.287354082	-1.329468012	-0.602171838	-0.314638555	-0.511265576	-0.444136888	-0.428785503	-0.327342331	8119000000	3636300000	4482600000	A1L0T0	A1L0T0	Acetolactate synthase-like protein	ILVBL	21
ACAT2	-0.239764616	-1.033511043	-1.005040526	-0.751463771	-0.656999648	-0.498148739	-0.368041873	-0.544881046	-0.523561954	-0.571045697	-0.510759473	-0.330099374	-0.575602889	-0.61579293	-0.827006102	-0.8625108	-0.392976791	-0.531368971	-0.476537228	-0.54448539	-0.482331932	-0.479127079	-0.339479566	-0.351515263	-0.251082718	-0.26639688	-0.32780236	-0.233151868	-0.454912871	-0.712199569	-0.550309777	-0.497126937	-0.506398857	-0.481608927	-0.585058689	-0.51571244	-0.504061043	36628000000	15319000000	21310000000	Q9BWD1;Q9BWD1-2;REV__Q13635-4;REV__Q13635-3;REV__Q13635-2;REV__Q13635	Q9BWD1;Q9BWD1-2	Acetyl-CoA acetyltransferase, cytosolic	ACAT2	6208
ACAT1	-0.614851177	-0.141040295	-0.176450446	-0.248656273	-0.308011383	-0.287472278	-0.11649783	-0.155749187	-0.163112208	-0.075190395	0.006231556	-0.492724836	0.008304827	-0.157819822	-0.202135667	-0.220577598	0.04759191	0.044791315	0.053044565	-0.448795289	-0.616075337	-1.513844371	-0.570851505	-1.650396943	-1.67450583	-0.129876509	-0.198494211	-0.136322618	-0.587460876	-2.194528341	-0.722640932	-1.016638994	-0.995086432	-1.120617509	-0.380507857	-0.340619206	-0.248170555	97927000000	44323000000	53604000000	P24752;P24752-2	P24752	Acetyl-CoA acetyltransferase, mitochondrial	ACAT1	1880
ACACA	-1.628960133	-1.974051952	-2.370164156	-1.873970628	-2.062329054	-1.904927254	-2.169315577	-2.095080614	-2.040682077	-1.323658347	-1.367371082	-1.612776995	-1.540920019	-1.774418116	-1.936364651	-2.24430871	-2.623234749	-2.366811752	-2.371029139	-1.469469309	-1.596696615	-2.003926039	-1.571094275	-1.958285928	-2.097105026	-2.208204985	-2.02126646	-2.065193176	-1.754801989	-2.505890846	-1.557483554	-2.198431253	-2.159499884	-2.0793612	-2.148478746	-2.196827412	-2.101582766	8011600000	2268100000	5743600000	Q13085;Q13085-3;Q13085-2	Q13085;Q13085-3;Q13085-2	Acetyl-CoA carboxylase 1;Biotin carboxylase	ACACA	3286
ACSS1	2.707359552	3.109794378	3.211297512	2.112661839	1.853396893	1.986845016	2.155212641	1.874401808	1.580180645	1.472609401	1.634732962	2.784085274	1.963644505	2.337812901	2.264304638	1.857834935	2.623353958	2.789062738	2.614756823	3.221892357	3.089390278	2.871231556	2.886726141	2.818579435	2.85412693	2.63280797	2.662825584	2.500136375	2.552579403	2.457514048	3.347604275	1.484711409	1.788663745	1.569307923	2.103023052	2.553680182	2.465699196	6633100000	5331800000	1301300000	Q9NUB1-2;Q9NUB1;Q9NUB1-3;Q9NUB1-4	Q9NUB1-2;Q9NUB1;Q9NUB1-3;Q9NUB1-4	Acetyl-coenzyme A synthetase 2-like, mitochondrial	ACSS1	6846
ACSS2	-0.076832764	0.019389663	0.284967661	1.194558978	1.240281701	1.463549137	1.181411147	0.8582533	1.025529385	0.53805238	0.500524044	0.195946455	0.645344734	1.345601082	1.244240761	1.337192893	0.093032405	0.171823353	-0.214746609	0.154891491	0.264183283	-0.024319582	0.537507772	0.011180838	0.581669748	0.023519013	-0.044044372	0.365536839	0.325810492	-0.595980942	-0.615322173	0.383567065	0.587402821	1.085894823	0.614845037	0.27280274	0.572050691	2022700000	1189500000	833240000	Q9NR19;Q9NR19-2	Q9NR19;Q9NR19-2	Acetyl-coenzyme A synthetase, cytoplasmic	ACSS2	6765
SLC33A1	1.74492228	-0.22156778	0.916698098	1.460052133	1.578068495	1.663739443	1.257873058	1.154409647	0.925467134	0.357640445	0.751343727	1.389073133	0.65587604	0.599112391	0.266021013	0.047368247	1.078929305	0.607880414	0.866962612	0.136299327	0.134461105	0.687451065	1.215077281	0.79115814	0.91126138	0.598260283	0.510416031	0.648326516	0.942140758	0.31365642	1.073423624	-0.493544817	0.830023646	0.344574809	-0.521151304	1.260048151	1.217994094	73078000000	51659000000	21420000000	O00400	O00400	Acetyl-coenzyme A transporter 1	SLC33A1	264
ASAH1	2.166697025	2.825312376	2.626736164	2.432065248	2.175729036	2.457514048	2.553680182	2.545487165	2.220345259	0.982591093	0.691219807	1.824749947	0.925384998	2.223171711	1.795959473	1.848764658	0.626090109	0.453379661	0.48231104	1.397942185	1.322649598	2.329087257	1.622820735	2.53199029	2.658993483	2.083019018	2.230532885	1.582771301	0.456464469	1.945415378	1.673922896	2.0475173	2.388204336	2.200050831	1.367880702	1.383228302	1.34479475	12223000000	9367300000	2856100000	Q13510;Q13510-2;Q13510-3	Q13510;Q13510-2;Q13510-3	Acid ceramidase;Acid ceramidase subunit alpha;Acid ceramidase subunit beta	ASAH1	3387
SMPDL3B	NaN	NaN	NaN	NaN	NaN	NaN	NaN	NaN	NaN	1.026440144	NaN	NaN	NaN	NaN	NaN	NaN	NaN	NaN	NaN	1.594225407	NaN	NaN	NaN	NaN	NaN	NaN	NaN	NaN	NaN	NaN	NaN	NaN	NaN	NaN	NaN	NaN	NaN	59124000	37674000	21450000	Q92485-2;Q92485	Q92485-2;Q92485	Acid sphingomyelinase-like phosphodiesterase 3b	SMPDL3B	5307
ATHL1	NaN	NaN	NaN	NaN	NaN	NaN	NaN	NaN	NaN	NaN	NaN	1.728669882	NaN	NaN	NaN	NaN	NaN	NaN	NaN	NaN	NaN	NaN	NaN	NaN	NaN	NaN	NaN	NaN	NaN	NaN	NaN	NaN	NaN	NaN	NaN	NaN	NaN	42309000	32950000	9359700	Q32M88;Q32M88-2	Q32M88;Q32M88-2	Acid trehalase-like protein 1	ATHL1	3881
FIBP	0.002136677	-0.587460876	-0.834953964	-0.052415852	0.182524085	-0.131326064	-0.020911101	-0.084744617	-0.297484875	-0.317998677	-0.372840643	-0.080794133	NaN	-0.038576625	-0.020911101	-0.300533861	-0.973133683	-0.368377179	-0.499578089	-0.367259115	-0.268554181	-0.395830601	-0.180402577	-0.41781196	-0.277865708	-0.219462842	-0.429214329	-0.111298367	0.002165699	-0.588900506	-0.457961917	0.406885266	-0.024319582	-0.012926078	0.18654108	-0.056167327	-0.057554223	1711800000	918520000	793320000	O43427-2;O43427	O43427-2;O43427	Acidic fibroblast growth factor intracellular-binding protein	FIBP	524
ANP32A	1.237897754	1.153093457	1.287888527	0.997780085	1.051130056	1.111695051	0.942889392	0.748335481	0.877605617	1.056491256	0.9852162	1.204665303	1.005898237	1.084364295	1.097115993	0.960496604	1.485963583	1.683946967	1.646608949	1.360304832	1.387487054	1.218900442	1.148480773	1.123056889	1.002021074	1.313297868	1.216786385	1.204066873	0.82712847	1.270138264	0.879170299	0.978179216	1.051040411	0.802537143	0.910990059	1.205297232	1.087488055	2.03E+11	1.39E+11	64033000000	P39687;O95626;O43423	P39687	Acidic leucine-rich nuclear phosphoprotein 32 family member A	ANP32A	2204
ANP32B	0.62122196	0.634128273	1.157238364	0.669028759	0.563688874	0.662460208	0.49339813	0.346114516	0.284422845	0.672059715	0.577336371	0.528385878	0.56823796	0.475715607	0.542017043	0.409086734	1.174556375	1.34618783	1.168738842	0.369016856	0.483823389	0.526327312	0.485377789	0.536440253	0.34976849	0.219135568	0.074380286	0.008000252	0.494596839	-0.014783789	0.14432916	0.485458612	0.5774225	0.44020474	0.593267441	0.906304538	0.812384248	80590000000	49048000000	31542000000	Q92688-2;Q92688;O75952-4;O75952-3;O75952-2;O75952	Q92688-2;Q92688	Acidic leucine-rich nuclear phosphoprotein 32 family member B	ANP32B	5363
ANP32E	0.630192995	0.587836325	0.745236576	0.924426377	0.885126591	1.024179101	0.80039984	0.70019269	0.823830485	0.100607805	-0.075327195	0.349125147	-0.098419622	0.645209312	0.686847031	0.580266953	0.341756463	0.419989616	0.507910967	0.03757678	0.133891314	0.352547288	0.26527524	-0.152767599	-0.121546015	0.298495293	0.326805532	0.256045669	0.267617822	-0.024887003	-0.379953623	0.04833753	0.112771168	0.173888907	0.350669742	0.774330199	0.591201246	50488000000	28975000000	21513000000	Q9BTT0;Q9BTT0-2	Q9BTT0;Q9BTT0-2	Acidic leucine-rich nuclear phosphoprotein 32 family member E	ANP32E	6116
ACO2	0.386600345	0.325991333	0.551120222	0.75552696	0.678071916	0.780760288	0.896280766	0.854335606	0.804224074	0.745139956	0.761824608	0.501299739	0.793231785	0.773614824	0.694321334	0.530468225	0.446383923	0.418504149	0.434344321	0.639040232	0.539980888	0.659722567	0.625667155	0.7757622	0.805963337	0.307822824	0.406158537	0.480196416	0.560323715	0.27158314	0.095511958	0.420452952	0.500687301	0.771741629	0.423661709	0.633725405	0.827000499	1.14E+11	72942000000	41001000000	Q99798	Q99798	Aconitate hydratase, mitochondrial	ACO2	5979
ABLIM1	NaN	NaN	NaN	NaN	NaN	NaN	NaN	NaN	NaN	NaN	NaN	NaN	NaN	NaN	NaN	NaN	NaN	NaN	NaN	NaN	NaN	NaN	NaN	NaN	NaN	NaN	NaN	NaN	NaN	NaN	NaN	2.423758268	1.620911479	1.732212543	NaN	NaN	NaN	123360000	111260000	12098000	O14639-2;O14639-6;O14639;O14639-4;O14639-3;O14639-5	O14639-2;O14639-6;O14639;O14639-4;O14639-3;O14639-5	Actin-binding LIM protein 1	ABLIM1	337
ANLN	NaN	NaN	NaN	NaN	NaN	NaN	NaN	1.448469281	NaN	NaN	NaN	NaN	NaN	NaN	NaN	NaN	NaN	NaN	NaN	NaN	NaN	NaN	NaN	NaN	NaN	0.790159941	NaN	NaN	NaN	NaN	NaN	NaN	NaN	NaN	NaN	NaN	NaN	446320000	230580000	215740000	Q9NQW6;Q9NQW6-2	Q9NQW6;Q9NQW6-2	Actin-binding protein anillin	ANLN	6757
ACTL6A	0.175663903	0.255270511	0.35004434	0.142847002	0.1485928	0.177049622	-0.014783789	-0.103934005	-0.016924202	0.176853836	0.320792437	0.120294206	0.248621941	0.198576331	0.209161207	-0.078063294	0.460032254	0.59850055	0.605463922	0.414325863	0.664356649	0.450320989	0.280299544	0.301639229	0.376058191	0.080942243	0.353800505	0.1015516	-0.026162699	0.594617546	0.421708524	0.027410306	0.023841813	-0.060047451	0.279353827	0.253687233	0.320143878	28850000000	15684000000	13165000000	O96019;O96019-2;O94805	O96019;O96019-2	Actin-like protein 6A	ACTL6A	1073
ACTR10	1.373962879	0.497384191	0.883475482	1.027469039	1.057031393	1.106777668	0.725469947	0.912835836	1.049218059	0.603051364	0.437818617	1.268260717	0.53954047	1.202970505	0.629389286	0.58595109	0.111897871	0.322361022	0.636257112	0.522281229	0.828306377	0.980653942	0.968378901	1.210596085	1.477903962	1.026263952	1.042635083	0.99266094	0.464484423	1.009756684	0.525205851	1.042427063	1.399273634	1.518742442	0.598850131	1.000259638	1.302724242	2440300000	1531600000	908750000	Q9NZ32	Q9NZ32	Actin-related protein 10	ACTR10	7022
ACTR2	1.339053035	0.535478055	0.583441257	1.288452268	1.304790139	1.37067616	1.377931714	1.32088244	1.35328424	0.34235996	0.332280397	1.028557539	0.356217682	0.927990198	0.845339	0.935917258	0.043259297	0.068090074	-0.043484431	0.132925943	0.206228912	1.181280255	0.862365305	1.420047641	1.578283906	0.953271449	0.976219475	1.315055609	0.914276183	0.041921955	0.105721518	1.278863549	1.481767058	1.755259037	0.962182105	1.037058592	1.078929305	1.39E+11	92789000000	46412000000	P61160;P61160-2	P61160;P61160-2	Actin-related protein 2	ACTR2	2777
ARPC1A	0.168528125	-0.166201234	NaN	-0.475188702	-0.391987532	NaN	-0.823504806	-1.026162744	NaN	NaN	-0.441802114	0.27449432	-0.301119328	-0.79368788	-0.892585278	-1.048515201	0.827461243	0.959486127	1.338469267	-0.26519686	-0.133037403	1.456246853	-0.185485989	1.799570918	NaN	0.021643208	0.148480773	0.315827578	-0.198116928	0.080926962	NaN	1.285354376	1.897059798	1.962182164	-0.067225754	0.456761479	NaN	1715300000	992440000	722840000	Q92747;Q92747-2	Q92747;Q92747-2	Actin-related protein 2/3 complex subunit 1A	ARPC1A	5368
ARPC1B	1.394448876	0.479371637	0.67721802	1.336063266	1.216048956	1.501646996	1.133812189	1.06639719	1.113879204	0.256890059	0.366503775	0.966037869	0.311864436	0.824417889	0.770732045	0.777640522	-0.318577111	0.01549094	0.003538843	0.097934224	0.182982579	1.073605895	0.843991756	1.360860467	1.542668343	0.992919326	0.875380754	1.171888351	0.862050653	0.075687237	0.072149128	1.287888527	1.388959765	1.629010081	0.861159325	0.952126622	1.064857006	1.74E+11	1.13E+11	60125000000	O15143	O15143	Actin-related protein 2/3 complex subunit 1B	ARPC1B	419
ARPC2	1.517007232	0.648982346	0.748893023	1.467094541	1.331227303	1.431209087	1.549535751	1.490375042	1.551395059	0.379169583	0.317210943	1.106622219	0.405719042	1.078533292	0.949365973	0.987645864	0.144376934	0.14641951	0.188874185	0.198841423	0.266385376	1.361898303	1.035993338	1.4660182	1.666072607	1.159009099	1.156562805	1.432104111	1.03247726	0.182524085	0.426043838	1.384922743	1.698529482	1.842024922	1.016862154	1.297218442	1.333879709	1.25E+11	85640000000	39792000000	O15144	O15144	Actin-related protein 2/3 complex subunit 2	ARPC2	420
ARPC3	1.555036187	0.617233157	0.656307876	1.430819988	1.206695199	1.612196326	1.422327161	1.361750007	1.520272732	0.356587112	0.320251882	1.113223553	0.403217524	0.90790087	1.034101248	1.063771129	0.179612711	0.174898267	0.365220845	0.248330653	0.249376372	1.262745738	1.084364295	1.619802594	1.673186541	1.295411229	0.962631822	1.364942193	1.149984717	0.199503869	0.396764159	1.393728375	1.541282058	1.725088239	1.236775398	0.952322066	1.365276694	60350000000	40908000000	19441000000	O15145	O15145	Actin-related protein 2/3 complex subunit 3	ARPC3	421
ARPC4	1.572951674	0.61429286	0.649389625	1.325214028	1.332026124	1.432104111	1.575873256	1.45174098	1.659130096	0.3566055	0.342652678	1.049934745	0.390093774	0.787293732	0.952936351	0.999798059	0.178175494	0.212567627	0.212684587	0.250508636	0.203252703	1.395814776	0.99073875	1.4660182	1.482653737	1.227692008	1.041625023	1.352657914	1.031887054	0.268034786	0.570143044	1.362306237	1.625355601	1.892231822	1.065460801	1.32894218	1.34618783	74988000000	52217000000	22771000000	P59998;P59998-3;P59998-2;P59998-4	P59998;P59998-3;P59998-2	Actin-related protein 2/3 complex subunit 4	ARPC4	2737
ARPC5	1.744487166	0.81405735	0.868805707	1.751028061	1.477502227	1.588270187	1.668638706	1.625622511	1.714396596	0.406713128	0.31606108	1.168836117	0.5565207	1.077619433	1.084150195	1.232870698	0.33442539	0.141286895	0.21822916	0.23154889	0.371310443	1.378044248	1.120702028	1.687241912	1.822350025	1.325105429	1.168998241	1.426703095	1.197798491	0.325593531	0.439402401	1.552791119	1.842904568	1.984502435	1.138568521	1.474372029	1.290250659	64172000000	45087000000	19085000000	O15511;O15511-2	O15511;O15511-2	Actin-related protein 2/3 complex subunit 5	ARPC5	471
ARPC5L	-0.122076266	-0.490467429	-0.405230075	0.396878064	0.199321583	0.296190441	0.683205366	0.550507247	0.683645666	-0.014926623	-0.155619681	0.073484413	0.050741453	0.174816757	0.04956143	0.190042272	-0.023468215	0.159105733	0.123339653	-0.096936435	-0.093695454	0.376994818	0.065883659	0.532303154	0.401425123	0.221522227	0.093140274	0.219269872	0.359434575	-0.646991968	-0.640435815	-0.219215065	0.103224404	0.463628769	-0.093965717	0.710425138	0.499972969	7160800000	3913000000	3247800000	Q9BPX5	Q9BPX5	Actin-related protein 2/3 complex subunit 5-like protein	ARPC5L	6008
ACTR3	1.483097434	0.640703797	0.709386885	1.347288728	1.306644559	1.435456038	1.538848639	1.462833166	1.357714415	0.311255664	0.425598055	1.046116471	0.42975089	0.945415318	0.949839592	1.00101018	0.042397324	0.086767785	0.121800348	0.087288827	0.213186115	1.118382335	0.909444571	1.545445085	1.56823802	1.180070281	1.031326771	1.326515913	1.004768729	0.099942803	0.160620838	1.367285013	1.59044075	1.783191204	1.02494216	1.163849592	1.168090224	2.96E+11	1.99E+11	96905000000	P61158;Q9C0K3	P61158	Actin-related protein 3	ACTR3	2776
ACTR5	-0.080930561	-0.012497175	-0.112099655	-0.205767885	-0.141955912	NaN	-0.453649282	-0.101515688	NaN	0.185080484	0.181493059	-0.069014668	0.100004584	NaN	NaN	NaN	-0.579180121	0.21891734	-0.058939852	0.371067762	0.281631798	NaN	-0.100439504	NaN	NaN	NaN	-0.173383236	0.045371901	-0.293841392	-0.331131905	NaN	0.167377263	0.558176637	0.101783842	NaN	-0.192446679	NaN	602730000	307560000	295170000	Q9H9F9	Q9H9F9	Actin-related protein 5	ACTR5	6598
ACTR8	NaN	NaN	NaN	NaN	NaN	NaN	NaN	NaN	NaN	NaN	NaN	NaN	NaN	NaN	NaN	NaN	NaN	NaN	NaN	NaN	NaN	NaN	NaN	NaN	NaN	NaN	NaN	-0.395391911	NaN	NaN	NaN	NaN	NaN	NaN	NaN	NaN	NaN	47277000	18268000	29009000	Q9H981;Q9H981-2;Q9H981-3	Q9H981;Q9H981-2	Actin-related protein 8	ACTR8	6588
ACTC1;ACTA1	1.627092481	0.54778415	1.197831631	1.894858241	1.617144585	1.721658349	1.317067266	1.497282505	0.428798974	0.431072891	1.273796558	1.202472448	0.226509944	0.980312347	1.356051445	1.229822159	0.684572935	0.499626219	0.720730722	-0.113166988	1.270521164	1.447603226	1.898242474	1.373663664	1.643540621	1.078198075	0.97389406	0.893464029	1.247559547	0.209895208	0.700685024	1.6383214	1.839131474	1.486246586	0.790983379	1.095881939	0.868911088	7.24E+11	4.79E+11	2.46E+11	P68032;P68133	P68032;P68133	Actin, alpha cardiac muscle 1;Actin, alpha skeletal muscle	ACTC1;ACTA1	2920
ACTA2;ACTG2	NaN	NaN	NaN	NaN	1.241475105	NaN	1.137140036	NaN	NaN	2.644577503	NaN	NaN	NaN	1.430625558	NaN	NaN	NaN	-0.397912502	0.414633632	NaN	NaN	NaN	NaN	NaN	NaN	1.230465174	NaN	NaN	NaN	NaN	NaN	1.288945794	2.748165846	1.964601278	0.989048362	0.794632494	NaN	2191000000	1523400000	667510000	P62736;P63267;P63267-2	P62736;P63267;P63267-2	Actin, aortic smooth muscle;Actin, gamma-enteric smooth muscle	ACTA2;ACTG2	2859
ACTB	1.697218776	0.565737426	0.699864626	1.770781279	1.745792985	1.761359811	1.890091181	1.946805239	1.834647536	0.222666532	0.22061421	1.222969532	0.182851538	1.212701321	1.269477487	1.233345389	0.454426944	0.447386831	0.448587328	-0.061707035	-0.040541708	1.246806264	1.282052755	1.582728148	1.771618366	1.230973005	1.096375585	1.45775187	1.407554984	0.31527108	0.800902545	1.337411761	1.639849186	1.848452926	1.256011128	1.362751484	1.332970738	8.08E+12	5.71E+12	2.37E+12	P60709;Q9BYX7	P60709	Actin, cytoplasmic 1;Actin, cytoplasmic 1, N-terminally processed	ACTB	2751
ACTG1	1.556181192	0.445165694	0.768764138	1.326877832	1.178208113	1.453043938	1.659722567	0.990796208	1.485438347	0.45959571	0.412827075	1.174523711	0.29973793	0.983075798	1.001587868	0.946499288	0.198212251	0.419796646	0.304718822	0.692431629	0.558983982	1.570335746	1.225227714	1.5746696	1.871178746	1.013509035	0.961591899	1.069512367	0.837274313	0.449276626	0.382362932	1.49993217	1.82444346	2.020984411	0.956851482	1.232328296	1.215613246	1.65E+11	1.17E+11	47745000000	P63261	P63261	Actin, cytoplasmic 2;Actin, cytoplasmic 2, N-terminally processed	ACTG1	2910
SUB1	-0.950244308	-0.756937921	-0.681314349	0.07117869	0.148193076	0.000735898	0.044806153	0.136981413	-0.471031368	-0.397912502	-0.304043651	-0.799004436	-0.33742559	-0.090853475	-0.236584485	-0.224287346	-0.369940996	-0.367594689	-0.29478243	-0.59636265	-0.581977844	-0.318230033	-0.635707974	-0.6287269	-0.575118661	-0.069839649	-0.455649376	-0.397802949	-0.013069075	-0.078063294	-1.326479793	-0.540721595	-0.727964044	-0.468218297	-0.427820563	-0.038997982	0.08190386	47779000000	22097000000	25682000000	P53999	P53999	Activated RNA polymerase II transcriptional coactivator p15	SUB1	2631
TRIP4	-0.338338763	-0.157173112	0.151362062	-0.002306496	0.341866255	0.275541842	0.21153143	-0.020342104	0.125840515	0.32890594	0.333534271	-0.425244451	0.186064959	-0.206643268	0.16346173	-0.040681984	-0.338567108	-0.38736251	-0.215989158	0.139442369	0.35440895	0.27008611	0.168836132	NaN	0.299986601	0.055231456	-0.066261537	0.537130952	0.171498433	-0.366140366	-0.233765319	-0.15794915	0.273447752	0.61486721	0.181509286	0.23053284	0.10122665	1444600000	768430000	676200000	Q15650	Q15650	Activating signal cointegrator 1	TRIP4	3742
ASCC1	-0.914947093	-0.546758771	NaN	NaN	-0.387141973	NaN	-0.165300965	-0.500700057	NaN	0.028852025	0.076752	-0.448055118	0.263213307	NaN	-0.428785503	0.01674556	-0.484189749	-0.424277157	-0.411426246	NaN	0.064464845	0.495227039	-0.120882712	NaN	-0.131589428	0.012213442	0.125887647	0.255597711	0.030678248	NaN	NaN	-0.668663681	-0.038857516	NaN	-0.290896207	0.091848083	NaN	628970000	293560000	335410000	Q8N9N2-2;Q8N9N2	Q8N9N2-2;Q8N9N2	Activating signal cointegrator 1 complex subunit 1	ASCC1	4950
ASCC2	-0.362890601	-0.395282209	-0.20476678	0.055456385	0.196839064	0.155887499	0.147489712	-0.000144301	-0.13185285	0.234057978	0.363011152	-0.21995841	0.36403203	-0.001297849	-0.045582682	0.001140138	-0.367147416	-0.566863894	-0.286762863	-0.218099251	0.224418476	0.065189138	0.080408171	0.056821253	0.155951872	-0.118758492	-0.046979953	0.386128902	0.027233787	-0.646162748	0.007724522	-0.383607537	0.096714832	0.142719567	-0.238297716	0.293907166	0.332044333	2170700000	1081500000	1089200000	Q9H1I8;Q9H1I8-3;Q9H1I8-2	Q9H1I8;Q9H1I8-3;Q9H1I8-2	Activating signal cointegrator 1 complex subunit 2	ASCC2	6424
ASCC3	-0.731791437	-0.630032659	-0.24622564	-0.343692124	-0.515308738	0.078061037	-0.407515943	-0.355805725	-0.033088259	0.031179382	-0.01906126	-0.64006561	0.191063136	-0.172743559	-0.383165151	-0.418027937	-1.086715817	-0.769602478	-0.531668425	-0.349931389	0.086338893	-0.260748327	-0.412944168	-0.136453912	0.176364779	-0.396269083	-0.120749943	0.032787152	-0.26639688	-1.13000834	-0.560421467	-0.383607537	-0.271067053	0.019916276	-0.307428449	-0.122208878	0.280229598	4939700000	2283800000	2656000000	Q8N3C0;Q8N3C0-4;Q8N3C0-3	Q8N3C0	Activating signal cointegrator 1 complex subunit 3	ASCC3	4861
ATF7IP	0.401425123	0.869332612	0.6106534	0.502791405	0.433447778	0.071421281	0.165110782	0.111772932	0.072846845	0.890519023	1.155598402	1.192018747	0.899076045	0.858567178	0.661432922	0.427575886	0.891187787	1.243284106	1.405680776	1.144265413	1.001212358	1.104077101	0.930682838	0.359379053	0.418369174	0.814767778	0.706770837	1.002801657	0.620622993	0.611094177	-0.483261198	0.673876762	0.742337704	0.677171946	0.422539741	1.138664007	1.207494497	1190100000	732930000	457160000	Q6VMQ6-5;Q6VMQ6;Q6VMQ6-4;Q6VMQ6-2	Q6VMQ6-5;Q6VMQ6;Q6VMQ6-4;Q6VMQ6-2	Activating transcription factor 7-interacting protein 1	ATF7IP	4374
AHSA1	-0.492724836	-0.242450058	-0.279768378	-0.59387964	-0.610983431	-0.556208611	-0.625644505	-0.801820874	-0.662296712	0.005623007	0.080240458	-0.397912502	-0.022332266	-0.467905462	-0.557973683	-0.741057038	-0.841973126	-0.907275259	-0.825378597	-0.190930888	-0.147697479	-0.524665475	-0.382501245	-0.635243595	-0.617486537	-0.454386562	-0.588228881	-0.423739523	-0.453017026	-0.673375487	-0.30427736	-0.691623449	-0.437866837	-0.650121212	-0.67238009	-0.443394423	-0.600840628	39216000000	16927000000	22290000000	O95433;O95433-2	O95433;O95433-2	Activator of 90 kDa heat shock protein ATPase homolog 1	AHSA1	993
ABT1	-0.893362164	-1.101784468	-0.835115612	-1.521502972	-1.133432031	-1.122738957	-1.016852856	-1.178300261	-1.130667329	-0.771378577	-0.74036634	-0.928351402	-0.576764047	-1.10447073	-1.18091166	-1.671248078	-0.866947472	-0.512277484	-0.533563375	-0.926606774	-0.754630983	-0.634314477	-0.769602478	-1.095789433	-1.100708485	-0.926682651	-1.287945151	-1.268913507	NaN	-1.345339656	-1.051650643	-1.202825189	-1.431997299	NaN	-1.485787392	-0.790521801	-1.039910316	1233700000	443770000	789880000	Q9ULW3	Q9ULW3	Activator of basal transcription 1	ABT1	7376
ABR	0.415268272	-0.099766389	-0.59703052	0.109140873	0.00197782	0.007898655	0.195054352	0.291804016	0.152323678	-0.106616251	-0.67029655	0.257165968	-0.553557158	-0.04180371	-0.270229906	0.105426602	-0.885027647	-0.809332252	-0.939452291	-1.124261856	-1.146003485	-0.00028853	0.259771854	-0.197865292	-0.068739571	0.555015028	0.370116532	0.727188408	0.685825646	-0.815001488	-0.189666376	-0.213129476	-0.162983477	-0.196355239	0.301834852	0.208794445	0.251161069	2936600000	1574700000	1361900000	Q12979-2;Q12979-4;Q12979;Q12979-3	Q12979-2;Q12979-4;Q12979	Active breakpoint cluster region-related protein	ABR	3266
RPS19BP1	NaN	NaN	NaN	NaN	NaN	NaN	NaN	NaN	NaN	NaN	NaN	NaN	NaN	NaN	NaN	NaN	NaN	NaN	NaN	-0.757962048	NaN	NaN	NaN	NaN	NaN	-0.582748652	NaN	NaN	NaN	NaN	NaN	-0.632268131	NaN	NaN	NaN	NaN	NaN	156440000	58025000	98413000	Q86WX3	Q86WX3	Active regulator of SIRT1	RPS19BP1	4659
ACVR1	NaN	NaN	NaN	NaN	NaN	NaN	NaN	NaN	NaN	NaN	NaN	NaN	NaN	NaN	NaN	NaN	NaN	NaN	NaN	NaN	NaN	NaN	NaN	NaN	NaN	NaN	NaN	NaN	NaN	NaN	NaN	NaN	0.753555477	NaN	NaN	NaN	NaN	6045800	5087800	958060	Q04771	Q04771	Activin receptor type-1	ACVR1	3120
ADNP	-0.314754575	-0.305678666	0.00361124	-0.711142361	-0.676357627	-0.539133966	-0.736041844	-0.930093825	-0.638676345	0.188463286	0.064540163	-0.012211049	0.131787419	-0.455544174	-0.567740142	-0.762901545	0.264512479	0.526264966	0.316977382	0.146994472	0.081583232	-0.298658311	0.061751876	-0.288181275	-0.354677767	-0.434134394	-0.230203003	-0.337768227	-0.646162748	0.105892368	-0.451118737	-0.564817071	-0.396049768	-0.697240055	-0.331705242	-0.129612699	0.33179006	7076600000	3229900000	3846700000	Q9H2P0	Q9H2P0	Activity-dependent neuroprotector homeobox protein	ADNP	6450
NDUFAB1	-0.697595894	-0.575506032	-0.185866624	-0.258940935	-0.075874887	-0.172231376	-0.175173208	-0.161823243	-0.381947815	-0.227248281	-0.277151614	-0.496308893	-0.523260832	-0.373397738	-0.336740404	-0.439250857	-1.492673635	-0.816149175	-0.931229293	-0.239031389	-0.240008935	-0.362105101	-0.314406484	-1.040191054	-0.456175297	-0.536053002	-0.437653929	-0.351289034	-0.804053545	-1.065365553	-1.165365219	-0.597888708	-0.346644938	-0.504874587	-1.032382965	-0.277746648	-0.303108662	9562700000	3746300000	5816400000	O14561	O14561	Acyl carrier protein, mitochondrial	NDUFAB1	326
ACAD10	-0.749662995	-0.743902624	-0.46863544	-0.446362048	NaN	NaN	-0.610227525	NaN	1.667630076	-0.909043491	-0.331246674	-0.567837536	NaN	-0.19937396	-0.617486537	-1.064538002	-0.174534276	NaN	-1.410395384	-0.276318014	-0.357946098	NaN	NaN	NaN	-1.365412593	-1.439835787	-0.767654777	-1.175428748	-0.601411283	-0.471343547	NaN	-0.872474253	-0.746484876	-0.543693841	NaN	-0.940580249	-0.616545916	507520000	242400000	265120000	Q6JQN1;Q6JQN1-5;Q6JQN1-2;Q6JQN1-4;Q6JQN1-3	Q6JQN1;Q6JQN1-5;Q6JQN1-2;Q6JQN1-4	Acyl-CoA dehydrogenase family member 10	ACAD10	4233
ACAD9	-0.523863077	-0.246103972	-0.289126217	-0.129612699	-0.157819822	-0.024319582	-0.423094064	-0.467905462	-0.278579623	-0.175939664	-0.163885191	-0.468739808	-0.285343081	0.017606853	-0.009203796	-0.127501145	-1.208829403	-1.340049505	-1.317882895	-0.12194366	-0.157173112	-1.336683393	-0.399991274	-1.489234567	-1.251385927	-0.320542455	-0.17938365	-0.380950987	-0.434454739	-0.659285307	-1.579759479	-0.799998999	-0.794686079	-0.843019068	-0.780813873	-0.682213664	-0.564036667	16047000000	7098200000	8948900000	Q9H845	Q9H845	Acyl-CoA dehydrogenase family member 9, mitochondrial	ACAD9	6564
SCD	-2.644479275	-0.39813152	NaN	NaN	-1.95676291	NaN	NaN	-2.8400805	NaN	-2.622485399	-3.772941351	-2.695949316	NaN	-3.598841667	-2.585106611	-2.431114674	-4.226123333	-2.752341986	-3.65041995	NaN	NaN	NaN	NaN	NaN	NaN	-3.148120642	-4.192746639	-4.165590286	NaN	NaN	NaN	-4.181182384	-3.185248137	-3.40776062	-4.055542946	-3.53169322	NaN	1343000000	282840000	1060100000	O00767	O00767	Acyl-CoA desaturase	SCD	316
ACSF2	1.422713757	0.199106321	0.390850276	0.60495913	0.783812165	0.551627517	0.497873038	0.647286713	0.881719947	1.245813847	1.533242345	1.592745185	1.619802594	0.951931298	1.10982573	0.928484499	0.920980275	0.93007797	0.863231122	0.508670211	0.555438936	1.204898	1.330138803	1.218665481	1.27470386	1.744003892	1.444340825	1.790409327	1.528198719	0.089896709	-0.253989279	1.48932147	1.580482721	1.282789707	0.93123281	0.843085647	0.828793108	4434900000	2999400000	1435500000	Q96CM8-3;Q96CM8;Q96CM8-2;Q96CM8-4	Q96CM8-3;Q96CM8;Q96CM8-2;Q96CM8-4	Acyl-CoA synthetase family member 2, mitochondrial	ACSF2	5551
ACSF3	-0.832120359	0.937657237	0.924645364	-0.393306434	-0.453965276	-0.532965183	0.235976666	-0.083111167	-0.037311971	0.970921755	0.942501187	-0.603026986	1.011937022	0.582879305	0.460588008	0.405375093	0.480981588	0.256269604	0.177522793	0.958813131	0.972364604	1.007898688	-0.47560367	0.842490554	1.050831079	0.392705232	0.548564672	0.318002105	0.015607485	0.52915597	0.595053256	0.597452343	0.665523171	0.59257108	0.33766681	0.587532699	0.7008726	7149300000	4170200000	2979100000	Q4G176	Q4G176	Acyl-CoA synthetase family member 3, mitochondrial	ACSF3	3921
ACBD5	0.841378629	0.533994198	0.815833986	1.340550303	0.976049244	1.088806987	0.230482116	NaN	NaN	0.066382073	0.77628094	-0.373174846	0.521307707	0.567147434	NaN	NaN	-0.198494211	-0.636172175	0.783191204	0.64234668	-0.085152581	0.191491365	0.731757283	NaN	0.57361716	0.278181165	-0.050048914	0.294172406	NaN	-0.232415214	NaN	NaN	NaN	-0.248170555	-0.240497395	0.046354849	0.669304013	485580000	300870000	184710000	Q5T8D3-2;Q5T8D3-3;Q5T8D3;Q5T8D3-4	Q5T8D3-2;Q5T8D3-3;Q5T8D3;Q5T8D3-4	Acyl-CoA-binding domain-containing protein 5	ACBD5	4090
ACBD6	NaN	NaN	NaN	NaN	NaN	NaN	NaN	NaN	NaN	0.519031882	0.689287722	NaN	NaN	NaN	NaN	NaN	NaN	NaN	NaN	NaN	NaN	NaN	NaN	NaN	NaN	NaN	NaN	NaN	NaN	NaN	NaN	NaN	NaN	NaN	NaN	NaN	NaN	55006000	25854000	29152000	Q9BR61	Q9BR61	Acyl-CoA-binding domain-containing protein 6	ACBD6	6042
DBI	0.736076176	1.38646841	1.502954841	2.193370819	2.428721189	1.878056288	3.291380167	2.486489058	1.588140011	1.797563434	1.57884407	0.920079231	2.190799713	2.026028872	2.535164595	2.213370323	1.109545469	1.376432657	1.276450157	0.965080023	0.884940147	1.353726745	0.401291788	1.162266493	1.510621428	2.068665028	1.97806561	2.110043764	0.826002717	1.943582892	-0.126972854	0.297803491	0.676157236	1.319657683	0.811396539	1.809802294	1.239395738	9599600000	7103600000	2495900000	P07108;P07108-3;P07108-2;P07108-4;P07108-5	P07108;P07108-3;P07108-2;P07108-4;P07108-5	Acyl-CoA-binding protein	DBI	1296
LPGAT1	2.966460705	1.958925247	NaN	2.308858871	2.617675781	NaN	1.917678952	NaN	NaN	NaN	NaN	1.948419094	NaN	2.139299393	2.474011421	2.28595233	NaN	NaN	NaN	NaN	NaN	NaN	NaN	NaN	NaN	2.253945351	2.044895411	2.394335032	1.958700895	NaN	NaN	NaN	2.190799713	2.341610193	NaN	NaN	NaN	445130000	350140000	94992000	Q92604	Q92604	Acyl-CoA:lysophosphatidylglycerol acyltransferase 1	LPGAT1	5340
ACSM3	NaN	NaN	NaN	NaN	NaN	NaN	NaN	NaN	NaN	NaN	NaN	NaN	NaN	NaN	NaN	NaN	NaN	NaN	NaN	2.31652832	1.831101298	NaN	NaN	NaN	NaN	NaN	NaN	NaN	NaN	NaN	NaN	NaN	NaN	NaN	NaN	NaN	NaN	142590000	127570000	15013000	Q53FZ2;Q53FZ2-2	Q53FZ2;Q53FZ2-2	Acyl-coenzyme A synthetase ACSM3, mitochondrial	ACSM3	3947
ACOT1	0.240111321	0.591983974	0.309609711	-0.017209262	0.075413696	0.130365372	0.640928686	0.509060264	0.6938079	-0.544683218	-0.522156298	0.584587395	-0.301470488	0.752485573	0.461064577	0.259150177	0.064691134	0.103038348	0.053074569	1.300128698	1.256045699	2.057511806	0.712574959	2.129986525	2.047099829	1.086568594	0.856476068	0.605924904	-0.770702243	0.886166155	0.502423465	1.088224053	1.557709336	1.23891902	-1.502025008	-0.838427365	-0.279887289	6262000000	3797600000	2464300000	Q86TX2	Q86TX2	Acyl-coenzyme A thioesterase 1	ACOT1	4597
ACOT11	NaN	0.388185501	NaN	NaN	1.688450456	NaN	0.335371554	NaN	NaN	NaN	NaN	NaN	NaN	0.528531492	NaN	NaN	NaN	NaN	NaN	NaN	NaN	NaN	NaN	NaN	NaN	NaN	-0.711582959	NaN	NaN	NaN	NaN	NaN	NaN	NaN	-0.471031368	NaN	NaN	332400000	182180000	150230000	Q8WXI4-2;Q8WXI4	Q8WXI4-2;Q8WXI4	Acyl-coenzyme A thioesterase 11	ACOT11	5289
ACOT13	-0.241107985	0.404897422	0.481464893	0.153751478	0.063363977	-0.309758365	0.070905939	0.147585511	0.088239424	0.149040639	0.180102944	-0.026021024	0.126092374	-0.321697205	-0.328147024	-0.159758374	-0.652509451	-0.599793792	-0.614945352	0.253566921	0.240349963	0.526119649	0.152484149	0.622243226	0.603993893	0.29604882	0.19206807	-0.079019718	-0.211136922	0.061631419	0.268660367	0.420877844	0.513996184	0.535143554	0.272454083	0.159718007	0.210963488	5205400000	2779400000	2426000000	Q9NPJ3;Q9NPJ3-2	Q9NPJ3;Q9NPJ3-2	Acyl-coenzyme A thioesterase 13;Acyl-coenzyme A thioesterase 13, N-terminally processed	ACOT13	6721
ACOT2	NaN	1.061179876	NaN	NaN	0.377463162	NaN	NaN	NaN	NaN	NaN	NaN	NaN	NaN	NaN	0.62044549	0.429109663	NaN	0.357917726	0.325792372	NaN	NaN	NaN	NaN	NaN	NaN	1.182786107	1.151714563	NaN	-0.290542334	NaN	NaN	1.48253274	1.271914005	NaN	0.025015503	NaN	NaN	671950000	384280000	287670000	P49753;P49753-2	P49753;P49753-2	Acyl-coenzyme A thioesterase 2, mitochondrial	ACOT2	2438
ACOT8	0.061525952	-0.316029847	NaN	-0.023894098	-0.507211149	-0.447526366	-0.521754384	-0.608430862	-0.324349791	-0.495081156	-0.444666982	-0.066261537	-0.249991387	-0.64551723	-0.505484462	-0.827737749	-2.288122177	-2.905966997	-2.42371273	-0.718438387	-0.847515821	-0.514400125	-0.084472522	NaN	-0.139076531	-0.529671192	-0.522658348	-0.175428778	-1.47943759	-1.267116308	-1.415217876	-0.994652152	-0.426640451	-0.419970363	-1.085424662	-0.695013881	NaN	1304900000	537180000	767730000	O14734	O14734	Acyl-coenzyme A thioesterase 8	ACOT8	353
ACOT9	0.663716495	0.831460714	1.169322848	1.466935039	1.336937904	1.433623075	1.608804107	1.573338032	1.229720712	0.928127527	1.008943558	0.920051932	0.843810558	1.182884216	1.20626235	1.130555034	0.161153108	0.417501807	0.270382017	1.389451027	1.213905454	1.163041711	1.104169965	1.15075326	1.200879574	1.100886226	1.205862761	1.241099954	0.406885266	0.987846076	0.449394763	0.883661926	1.099741697	1.45028162	1.009437084	1.204332829	1.057511926	8541000000	5815100000	2725900000	Q9Y305-4;Q9Y305-2;Q9Y305;Q9Y305-3	Q9Y305-4;Q9Y305-2;Q9Y305;Q9Y305-3	Acyl-coenzyme A thioesterase 9, mitochondrial	ACOT9	7564
THEM4	NaN	NaN	NaN	NaN	NaN	NaN	1.818528414	1.655216932	NaN	NaN	0.256476343	-0.472279847	NaN	NaN	NaN	NaN	NaN	NaN	NaN	0.521680474	NaN	NaN	NaN	NaN	NaN	NaN	NaN	-0.170694187	NaN	NaN	NaN	0.640276492	1.004016399	1.033628702	0.661615431	1.072543502	0.934675932	224750000	133500000	91246000	Q5T1C6	Q5T1C6	Acyl-coenzyme A thioesterase THEM4	THEM4	4070
LYPLA1	0.95430547	0.42414552	0.630550325	0.79485774	0.693854451	0.827717364	0.556605577	0.335298747	0.48721689	0.214507967	0.296633542	0.58192873	0.242754713	0.396726131	0.491185933	0.541009128	0.188118085	-0.051580898	0.075322457	0.322613537	0.333497971	0.716173053	0.23589167	0.915908575	0.790683985	0.392023474	0.329431623	0.497812003	-0.066261537	0.132071987	0.60992676	0.669785798	0.854570329	0.735163271	0.105938874	0.242567062	0.073803253	19122000000	11090000000	8032000000	O75608;O75608-2	O75608;O75608-2	Acyl-protein thioesterase 1	LYPLA1	807
LYPLA2	1.355350018	0.957860053	1.129165888	1.35667932	1.377294421	1.54780519	1.149760604	1.477783561	1.379432321	0.842593968	0.946193516	0.939011872	0.927688479	1.191128969	1.188035846	1.096128702	0.739902139	1.064042449	0.937933564	0.741252005	0.853084087	1.456048846	0.796535671	1.47333014	1.474372029	0.991341054	0.928676605	1.10817647	1.012751937	0.358454019	0.924891889	1.222767472	1.541996121	1.628251553	0.881427646	1.217893362	1.272750378	11358000000	7626100000	3731800000	O95372	O95372	Acyl-protein thioesterase 2	LYPLA2	976
APEH	0.730128944	0.128771424	0.267461509	0.51801914	0.430586666	0.58354938	0.261690378	0.252174407	0.316312462	0.25944373	0.347123504	0.565395772	0.289791942	0.355146885	0.294225574	0.205014482	-0.513490736	-0.719752967	-0.84422487	0.470189035	0.385733128	0.479552597	0.508854926	0.394467652	0.492606252	0.160669148	0.173172966	0.378325433	0.654558241	-0.245495647	1.152163386	0.27723673	0.368439317	0.450754672	0.527034044	0.446383923	0.612085998	27887000000	15373000000	12514000000	P13798	P13798	Acylamino-acid-releasing enzyme	APEH	1561
AGK	0.471728802	0.698318779	1.056251168	0.308072746	0.17180717	0.474913359	1.073393226	0.822554111	1.076158643	0.842671752	0.89767772	0.665797889	0.981166482	0.578326941	0.426295847	0.274651438	0.709929526	0.538534224	0.526098847	1.205164075	1.221690536	0.834004462	0.809372485	0.864281297	0.977326751	0.601715267	0.490233183	0.361694455	0.854935586	0.680428326	0.908604801	0.217172161	0.403618276	0.372766763	0.412769467	0.838770151	1.454664111	10167000000	5832200000	4335000000	Q53H12	Q53H12	Acylglycerol kinase, mitochondrial	AGK	3955
AOAH	NaN	NaN	NaN	2.431831598	NaN	1.721039891	1.859613895	2.768665791	NaN	NaN	NaN	NaN	NaN	NaN	1.256838441	NaN	NaN	NaN	NaN	NaN	NaN	NaN	NaN	NaN	NaN	2.180691481	1.424068093	1.660406351	NaN	NaN	NaN	NaN	NaN	NaN	NaN	NaN	NaN	192180000	148200000	43981000	P28039-2;P28039	P28039-2;P28039	Acyloxyacyl hydrolase;Acyloxyacyl hydrolase small subunit;Acyloxyacyl hydrolase large subunit	AOAH	1950
ACYP1	1.380972028	1.164690256	NaN	0.799922645	NaN	NaN	1.377369404	NaN	NaN	1.260739565	1.172343612	1.332934499	NaN	1.08659935	1.041684389	0.963841259	1.997578263	1.790359497	1.880816579	1.566527843	1.334352493	1.765817642	NaN	1.824749947	NaN	1.424377918	NaN	1.202107191	1.49151051	1.183048129	1.769895434	1.945304275	1.899156928	1.370041847	0.624955058	-0.577150762	1.115097284	668010000	478620000	189380000	P07311;P07311-2	P07311	Acylphosphatase-1	ACYP1	1306
ACYP2	NaN	NaN	NaN	NaN	NaN	NaN	NaN	NaN	NaN	NaN	NaN	NaN	NaN	NaN	NaN	NaN	NaN	NaN	NaN	NaN	NaN	NaN	NaN	NaN	NaN	NaN	NaN	NaN	NaN	NaN	NaN	NaN	NaN	NaN	NaN	NaN	NaN	89009000	56054000	32955000	P14621	P14621	Acylphosphatase-2	ACYP2	1586
FAHD1	0.019872341	0.745478511	0.628496945	0.36946395	0.473430276	0.464046627	1.002165675	0.719328761	0.959065557	0.364124894	0.558176637	0.154200822	0.431909442	0.632561743	0.508300722	0.508013427	-0.014498166	0.079538986	0.083660945	-0.00216241	-0.070801467	1.126202464	0.294827133	1.429420352	1.3617872	0.415672392	0.662597239	0.589550316	0.191573739	0.320846528	0.65619427	0.821508408	1.035194755	0.989449322	0.536377549	0.853918314	0.836604297	4631300000	2874500000	1756700000	Q6P587;Q6P587-2;Q6P587-3	Q6P587;Q6P587-2;Q6P587-3	Acylpyruvase FAHD1, mitochondrial	FAHD1	4293
CRK	0.458207577	0.2377958	0.573402524	0.73995024	0.704723597	0.32131502	0.803518832	0.550781906	0.899426103	0.097965077	0.215713844	0.704488575	0.18690221	1.288769484	0.912374139	1.089512825	1.117474318	1.123371124	1.353026509	0.359916002	0.384828657	0.269286215	0.677102804	0.887099743	0.472429186	0.696517289	0.689334095	0.911397099	0.44778043	0.479452044	0.609068215	0.442418367	0.855797052	0.928484499	0.19010815	0.516078472	-0.033652008	1515200000	904840000	610330000	P46108	P46108	Adapter molecule crk	CRK	2320
CRK	NaN	NaN	NaN	NaN	NaN	NaN	NaN	NaN	NaN	NaN	NaN	NaN	NaN	NaN	NaN	NaN	NaN	NaN	NaN	NaN	NaN	NaN	NaN	NaN	NaN	NaN	NaN	NaN	NaN	NaN	NaN	NaN	NaN	NaN	NaN	NaN	NaN	15354000	10382000	4972200	P46108-2	P46108-2	Adapter molecule crk	CRK	2321
NECAP2	1.549704552	1.051817775	NaN	1.757940173	1.935724139	2.213637829	2.169549942	1.974375844	1.781801581	1.783787251	1.78522861	1.551944852	1.894322038	1.776700974	2.023269653	2.076310635	1.173937678	1.306715846	1.17935133	1.299347281	1.38926208	1.176055074	1.490942717	1.093694329	1.014499545	1.503241181	1.306359172	1.642909765	1.431598067	0.923878729	1.125226617	1.029823661	0.944859922	1.391417861	1.015257478	1.567040563	1.518411756	6065100000	4462600000	1602500000	Q9NVZ3;Q9NVZ3-2;Q9NVZ3-4;Q9NVZ3-3	Q9NVZ3;Q9NVZ3-2;Q9NVZ3-4;Q9NVZ3-3	Adaptin ear-binding coat-associated protein 2	NECAP2	6914
APRT	0.511834681	0.37414971	0.406464547	0.526805341	0.529405892	0.539645374	0.616679966	0.607045233	0.524562299	0.447268784	0.499626219	0.420298487	0.543467164	0.671760917	0.574519277	0.624287665	0.189318299	0.063499592	0.091064073	0.407784581	0.454782844	0.622798443	0.417039454	0.692408204	0.637423515	0.401158422	0.419680804	0.397619158	0.292210251	0.248690546	0.538597107	0.454031646	0.563432992	0.613012552	0.468651026	0.691895425	0.823345363	77582000000	45272000000	32309000000	P07741;P07741-2	P07741;P07741-2	Adenine phosphoribosyltransferase	APRT	1321
SLC35B2	-1.180402517	-0.630871296	-0.876094401	-0.952557206	-1.325098634	-0.919378281	-1.411697507	-1.475966692	-1.194213152	-0.498046577	-0.595026076	-1.043134451	-0.841731608	-1.117229581	NaN	-1.342839122	-1.891419291	-2.240314245	-2.467801094	-0.802482724	-0.941406906	-0.928502917	-0.868844807	-0.590530217	-0.687240005	-1.52942121	-1.425727844	-1.423793316	-1.493852258	-0.844867706	-1.383386374	-1.274828196	-1.157043815	-1.299244642	-1.41310668	-1.417055845	-1.362610221	1746200000	569770000	1176400000	Q8TB61-3;Q8TB61-2;Q8TB61;Q8TB61-5;Q8TB61-4	Q8TB61-3;Q8TB61-2;Q8TB61;Q8TB61-5;Q8TB61-4	Adenosine 3-phospho 5-phosphosulfate transporter 1	SLC35B2	5109
ADA	2.566527843	3.202107191	3.655826092	2.519693375	2.016599417	2.168382168	2.923906088	2.733027697	2.932030916	3.968559504	4.005272865	2.918878555	4.103159428	3.050980806	3.042872906	2.731781244	5.730363846	5.558499336	5.373985291	3.197732449	3.52108407	3.966460705	3.001501083	3.922199249	3.875481367	3.114660025	2.934344769	3.117787361	3.25085187	5.30694437	3.472233057	2.956011772	3.119541645	2.657081366	3.384372711	3.66275239	4.053948879	31327000000	28625000000	2701700000	P00813	P00813	Adenosine deaminase	ADA	1098
CECR1	2.602262735	2.676687717	2.653536558	3.147649527	3.243864775	3.011820555	3.297041178	3.22499156	3.312581062	0.933573246	0.993436277	2.678810835	1.349970818	3.730784893	3.835162401	4.215794086	2.556223631	2.6407938	2.544729471	-0.783247054	-0.365468651	1.625355601	2.237115383	0.764346421	0.620179415	1.688868999	1.753555417	2.03664422	2.303721189	0.320215911	NaN	1.343805671	1.61025703	2.550549507	3.078015327	3.192974806	3.331176519	10259000000	8746600000	1512700000	Q9NZK5;Q9NZK5-2	Q9NZK5;Q9NZK5-2	Adenosine deaminase CECR1	CECR1	7041
ADK	-0.09193664	0.223104358	0.229872912	-0.221320257	-0.325501561	-0.198871195	-0.318808556	-0.449534893	-0.347212017	0.370862573	0.443124413	0.08592543	0.407631487	-0.165686935	-0.218347237	-0.371503055	-0.332965672	-0.334797025	-0.333538234	0.524251044	0.612593293	-0.302289814	0.096051574	-0.707789719	-0.644225359	0.264564574	0.262243986	0.350835353	-0.099901117	-0.82651788	-0.361206949	-0.063364759	-0.174789935	-0.04180371	0.03478083	0.184260637	0.312419772	22320000000	11246000000	11074000000	P55263;P55263-2;P55263-3	P55263;P55263-2;P55263-3	Adenosine kinase	ADK	2677
AHCY	-0.051580898	-0.127104968	-0.05686092	-0.302640736	-0.327687323	-0.196858704	-0.197991148	-0.331131905	-0.263154566	0.063107677	0.113832287	-0.030547954	0.04052652	-0.109026261	-0.128029451	-0.235972166	-0.33788234	-0.441164762	-0.437547356	0.144376934	0.187559277	-0.664846838	-0.08691968	-0.709114075	-0.592827797	-0.064331084	0.036881067	-0.062536195	-0.113700494	-0.428785503	-0.211261362	-0.533563375	-0.426962495	-0.418135941	-0.191436201	-0.195725575	-0.14064768	73489000000	35610000000	37879000000	P23526;P23526-2	P23526;P23526-2	Adenosylhomocysteinase	AHCY	1859
ADCY6	NaN	NaN	NaN	NaN	NaN	NaN	NaN	NaN	NaN	NaN	NaN	NaN	NaN	NaN	NaN	NaN	NaN	NaN	NaN	NaN	NaN	NaN	NaN	NaN	NaN	NaN	NaN	NaN	NaN	NaN	NaN	NaN	NaN	3.651722193	NaN	NaN	NaN	28652000	24146000	4506100	O43306-2;O43306;O95622-2;O95622	O43306-2;O43306	Adenylate cyclase type 6	ADCY6	506
ADCY7	-0.251931041	NaN	NaN	0.634173155	0.431967974	NaN	0.246395439	0.181902006	NaN	-0.390227437	-0.034919977	-0.045163389	NaN	NaN	0.749232471	NaN	-0.476329774	-0.057277005	-0.282617778	-0.348232448	-0.130930915	0.424823165	NaN	0.245437369	0.523213983	0.944304466	0.892392457	1.697218776	0.755429566	NaN	NaN	0.297537506	0.678025723	0.571085751	1.081003189	1.261811614	NaN	577960000	317820000	260140000	P51828	P51828	Adenylate cyclase type 7	ADCY7	2549
ADCY9	NaN	NaN	NaN	NaN	NaN	NaN	NaN	NaN	NaN	NaN	NaN	NaN	NaN	NaN	NaN	NaN	NaN	-1.776314497	NaN	NaN	0.298353344	NaN	NaN	NaN	NaN	NaN	NaN	NaN	NaN	NaN	NaN	-0.013069075	NaN	NaN	NaN	NaN	NaN	181770000	83588000	98184000	O60503	O60503	Adenylate cyclase type 9	ADCY9	641
AK2	0.276065737	0.207444549	0.151939079	-0.019488459	-0.066399112	0.053164415	-0.090718031	-0.129744604	0.097162358	0.746059239	0.75757432	0.3634938	0.716789424	0.21154806	0.26465106	0.336281955	-1.115166426	-1.193897843	-1.193708658	0.589702368	0.547425628	0.028322259	0.407134056	0.0207355	0.027454348	0.984502435	0.894804716	0.93870765	-0.16812858	0.736965537	0.35667938	-0.180657029	-0.184724599	-0.199625164	-0.106750324	-0.09166602	-0.174406379	2.06E+11	1.14E+11	91674000000	P54819;P54819-2;P54819-6;P54819-5;P54819-3;P54819-4	P54819;P54819-2;P54819-6;P54819-5;P54819-3;P54819-4	Adenylate kinase 2, mitochondrial;Adenylate kinase 2, mitochondrial, N-terminally processed	AK2	2651
AK4	-2.698107481	1.817511082	1.6567173	0.746156037	0.804576814	0.780165493	-0.16812858	-0.415109605	0.014281035	0.32897836	0.375683933	-1.737470508	0.547952831	1.510210514	1.423874617	1.585929394	-0.426747829	-3.170277596	-1.996244192	-1.956614375	-2.336369038	-0.531468809	-2.678793192	NaN	-0.366587996	-2.008450985	NaN	-1.714135528	NaN	NaN	NaN	-0.457226574	-0.91019541	-1.176003575	-0.973721385	-1.330959916	NaN	1914200000	1007200000	907050000	P27144	P27144	Adenylate kinase 4, mitochondrial	AK4	1927
AK1	-2.163402081	-2.990555525	NaN	-2.27276969	-3.219385386	-1.980025172	-1.463831663	-1.180848122	NaN	-4.32120657	NaN	-1.954345345	-3.945982218	NaN	-3.189160347	-2.961030722	0.174719095	-0.795850098	-0.891885757	-4.501375675	NaN	-0.193582535	-1.215492249	1.052476048	1.703313589	-3.934799433	-3.414676666	-3.193487883	0.451800078	NaN	1.894965529	-0.362890601	0.310020953	0.478728145	-3.657068253	-3.825480461	NaN	1839100000	632070000	1207000000	P00568	P00568	Adenylate kinase isoenzyme 1	AK1	1093
AK5	NaN	NaN	NaN	NaN	NaN	NaN	NaN	NaN	NaN	NaN	NaN	NaN	NaN	NaN	NaN	NaN	NaN	NaN	NaN	NaN	NaN	NaN	NaN	NaN	NaN	NaN	NaN	NaN	NaN	NaN	NaN	NaN	NaN	NaN	NaN	NaN	NaN	21454000	20876000	577930	Q9Y6K8-3;Q9Y6K8	Q9Y6K8-3;Q9Y6K8	Adenylate kinase isoenzyme 5	AK5	7771
AK6	-1.9494977	-1.704694867	-1.324637771	-1.577585936	-1.565743327	-1.533064961	-1.984297752	-1.754673719	-1.790355086	-0.814017117	-0.911960065	-1.813812017	-1.39187777	-1.399881959	-1.58120656	-1.737773418	-1.528271198	-1.154129505	-1.243608117	-1.441164732	-1.52641952	NaN	NaN	NaN	-1.867856979	-1.623305082	-1.532316923	-1.998845458	-1.615086675	NaN	-1.982327342	-2.246073484	-1.434614897	-1.894798398	-2.438372612	-1.650396943	NaN	1273700000	337660000	936030000	Q9Y3D8;Q9Y3D8-2	Q9Y3D8;Q9Y3D8-2	Adenylate kinase isoenzyme 6	AK6	7604
ADSL	0.095681608	-0.000144301	0.285829157	0.418407649	0.291062325	0.511670172	0.504120708	0.40715313	0.421437979	0.133875325	0.097486459	0.096205875	0.020706341	0.159556955	0.103239939	0.042768855	-0.133695096	-0.143001512	-0.196858704	0.384602487	0.291080028	0.347784221	0.061872322	0.447347492	0.496000022	0.169144377	0.189548761	0.196574509	0.381272674	-0.270229906	0.54654032	0.157463521	0.276817173	0.330918789	0.033185706	0.161120802	0.158848181	23976000000	13005000000	10971000000	P30566;P30566-2	P30566;P30566-2	Adenylosuccinate lyase	ADSL	2035
ADSS	1.204598784	0.284985304	0.296970099	0.723848701	0.605222583	0.657468081	0.159605294	0.044940192	0.170312792	0.130018085	0.019623643	0.740311742	0.009727662	0.312724292	0.274965584	0.245078266	-0.583133936	-0.667483449	-0.688672721	-0.310223788	-0.397255391	0.2092112	0.309127003	-0.045163389	-0.012067965	-0.017779464	-0.038436111	0.092940174	-0.138159141	-0.212133601	-0.644502401	0.659722567	0.830511034	1.046712399	-0.09207201	0.239446878	0.319567651	23582000000	13193000000	10389000000	P30520;Q8N142;Q8N142-2	P30520	Adenylosuccinate synthetase isozyme 2	ADSS	2032
CAP1	-0.223793194	-1.683696508	-1.506195664	-0.234010741	-0.317767143	-0.12035197	-0.178364098	-0.244034529	-0.212008983	-1.702746153	-1.710172772	-0.75838846	-1.636172175	-0.83729738	-0.82024014	-0.789937794	-1.700794816	-1.931229234	-1.854314923	-1.818809628	-1.791063905	-0.605589092	-0.792022467	-0.215864912	0.051443957	-0.744763792	-0.847836673	-0.489748448	-0.787933946	-1.991172552	-1.431355596	-0.372394979	-0.103396989	0.126927033	-0.770194709	-0.69323045	-0.58265233	8.27E+11	3.17E+11	5.10E+11	Q01518;P40123;P40123-3;P40123-2	Q01518	Adenylyl cyclase-associated protein 1	CAP1	3053
CAP1	-0.1983684	-1.658142924	-1.2408638	-0.260146171	-0.063640989	-0.260387063	-0.102456674	-0.112099655	-0.304043651	-1.718438387	-1.517930746	-0.759241104	-1.380729556	-0.907736778	-0.819014132	-0.790438354	-1.420239806	-1.663208008	-1.601316214	-1.620257974	-1.557483554	-0.664209783	-0.82301563	-0.057692852	NaN	-0.772223532	0.172685087	NaN	-0.710084558	-1.849639058	-1.444826126	NaN	NaN	NaN	-0.72421366	-0.674008667	NaN	3492700000	1353900000	2138800000	Q01518-2	Q01518-2	Adenylyl cyclase-associated protein 1	CAP1	3054
MOCS3	0.004117575	0.134619489	NaN	0.221185878	NaN	NaN	0.803241909	NaN	0.223323286	0.237336606	NaN	NaN	NaN	NaN	0.068105161	-0.278817356	NaN	NaN	NaN	0.737230122	0.711417019	NaN	NaN	1.195285559	1.145732999	0.611953795	NaN	0.793882012	NaN	NaN	NaN	0.434032321	NaN	NaN	0.183064535	0.132656932	0.228351042	243200000	147410000	95792000	O95396	O95396	Adenylyltransferase and sulfurtransferase MOCS3;Molybdopterin-synthase adenylyltransferase;Molybdopterin-synthase sulfurtransferase	MOCS3	984
APMAP	2.589615345	1.3242383	1.515604019	1.688961983	1.506803513	1.759209394	1.470049262	1.394031644	1.621488452	0.703618884	0.733675241	1.646337986	0.755843639	0.647218943	0.651472986	0.608210385	-0.1863738	-0.031959746	-0.203764975	1.038421035	1.020252585	1.231955528	1.374673367	0.982220531	1.005376816	0.950313449	1.180495262	1.044806123	0.493682384	1.10494554	1.085557818	0.648009956	0.963588119	1.202737927	0.858227134	1.236537457	1.356716394	48498000000	34069000000	14429000000	Q9HDC9;Q9HDC9-2	Q9HDC9;Q9HDC9-2	Adipocyte plasma membrane-associated protein	APMAP	6686
ADIPOR1	NaN	NaN	NaN	NaN	NaN	NaN	NaN	NaN	NaN	NaN	NaN	NaN	NaN	NaN	NaN	NaN	NaN	NaN	NaN	NaN	NaN	NaN	NaN	NaN	NaN	NaN	NaN	NaN	NaN	NaN	NaN	NaN	NaN	NaN	NaN	NaN	NaN	5922000	2551200	3370900	Q96A54	Q96A54	Adiponectin receptor protein 1	ADIPOR1	5476
ADPGK	0.35302645	0.324527234	0.543929935	0.351276785	0.443124413	0.431014597	0.239498019	0.198891014	0.318721682	0.079935409	0.090972036	0.235857785	0.106699988	0.420742691	0.316186786	0.477281243	-1.071419477	-1.100977659	-1.040611982	0.163235679	0.172294736	-0.373174846	0.191886798	-0.388354897	-0.404576093	0.640299022	0.588768959	0.833875835	-0.36322704	0.201244503	-0.701770842	0.046593152	0.300697058	0.172441095	-0.230448946	-0.331705242	-0.027295534	18002000000	9631900000	8370400000	Q9BRR6-2;Q9BRR6;Q9BRR6-3;Q9BRR6-4;Q9BRR6-5;Q9BRR6-6	Q9BRR6-2;Q9BRR6	ADP-dependent glucokinase	ADPGK	6058
NUDT9	NaN	-0.043624464	0.16974476	0.196062207	0.117709041	NaN	0.430975556	0.001125703	NaN	NaN	NaN	NaN	-0.133695096	0.358972013	NaN	NaN	NaN	NaN	-0.159241766	0.118961975	0.262763143	-0.200504333	NaN	NaN	NaN	-0.092207395	0.100808933	-0.062536195	NaN	NaN	NaN	-0.64551723	-0.163369894	-0.069702193	-0.350610375	-0.242206246	NaN	304380000	153510000	150870000	Q9BW91-2;Q9BW91	Q9BW91-2;Q9BW91	ADP-ribose pyrophosphatase, mitochondrial	NUDT9	6206
CD38	0.523794651	2.368402004	2.678995609	0.589224815	0.325467139	0.73044008	0.414556742	0.227219164	0.662208974	2.236843348	2.240724802	0.623731911	2.372430325	0.996944666	0.790409327	0.693527699	-1.134286761	-0.410992295	-0.170822442	0.558495343	0.586969197	1.546245337	1.068362355	1.760870934	1.675028205	1.352252722	1.321495295	1.151842833	-0.197110459	-0.57221055	NaN	1.990624189	2.338177443	2.590223551	0.917324662	1.377294421	1.180822253	2077600000	1438100000	639520000	P28907;P28907-2	P28907	ADP-ribosyl cyclase/cyclic ADP-ribose hydrolase 1	CD38	1973
BST1	4.47152853	1.803896666	1.740769625	3.478925228	2.778828144	3.53827858	2.346811533	2.836604357	3.211431265	0.729315579	0.672979474	3.213838577	0.801178932	2.959261656	3.174230576	3.348853111	NaN	-0.878058374	-1.047957182	-0.565597117	-0.797179103	NaN	2.717761993	NaN	NaN	1.53847146	1.258942962	2.060939074	0.00186223	NaN	NaN	1.853761792	1.417733073	1.678025723	0.17351459	0.976389766	0.570442915	6686800000	5362800000	1324000000	Q10588;Q10588-2	Q10588;Q10588-2	ADP-ribosyl cyclase/cyclic ADP-ribose hydrolase 2	BST1	3220
ARF1	0.937436163	0.523504198	0.487823606	0.901391804	0.927468717	1.117787361	1.071785092	0.788140535	1.107026219	0.679526925	0.623020649	0.808210075	0.542878628	0.867857575	0.78667134	0.90220046	0.36438489	0.125085026	0.175957292	0.516594291	0.565225065	0.839260519	0.802335918	0.994499505	1.386619329	0.83079344	0.67721802	0.889129043	0.810308337	0.309663415	0.786198616	1.035668015	1.064706206	1.168447018	0.757476687	0.620002091	0.729770064	1.46E+11	93647000000	52732000000	P84077	P84077	ADP-ribosylation factor 1	ARF1	2995
ARF3	NaN	NaN	NaN	NaN	NaN	NaN	NaN	NaN	NaN	NaN	NaN	NaN	NaN	NaN	NaN	NaN	NaN	NaN	NaN	NaN	NaN	NaN	NaN	NaN	NaN	NaN	NaN	NaN	NaN	NaN	NaN	NaN	NaN	NaN	NaN	NaN	NaN	607020000	406280000	200750000	P61204;P61204-2	P61204;P61204-2	ADP-ribosylation factor 3	ARF3	2781
ARF4	0.609288216	0.339399874	0.374785602	0.684039593	0.837042332	0.840241611	0.5207901	0.516264141	0.655762374	0.087902077	0.173303068	0.604871392	0.158268362	0.425443113	0.434831798	0.615817547	-0.61173892	-0.559247017	-0.512985349	-0.105007522	-0.023894098	0.418735504	0.50618881	0.999250054	1.189285398	0.017314771	-0.028569151	-0.027012503	0.083982088	0.207277864	0.546013653	0.596077919	0.812257528	0.925248027	0.135998085	0.018191177	0.025088858	10089000000	5699000000	4389500000	P18085	P18085	ADP-ribosylation factor 4	ARF4	1707
ARF5	1.196475267	0.957916021	1.213370204	1.604586124	1.572136402	1.809599996	1.367508292	1.011122584	0.608584225	0.938790619	1.072664857	1.109016538	0.960187852	1.055981278	0.959065557	1.088469505	0.142305598	0.530239046	0.443908989	0.65117842	0.703384042	0.293341279	0.789835513	0.129781231	0.152580231	1.362565875	1.265032411	1.624821424	1.306501865	0.475294322	0.753823102	0.256666094	0.485963523	0.680081546	0.934400141	1.27449429	0.875804186	12767000000	8566000000	4200700000	P84085	P84085	ADP-ribosylation factor 5	ARF5	2996
ARF6	0.663236678	0.193865657	0.583095372	1.036614656	1.057481766	1.254186153	0.707477391	0.88958323	1.478547215	0.5218876	0.468690902	0.465340704	0.623154104	0.74690634	0.518039823	0.897328377	1.32091856	1.432143092	1.394221187	0.041699253	0.080469169	0.575615287	0.443202823	1.21765852	1.097085238	0.325521231	0.276939541	0.681654274	0.735163271	-0.063364759	-0.154323995	0.342506319	0.800224006	0.726591527	0.441889107	0.966150522	1.251435757	12261000000	7673800000	4587000000	P62330	P62330	ADP-ribosylation factor 6	ARF6	2846
ARFGAP1	0.500156701	0.2362995	0.581216335	0.557157397	0.509142399	0.299844384	0.14590852	0.623620749	0.853918314	-0.14313218	0.251710504	0.394126385	0.467054725	0.31471476	0.945804417	0.362732977	-0.129348949	-0.041523308	-0.011352494	0.268191159	0.535666227	0.079310291	0.120623589	0.097980499	0.13243556	0.282298326	0.169890761	1.008014798	0.668868124	0.330066144	0.375590324	0.281035632	0.482049048	0.483884037	0.62006855	0.614712536	0.42691645	2096500000	1175000000	921470000	Q8N6T3;Q8N6T3-5;Q8N6T3-2;Q8N6T3-4	Q8N6T3;Q8N6T3-5;Q8N6T3-2;Q8N6T3-4	ADP-ribosylation factor GTPase-activating protein 1	ARFGAP1	4927
ARFGAP2	0.282859921	0.462853074	0.442359507	0.493824661	0.433389455	0.232531592	0.42310065	0.29824692	0.277079344	0.329957396	0.486468881	0.362176478	0.43165648	0.233922273	0.411368102	0.389734507	0.313100576	0.092155628	0.171579674	0.677541077	0.463390052	0.441673487	0.413979977	0.336955965	0.36403203	0.529510021	0.505451322	0.536858797	0.264391184	0.123418279	0.253377646	0.120341353	0.428818405	0.545213461	0.290744632	0.433233559	0.375870943	7819000000	4445400000	3373600000	Q8N6H7;Q8N6H7-2;Q8N6H7-3	Q8N6H7;Q8N6H7-2;Q8N6H7-3	ADP-ribosylation factor GTPase-activating protein 2	ARFGAP2	4920
ARFGAP3	0.639579535	NaN	1.137933612	0.747681201	1.065128803	1.304861426	1.229720712	0.907413721	1.238170147	0.334589034	0.540967166	0.862549007	0.94716686	1.212768078	1.031592131	0.923003256	-0.30952549	-0.222186252	NaN	1.131250024	0.476458102	0.761800051	0.311148226	0.854883492	0.861316502	0.637445986	0.72864598	1.005492687	NaN	0.550929904	0.001371254	0.132704452	0.279353827	1.151458263	0.598194838	0.739372075	1.022097349	914580000	567440000	347140000	Q9NP61;Q9NP61-2	Q9NP61;Q9NP61-2	ADP-ribosylation factor GTPase-activating protein 3	ARFGAP3	6691
GGA1	0.299187481	-0.526469529	0.320413977	0.458009541	0.331372529	0.556414604	0.475053817	0.275594145	0.120419674	-0.057415519	0.141907558	0.318037987	-0.085832603	0.199967772	NaN	0.033259485	-1.103799701	-0.978488445	-0.763156593	-0.103396989	-0.295722932	-0.598269939	0.310772389	NaN	-0.09815	-0.066123702	0.195896909	0.373794585	0.236741379	-0.201257482	0.101505272	0.075139947	0.521597564	0.693504393	-0.227864265	0.296863854	0.296243668	1351900000	726790000	625100000	Q9UJY5;Q9UJY5-4;Q9UJY5-6;Q9UJY5-2;Q9UJY5-3;Q9UJY5-5	Q9UJY5;Q9UJY5-4;Q9UJY5-6;Q9UJY5-2;Q9UJY5-3	ADP-ribosylation factor-binding protein GGA1	GGA1	7291
GGA2	-0.037171405	NaN	0.194080204	-0.530670047	-0.254352242	-0.0754641	NaN	-0.55453974	-0.7123757	-0.436481684	NaN	NaN	-0.798257887	-0.888538718	-0.893750489	-0.166586965	0.047248915	-1.100843072	-1.104001045	-0.727964044	-1.781149864	NaN	-1.197802424	NaN	-1.167807579	-0.177598968	-0.735695422	-0.242206246	-0.960141003	NaN	NaN	NaN	-1.746140718	-0.903038323	-0.350836694	-0.253384292	-0.306028813	1229700000	551580000	678130000	Q9UJY4	Q9UJY4	ADP-ribosylation factor-binding protein GGA2	GGA2	7290
GGA3	1.064706206	0.601365149	0.682209671	1.317210913	1.116785765	1.447603226	1.047487378	0.997751236	1.033687592	0.499707848	0.522571325	0.883049786	0.667652965	0.808816314	0.710661292	0.788115621	-0.902498126	-0.571045697	-0.643209696	0.549746811	0.43029505	0.624688029	0.816494346	0.724015594	0.710873783	0.473089844	0.371478349	0.807250261	0.260255545	0.023577726	0.078350365	0.438424498	NaN	1.018761158	0.14262408	0.39003706	0.452333003	1095900000	703240000	392700000	Q9NZ52;Q9NZ52-4;Q9NZ52-2;Q9NZ52-3	Q9NZ52;Q9NZ52-4;Q9NZ52-2;Q9NZ52-3	ADP-ribosylation factor-binding protein GGA3	GGA3	7025
ARL1	-0.104873337	-0.358846337	-0.248291999	-0.060739145	-0.273694932	-0.152637795	-0.358058631	-0.157819822	0.045610037	-0.170309782	-0.174022913	0.070557468	-0.398240894	-0.220082313	-0.133826613	-0.351967454	-0.951662481	-0.843662262	-0.997762024	-0.089091256	-0.057831492	-0.220329925	0.248142138	-0.082293771	0.083171874	-0.369494438	-0.454596996	-0.20476678	-0.575312376	-0.195725575	-0.389897138	-0.299361855	-0.013069075	0.032093663	-0.701238632	-0.309176177	-0.348459065	5422100000	2544100000	2878100000	P40616-2;P40616	P40616-2;P40616	ADP-ribosylation factor-like protein 1	ARL1	2219
ARL15	NaN	NaN	NaN	NaN	NaN	NaN	NaN	NaN	NaN	NaN	NaN	NaN	NaN	NaN	NaN	NaN	NaN	NaN	NaN	NaN	NaN	NaN	NaN	NaN	NaN	NaN	NaN	NaN	NaN	NaN	NaN	NaN	NaN	NaN	NaN	NaN	NaN	53565000	37231000	16334000	Q9NXU5	Q9NXU5	ADP-ribosylation factor-like protein 15	ARL15	6982
ARL2	-0.795434535	-0.020911101	-0.207767934	-0.648005247	-0.865126908	-0.867264032	-0.951736987	-0.977536321	-1.042504191	0.205114141	0.141748399	-0.545573056	0.291027039	-0.359970927	-0.314290464	-0.621899545	-0.649109483	-0.587269068	-0.283566296	-0.778040349	-0.721853852	-0.057138328	-0.675273895	-0.643948555	-0.159629181	-0.579083502	-0.633942664	-0.216734156	-0.394953132	-1.296956539	-0.449323654	-0.596076488	-0.271664768	-0.329295903	-0.733007193	-0.567740142	-0.383939296	2540400000	1066900000	1473500000	P36404;P36404-2	P36404;P36404-2	ADP-ribosylation factor-like protein 2	ARL2	2157
ARL2BP	NaN	NaN	NaN	NaN	NaN	NaN	NaN	NaN	NaN	NaN	NaN	1.743472338	NaN	NaN	NaN	NaN	1.11035502	NaN	NaN	NaN	NaN	NaN	NaN	NaN	NaN	NaN	1.506680608	NaN	1.531573057	1.917842507	1.054152727	1.486610293	NaN	NaN	1.680474401	NaN	NaN	126920000	92851000	34067000	Q9Y2Y0-2;Q9Y2Y0	Q9Y2Y0-2;Q9Y2Y0	ADP-ribosylation factor-like protein 2-binding protein	ARL2BP	7555
ARL3	1.158236146	0.77398479	0.7740587	0.455811441	0.09483397	NaN	0.868068218	0.864097416	1.051429033	0.995189488	1.120325685	0.794132054	1.273552418	0.515975296	0.51459378	0.654421866	0.324454993	0.407880247	0.333461523	0.797688842	0.858881176	0.801405251	0.880099356	0.543614328	1.231955528	0.44604978	0.387185127	0.849700332	0.331626624	1.211631656	0.541449964	1.075915337	1.082102418	1.107803464	0.885339737	0.864780307	1.047934771	2258600000	1423400000	835200000	P36405	P36405	ADP-ribosylation factor-like protein 3	ARL3	2158
ARL6IP1	-0.365804464	-0.831309855	-0.18205668	0.130396962	-0.206643268	-0.156914324	-0.176067322	-0.251203984	0.146579236	-0.133563504	-0.219834521	-0.325846851	-0.363002867	-0.340505213	-0.206393212	-0.5043661	-0.887447238	-0.627233207	-0.765449882	-0.377623588	-0.037030764	-0.659467876	-0.256406844	-0.279649585	-0.341188818	-0.417379975	-0.238909096	-0.194843516	0.05990091	-0.434241176	-0.4291071	-0.597316563	-0.151209369	-0.115166381	-0.364460438	-0.20464161	-0.215243652	8687100000	4298000000	4389200000	Q15041;Q15041-2;Q15041-3	Q15041;Q15041-2;Q15041-3	ADP-ribosylation factor-like protein 6-interacting protein 1	ARL6IP1	3629
ARL6IP4	-0.081339538	0.585344851	0.390585423	-0.354339272	-0.437440813	-0.436481684	-0.140386075	-0.169540212	-0.181802273	0.171319753	0.41761741	0.24901621	0.366559535	0.521949768	0.202754572	0.217876658	-0.045442905	0.365258098	0.34221372	0.399596989	0.272262573	0.495206654	0.173124149	0.165596172	0.192842871	-0.035905425	-0.339707434	0.207444549	0.174230665	0.246241465	-0.031818647	0.080972649	0.27470389	0.034426212	0.288099915	0.562537909	0.458861887	2023300000	1086300000	936980000	Q66PJ3;Q66PJ3-7;Q66PJ3-3;Q66PJ3-2;Q66PJ3-4;Q66PJ3-5	Q66PJ3;Q66PJ3-7;Q66PJ3-3;Q66PJ3-2;Q66PJ3-4;Q66PJ3-5	ADP-ribosylation factor-like protein 6-interacting protein 4	ARL6IP4	4172
ARL6IP6	NaN	0.209094554	0.208894432	0.522612751	0.636099935	0.764689505	NaN	-0.06529662	NaN	NaN	0.507070065	0.793556869	NaN	0.190223321	0.474652737	0.465878606	0.780339003	0.879090726	0.654739916	0.079813533	0.669900596	0.334097832	1.062354326	NaN	NaN	0.203717947	0.372990817	0.26458177	NaN	0.912482798	-0.434347957	0.073939852	0.287677169	0.029764753	0.330682904	0.885259867	NaN	805600000	451370000	354230000	Q8N6S5	Q8N6S5	ADP-ribosylation factor-like protein 6-interacting protein 6	ARL6IP6	4926
ARL8A	0.752825916	1.049009085	1.175859451	1.909038186	0.205995888	1.714538693	1.132103562	0.784955084	2.380371094	0.403942615	0.18378529	0.105954535	0.254960537	1.460210919	0.685663104	1.519279957	-0.451857299	-0.500292182	0.403503716	0.488106996	0.924864531	2.160556316	1.793806911	1.595663548	1.597015977	1.442183018	1.189186811	1.226104975	0.59732151	1.377444386	1.494962692	1.197666168	0.504489005	0.804022551	1.500136256	1.311255693	1.797513366	5046800000	3329700000	1717100000	Q96BM9	Q96BM9	ADP-ribosylation factor-like protein 8A	ARL8A	5520
ARL8B	0.470568895	0.361694455	0.478285879	0.554421484	0.595053256	0.611072063	0.576411128	0.408129126	0.469090283	-0.039840266	0.054691914	0.218245864	-0.080794133	0.346536309	0.41108036	0.481646091	-1.536202192	-1.102658153	-0.986665726	0.069573015	0.026307805	0.096807465	0.187855095	-0.315566301	0.203219533	0.552727699	0.658879578	0.433389455	-0.493442297	0.040838186	-0.211510658	-0.411426246	-0.021053322	-0.213253871	0.058683276	-0.057692852	-0.228603229	25972000000	13483000000	12488000000	Q9NVJ2;Q9NVJ2-2	Q9NVJ2	ADP-ribosylation factor-like protein 8B	ARL8B	6892
ARFRP1	NaN	NaN	NaN	NaN	NaN	NaN	NaN	NaN	NaN	NaN	NaN	NaN	NaN	NaN	NaN	NaN	NaN	NaN	NaN	-0.095316872	0.046637945	NaN	NaN	NaN	NaN	0.097455591	NaN	0.0588938	NaN	NaN	NaN	NaN	NaN	NaN	NaN	NaN	NaN	161500000	74909000	86593000	Q13795;Q13795-4;Q13795-3;Q13795-2	Q13795;Q13795-4;Q13795-3;Q13795-2	ADP-ribosylation factor-related protein 1	ARFRP1	3430
NUDT5	0.369799525	0.041921955	0.066472739	0.738288641	0.757135451	0.848089278	0.807881653	0.678602934	0.993407488	0.615684867	0.543866694	0.22977142	0.629300117	0.692921162	0.531030953	0.503957093	0.436431706	0.427401334	0.378850728	0.31985566	0.320125818	0.070405968	0.178648889	-0.084744617	0.026616476	-0.215989158	-0.175300986	-0.242815927	0.266316026	-0.402285546	0.028866692	0.032669127	0.249976665	0.188085184	-0.132774249	0.266402692	0.206994802	16872000000	9496200000	7376300000	Q9UKK9	Q9UKK9	ADP-sugar pyrophosphatase	NUDT5	7316
SLC25A4	NaN	NaN	NaN	NaN	NaN	NaN	NaN	NaN	NaN	NaN	NaN	NaN	NaN	NaN	NaN	NaN	NaN	NaN	NaN	NaN	NaN	NaN	NaN	NaN	NaN	NaN	-0.487692088	NaN	NaN	NaN	NaN	NaN	NaN	NaN	NaN	NaN	NaN	137120000	38433000	98691000	P12235	P12235	ADP/ATP translocase 1	SLC25A4	1507
SLC25A5	-0.720628738	-0.735435426	-0.704517901	-0.520648479	-0.565304697	-0.595599115	-0.901726127	-0.740193665	-0.640343189	-0.373954356	-0.342782319	-0.637842	-0.385927916	-0.725522995	-0.84991914	-0.791022062	-1.220515728	-1.538985014	-1.513692856	-0.332392812	-0.365916401	-0.657731473	-0.585635543	-0.516317785	-0.492417276	-0.373063475	-0.626859486	-0.577440858	-0.857503355	-0.921207786	-0.618520558	-0.612588465	-0.619178176	-0.72430104	-0.658919811	-0.67228961	-0.73040086	69066000000	28385000000	40681000000	P05141	P05141	ADP/ATP translocase 2;ADP/ATP translocase 2, N-terminally processed	SLC25A5	1243
SLC25A6	-0.692962825	-0.611078024	-0.528671324	-0.328262001	-0.36692363	-0.391987532	-0.440101683	-0.441164762	-0.234869123	-0.273217559	-0.302523762	-0.492314696	-0.272501081	-0.353436232	-0.469260901	-0.466444492	-1.136650681	-1.28800416	-1.16812861	-0.205642745	-0.290542334	-0.505586147	-0.436481684	-0.401193619	-0.384602487	-0.459746361	-0.48367393	-0.528671324	-0.567642748	-0.907275259	-0.592540681	-0.277389735	-0.387693465	-0.472487807	-0.564914644	-0.513995945	-0.519743145	2.46E+11	1.02E+11	1.45E+11	P12236;Q9H0C2	P12236	ADP/ATP translocase 3;ADP/ATP translocase 3, N-terminally processed	SLC25A6	1508
ACD	NaN	NaN	NaN	NaN	NaN	NaN	NaN	NaN	NaN	NaN	NaN	NaN	NaN	NaN	NaN	NaN	NaN	NaN	NaN	NaN	NaN	NaN	NaN	NaN	NaN	NaN	NaN	NaN	NaN	NaN	NaN	NaN	NaN	NaN	NaN	NaN	NaN	57893000	30476000	27416000	Q96AP0-2;Q96AP0	Q96AP0-2;Q96AP0	Adrenocortical dysplasia protein homolog	ACD	5492
FDX1L	NaN	NaN	NaN	NaN	NaN	NaN	NaN	NaN	NaN	NaN	NaN	NaN	NaN	NaN	NaN	NaN	NaN	NaN	NaN	NaN	NaN	NaN	NaN	NaN	NaN	NaN	NaN	NaN	NaN	NaN	NaN	NaN	NaN	NaN	NaN	NaN	NaN	110810000	45972000	64836000	Q6P4F2;Q6P4F2-2	Q6P4F2;Q6P4F2-2	Adrenodoxin-like protein, mitochondrial	FDX1L	4287
FDX1	NaN	NaN	0.003264147	0.060607873	NaN	0.240298718	0.104806043	NaN	NaN	NaN	0.615309119	NaN	-0.810977638	NaN	NaN	0.085282318	-1.342440963	NaN	NaN	0.030309821	-0.102993988	-0.303459227	NaN	NaN	NaN	-0.249263167	NaN	0.028616505	-0.36692363	NaN	NaN	-0.636172175	NaN	-0.434241176	-0.55453974	-0.113967173	NaN	164820000	76670000	88150000	P10109	P10109	Adrenodoxin, mitochondrial	FDX1	1439
AFF1	NaN	NaN	NaN	NaN	NaN	NaN	NaN	NaN	NaN	NaN	0.18667239	NaN	NaN	NaN	NaN	NaN	NaN	0.451188594	NaN	0.295092642	0.577745497	NaN	NaN	NaN	NaN	NaN	NaN	NaN	NaN	NaN	NaN	NaN	NaN	NaN	NaN	-0.212258026	NaN	183180000	86630000	96553000	P51825-3;P51825-2;P51825	P51825-3;P51825-2;P51825	AF4/FMR2 family member 1	AFF1	2548
MLLT4	NaN	NaN	NaN	NaN	NaN	NaN	NaN	NaN	NaN	NaN	NaN	NaN	NaN	NaN	NaN	NaN	NaN	NaN	NaN	NaN	NaN	NaN	NaN	NaN	NaN	NaN	NaN	NaN	NaN	NaN	NaN	NaN	NaN	NaN	NaN	NaN	NaN	13297000	5765600	7531100	P55196-3;P55196-1;P55196;P55196-2;P55196-6;P55196-5	P55196-3;P55196-1;P55196;P55196-2;P55196-6;P55196-5	Afadin	MLLT4	2669
AFG3L2	-0.55345881	-0.178236619	-0.104873337	-0.421155959	-0.659924567	-0.330787808	-0.334682733	-0.46173811	-0.367706537	-0.111832663	-0.131721228	-0.268075079	-0.088548668	-0.389787078	-0.410558224	-0.599793792	-1.132708311	-1.261410475	-1.144111633	0.185736731	0.099200748	-0.218595162	-0.190425262	-0.159112513	-0.073546	-0.305445284	-0.177216217	-0.329295903	-0.657091141	-0.413918912	0.06930045	-0.343578398	-0.2979545	-0.379953623	-0.799087346	-0.654068947	-0.386369586	15748000000	7110100000	8638100000	Q9Y4W6	Q9Y4W6	AFG3-like protein 2	AFG3L2	7666
AKR7A2	0.985616148	0.5580917	0.370470852	0.64674449	0.609728634	0.817383945	0.925631702	0.748311102	0.865411043	1.197269082	1.185605526	0.891589344	1.194360852	0.802411318	0.879382551	0.948669672	0.190091714	0.268503875	0.298140466	0.378719389	0.378231883	0.683715105	0.93054533	0.685338259	0.824417889	0.938265204	0.708349288	1.093201756	1.101133823	0.225936115	0.575873315	0.688520133	0.838770151	0.998932719	0.662231803	0.619337082	0.774552345	30467000000	19441000000	11026000000	O43488;Q8NHP1;Q8NHP1-3;O95154	O43488	Aflatoxin B1 aldehyde reductase member 2	AKR7A2	530
AFTPH	0.973525703	0.480981588	1.129513025	0.6596542	0.724444628	1.24773097	0.924179971	0.437369317	0.821712494	0.918660462	1.007840633	1.234193683	0.540862203	0.816697657	0.527595341	0.796185017	-0.029134911	0.149744645	0.328108817	1.262815118	0.821737885	0.553595543	0.418118596	0.159282997	NaN	1.317462683	1.153863668	1.602043748	1.19093132	NaN	NaN	0.825337887	0.529405892	0.643698335	0.768764138	0.650068641	0.825056791	1009500000	634230000	375280000	Q6ULP2-8;Q6ULP2-6;Q6ULP2;Q6ULP2-9;Q6ULP2-7	Q6ULP2-8;Q6ULP2-6;Q6ULP2;Q6ULP2-9;Q6ULP2-7	Aftiphilin	AFTPH	4346
AGMAT	NaN	NaN	NaN	-1.536948085	NaN	NaN	NaN	NaN	NaN	-0.88307339	NaN	NaN	NaN	NaN	NaN	NaN	NaN	NaN	NaN	0.516367316	0.756014168	NaN	NaN	NaN	NaN	-0.212631553	0.028969688	NaN	NaN	NaN	NaN	-1.083655953	NaN	NaN	NaN	NaN	NaN	224900000	89919000	134980000	Q9BSE5	Q9BSE5	Agmatinase, mitochondrial	AGMAT	6081
AIP	0.30411315	0.069860607	0.150705174	0.493296593	0.425133169	0.472609401	0.683576226	0.701693654	0.648756027	0.258149058	0.256355852	0.281298727	0.30569914	0.470189035	0.426819354	0.386393011	0.021072313	0.116285414	0.107632302	0.009466274	-0.03210086	0.20300366	0.321134835	0.324545354	0.196144789	0.724087059	0.595816195	0.80210948	0.956935465	0.122130178	-0.109293662	0.103317425	0.396289498	0.505144	0.265257776	0.655625939	0.535206199	18567000000	10518000000	8049300000	O00170	O00170	AH receptor-interacting protein	AIP	232
AAAS	-0.984479964	-0.917928159	-1.156655431	-1.07402575	-1.026445866	-0.930623829	-1.079361081	-1.224781156	-0.946581185	-0.644594729	-0.814099252	-0.890252054	-0.91219002	-0.967021048	-1.22983408	-1.537842751	-1.23554337	-0.992406011	-1.071968436	-0.724737644	-0.783330977	-0.968938589	-0.848076999	-0.950990856	-1.08188498	-1.049491286	-0.97636354	-1.171014547	-1.195284605	-0.895690322	-1.17504549	-1.224719524	-1.451962829	-1.321350932	-1.235727072	-0.995810032	-0.819586337	5781400000	2000200000	3781300000	Q9NRG9;Q9NRG9-2	Q9NRG9;Q9NRG9-2	Aladin	AAAS	6787
GPT2	-3.384049654	-2.679738998	NaN	-3.794623852	-2.894953489	-3.061845303	-3.68974638	-2.198022604	-2.347013712	-2.671225309	-2.418135881	-2.830052614	-2.523210764	-4.130683899	-1.354903579	-2.38708663	-2.239275932	-2.475162745	-2.012568712	-3.455886126	-4.260477543	-3.605138779	-2.600245953	-2.070320606	-1.291780233	-3.46152854	-3.031553984	-3.763199091	-2.633035898	-2.40362215	-3.656610727	-2.34437418	-2.820403576	-2.803289175	-3.349365234	-4.111365318	-5.004995823	2534100000	405320000	2128800000	Q8TD30;Q8TD30-2;P24298	Q8TD30;Q8TD30-2	Alanine aminotransferase 2	GPT2	5148
AARS	-1.668391585	-1.56139946	-1.625130177	-1.42320168	-1.43108809	-1.389952183	-1.317188263	-1.290129423	-1.30246532	-1.591631532	-1.556355834	-1.594214082	-1.61173892	-1.280599952	-1.374677896	-1.551540613	-1.681179285	-1.808673382	-1.858856201	-1.618990421	-1.672108412	-1.280659556	-1.551146746	-1.158854008	-1.050257921	-1.923719645	-1.875190139	-1.887876153	-1.279174209	-1.995050192	-0.745538473	-1.287058473	-1.093695402	-1.048445463	-1.288181305	-1.241474152	-1.278103709	1.02E+11	29113000000	72965000000	P49588;P49588-2	P49588;P49588-2	Alanine--tRNA ligase, cytoplasmic	AARS	2419
AARS2	-1.373898745	-0.894914746	-0.721416414	-1.568907738	-1.680909395	-1.554883599	-1.227925777	-1.304452538	-1.206705689	-0.780310035	-0.666847527	-1.174278617	-0.699196279	-0.989793062	-1.130403757	-1.306262255	-1.296251774	-1.465086222	-1.355467319	-0.30905965	-0.428356826	-0.575796425	-0.973427594	-0.474981099	-0.639787853	-1.188907146	-1.029488325	-1.255198598	-1.047468662	-1.129546881	-0.931077898	-0.838104665	-1.001730204	-0.934478819	-0.998339951	-0.904118001	-0.737773359	6429000000	2635400000	3793600000	Q5JTZ9	Q5JTZ9	Alanine--tRNA ligase, mitochondrial	AARS2	4025
AARSD1	-0.49436444	-0.406101167	-0.242815927	-0.593783975	-0.551688313	-0.449323654	-0.431890339	-0.596267343	-0.471239477	-0.104202494	-0.129217178	-0.76494056	-0.057138328	-0.452384561	-0.146264136	-0.790938914	-1.647084236	-1.222062588	-1.133958101	-0.365692437	-0.332851201	-0.444455028	-0.652968287	NaN	-0.769771814	-0.531568587	-0.503857553	-0.695459425	-0.81286788	-0.536649764	-1.569004893	-1.14064765	-0.842214525	-1.031324625	-1.058593631	-0.863304198	-0.768586576	2032200000	832290000	1199900000	Q9BTE6;Q9BTE6-2;Q9BTE6-3	Q9BTE6;Q9BTE6-2;Q9BTE6-3	Alanyl-tRNA editing protein Aarsd1	AARSD1	6112
AKR1A1	1.996023536	1.811675191	1.950425029	1.840525746	1.869385481	2.075398445	1.643630743	1.358158112	1.577379346	1.898188591	1.848712564	2.033274174	1.945971251	2.219269753	2.175729036	2.293571234	2.326696873	2.282649279	2.419815779	2.081796885	2.12173748	1.989420652	2.109919071	1.825670242	2.025617599	2.030324459	2.004102945	2.092032433	2.095357895	1.99936533	1.844768882	2.325756311	2.294632435	2.174491167	2.323299408	2.332643747	2.349456072	40721000000	32033000000	8687700000	P14550	P14550	Alcohol dehydrogenase [NADP(+)]	AKR1A1	1582
ADH5	1.09295547	0.861028314	0.939897299	0.79308182	0.65528518	0.805660844	0.943499684	0.974914551	0.899291456	0.73309952	0.634038746	0.944498956	0.695068419	0.715746522	0.817409396	0.630349219	1.091386914	1.200282812	1.232769012	1.234634995	1.191030145	1.219337225	1.07102704	1.311506271	1.469609618	0.888674855	1.050801277	0.981992602	0.751125157	0.691825628	0.961198688	1.077223659	1.409354806	1.393842101	0.81464082	1.034278393	1.179841518	46810000000	30003000000	16808000000	P11766	P11766	Alcohol dehydrogenase class-3	ADH5	1497
ALDH16A1	1.258494258	0.559409201	0.648620486	0.978292882	0.930435359	0.998500407	0.733507276	0.334825516	0.482008785	0.612968385	0.574948967	1.161427259	0.486448646	0.834313035	0.508649647	0.703971446	0.537884772	0.550401688	0.508259773	0.54052633	0.605946839	0.73622036	1.025647044	0.951875389	1.167571783	1.045401573	0.94661051	1.263854146	0.860792518	0.281245947	0.65496701	0.975226402	1.103611827	1.142958522	0.552537203	0.640613854	0.657103956	19131000000	11954000000	7176800000	Q8IZ83;Q8IZ83-3;Q8IZ83-2	Q8IZ83;Q8IZ83-3	Aldehyde dehydrogenase family 16 member A1	ALDH16A1	4812
ALDH3B1	2.96996069	2.165920019	2.824801207	2.266524315	2.001558781	2.415191412	2.3778193	2.186261892	1.624955058	0.632696092	0.646586418	2.343073368	0.558495343	2.070905924	1.994815707	2.263611555	NaN	-0.5043661	-0.198494211	0.251487166	0.498525172	NaN	2.022156	NaN	NaN	2.217188835	1.363233924	2.707548141	1.40358007	-0.106080271	NaN	0.809423149	0.699887991	0.972279727	2.035224199	2.342927217	2.123182535	1808300000	1403800000	404470000	P43353;P48448	P43353	Aldehyde dehydrogenase family 3 member B1	ALDH3B1	2298
ALDH1B1	-0.878372252	-0.652142286	-0.887993097	-2.172519684	-2.150917053	-2.054917812	-1.127237082	-0.990083575	-0.930699527	-1.040471673	-1.246225595	-0.492417276	-1.257071018	-1.034708858	-1.404140234	-1.46827054	-0.653427005	-0.785173833	-0.778040349	0.412769467	0.340130299	-0.437334239	-0.519843757	-0.306028813	-0.055889752	0.082423091	0.131360561	-0.072860442	-0.583037734	-0.01906126	-1.212631583	-0.651591301	-0.704340756	-1.012711644	-0.553065658	-0.530570209	-0.267236143	32764000000	21891000000	10873000000	P30837	P30837	Aldehyde dehydrogenase X, mitochondrial	ALDH1B1	2042
ALDH2	0.051713116	-1.475863218	-1.415596485	1.49146986	1.412846327	1.794407368	0.673876762	0.606737614	1.090618491	-0.999350548	-0.932817101	0.043824315	-0.778124392	0.786746144	0.829408288	1.25707972	-1.588564634	-0.67825228	-0.290188462	-2.098217487	-1.762986541	0.434090883	-0.265676975	0.144680023	0.283474445	1.130396962	0.854700804	1.479271054	1.870018125	1.171498418	-1.134549379	1.615242958	1.667538285	2.022273064	1.168219924	1.008711219	0.812460124	23737000000	15190000000	8546900000	P05091;P05091-2	P05091;P05091-2	Aldehyde dehydrogenase, mitochondrial	ALDH2	1236
AKR1C1;AKR1C2	NaN	NaN	NaN	NaN	NaN	NaN	NaN	NaN	NaN	NaN	NaN	NaN	NaN	NaN	NaN	NaN	NaN	NaN	NaN	NaN	NaN	NaN	NaN	NaN	NaN	NaN	NaN	NaN	NaN	NaN	NaN	NaN	NaN	NaN	NaN	NaN	NaN	59197000	29584000	29613000	Q04828;P52895;P52895-2	Q04828;P52895	Aldo-keto reductase family 1 member C1;Aldo-keto reductase family 1 member C2	AKR1C1;AKR1C2	3121
AKR1C3	3.539989233	4.011657715	3.893507004	NaN	NaN	2.369296312	3.937192917	3.055051804	2.124188423	4.211698532	4.315105915	3.209428072	4.388204575	2.8117764	1.78821516	NaN	4.304120064	4.271182537	4.24553299	3.876540422	4.327159882	4.65250206	2.570635796	3.238136053	4.589528561	2.962519407	3.564734221	2.238612652	3.530689001	3.261050701	4.440059662	4.467916489	4.345637798	3.743114948	3.623265028	3.299595833	3.348559141	6674600000	6329600000	345060000	P42330;P42330-2;P17516	P42330;P42330-2	Aldo-keto reductase family 1 member C3	AKR1C3	2261
GALM	1.341646791	NaN	-1.661475897	0.573059022	0.812510967	0.05391296	1.07305944	1.294951081	1.148832679	NaN	NaN	0.830870271	NaN	-1.171334863	-0.913798988	-1.102725267	NaN	-1.735782027	-1.792230606	NaN	NaN	0.728693843	0.837970495	0.711275339	0.454941094	1.080301404	1.03640759	1.450518131	0.109669991	-1.017637014	-2.06867075	0.114128985	0.227371067	0.975651979	-0.792105675	0.586015999	0.848712623	2872200000	1651800000	1220400000	Q96C23	Q96C23	Aldose 1-epimerase	GALM	5541
AKR1B1	0.292510659	0.67523551	0.703572035	0.482633561	0.386788994	0.581626415	0.813448787	0.775811493	0.693154454	-0.147436962	-0.05060615	0.427731127	-0.067501009	0.812080324	0.69572264	0.688985288	1.209761858	1.202140212	1.209261298	0.316635907	0.399844408	0.743834615	0.57280153	0.76326853	0.556796491	0.861840844	0.809296608	1.018439651	1.699232101	0.71882987	0.350320101	0.112318754	0.280317128	0.555120945	1.172343612	1.425191164	1.444812059	30135000000	18367000000	11768000000	P15121	P15121	Aldose reductase	AKR1B1	1604
ALKBH8	NaN	NaN	NaN	NaN	NaN	NaN	NaN	NaN	NaN	NaN	NaN	NaN	NaN	NaN	NaN	NaN	NaN	NaN	NaN	NaN	NaN	NaN	NaN	NaN	NaN	NaN	NaN	NaN	NaN	NaN	NaN	NaN	NaN	NaN	NaN	NaN	NaN	47988000	18426000	29563000	Q96BT7-3;Q96BT7-2;Q96BT7;Q96BT7-4	Q96BT7-3;Q96BT7-2;Q96BT7;Q96BT7-4	Alkylated DNA repair protein alkB homolog 8	ALKBH8	5529
AGPS	-0.28770873	-0.785006404	-0.764431119	-0.670205832	-0.741661131	-0.598079264	-1.171014547	-1.33531177	-1.058385849	-0.677801311	-0.651132047	-0.46194762	-0.676267505	-0.811717689	-0.836974263	-1.057484984	-2.375400782	-2.785676003	-2.720869303	-0.910579085	-0.98170656	-1.152378201	-0.74036634	-1.005543709	-0.984552979	-1.036679268	-1.014498115	-0.941256642	-1.398186207	-1.403158665	-1.948301792	-1.055265069	-0.721678853	-0.688404262	-1.25447309	-1.152183414	-1.335940599	29927000000	11678000000	18249000000	O00116	O00116	Alkyldihydroxyacetonephosphate synthase, peroxisomal	AGPS	219
RETSAT	-0.590913296	NaN	NaN	0.22475554	-0.003889984	NaN	-0.512176394	-0.636172175	NaN	-0.752491653	-0.323543042	-0.439995408	NaN	-0.364796579	NaN	NaN	-2.625083447	-1.726133704	-1.825215816	0.049501605	-0.05074545	NaN	NaN	NaN	NaN	-1.092883825	-0.526769996	-0.180402577	NaN	NaN	NaN	NaN	-0.378400713	-0.405338824	-0.524264336	-0.480782002	NaN	433870000	196330000	237530000	Q6NUM9;Q6NUM9-2	Q6NUM9;Q6NUM9-2	All-trans-retinol 13,14-reductase	RETSAT	4245
AIF1	2.180233717	1.724325418	1.886139512	3.420464516	3.403908253	3.058292627	2.840732574	3.117787361	3.289827347	0.700474024	0.313172281	1.880922675	0.71085012	2.953439236	2.96962142	3.546009302	-0.531867981	-0.025879279	-0.273456156	1.036141276	1.229991436	0.564286172	1.230566859	0.258804798	0.766627252	3.192711115	2.621754885	3.12834549	0.868436933	0.394979805	-1.730531216	1.123371124	1.224384785	1.238204122	1.797011852	2.606737614	2.097455502	16224000000	13513000000	2711100000	P55008;P55008-2;P55008-3	P55008	Allograft inflammatory factor 1	AIF1	2657
AIF1L	NaN	NaN	NaN	NaN	NaN	NaN	NaN	NaN	NaN	3.999123096	3.341040134	NaN	2.552494764	NaN	NaN	NaN	NaN	NaN	NaN	1.758867502	1.888968706	NaN	NaN	NaN	NaN	NaN	NaN	NaN	NaN	NaN	NaN	NaN	NaN	NaN	NaN	NaN	NaN	96896000	86507000	10389000	Q9BQI0-3;Q9BQI0;Q9BQI0-2;Q9BQI0-4	Q9BQI0-3;Q9BQI0;Q9BQI0-2	Allograft inflammatory factor 1-like	AIF1L	6037
AAGAB	0.226847544	NaN	NaN	-0.244278148	NaN	NaN	-0.316145808	-0.66966176	0.108036563	0.452254057	0.554146171	0.380033076	NaN	-0.431248516	-1.414784908	NaN	-1.516569972	-1.205830336	NaN	NaN	0.076310657	0.100143857	0.657035649	-0.163369894	0.087733455	0.124377251	-0.097206295	0.171433374	NaN	NaN	-0.634779155	-0.719840527	NaN	-0.720190942	0.032093663	0.168965861	NaN	1308200000	713190000	595060000	Q6PD74;Q6PD74-2	Q6PD74;Q6PD74-2	Alpha- and gamma-adaptin-binding protein p34	AAGAB	4307
FUT4	-0.130403712	NaN	NaN	NaN	NaN	NaN	-0.289008111	-0.219091132	NaN	-0.06529662	0.788464427	0.322487265	-1.101784468	-0.822852552	-0.083519764	NaN	NaN	NaN	-1.460323095	NaN	NaN	NaN	NaN	NaN	NaN	-1.459746361	-0.93659091	NaN	NaN	NaN	NaN	-1.723252773	NaN	NaN	NaN	NaN	NaN	182970000	68135000	114830000	P22083	P22083	Alpha-(1,3)-fucosyltransferase 4	FUT4	1811
FUT8	-0.112633407	NaN	NaN	-0.02644591	NaN	NaN	0.407267898	NaN	NaN	-0.230571926	-0.154712781	NaN	NaN	-0.232292384	NaN	NaN	NaN	NaN	NaN	0.320251882	NaN	1.833773017	0.667652965	3.016716242	3.069633484	NaN	NaN	NaN	NaN	0.234295577	0.821585	1.866489172	NaN	2.542374134	-0.322274327	-0.129085228	NaN	318990000	229400000	89584000	Q9BYC5;Q9BYC5-2;Q9BYC5-3;Q9BYC5-4	Q9BYC5;Q9BYC5-2;Q9BYC5-3	Alpha-(1,6)-fucosyltransferase	FUT8	6266
ORM1;ORM2	NaN	NaN	NaN	NaN	NaN	NaN	NaN	NaN	NaN	NaN	NaN	NaN	NaN	NaN	NaN	NaN	NaN	NaN	NaN	NaN	NaN	NaN	NaN	NaN	NaN	NaN	NaN	NaN	NaN	NaN	NaN	NaN	NaN	NaN	NaN	NaN	NaN	48030000	44724000	3306100	P02763;P19652	P02763;P19652	Alpha-1-acid glycoprotein 1;Alpha-1-acid glycoprotein 2	ORM1;ORM2	1168
SERPINA3	4.383499146	3.935889721	3.736542463	2.370787859	2.306930065	3.800636053	1.831357956	2.475856066	4.176211357	4.143207073	2.368774652	3.120419741	4.303037643	2.89754343	3.060457468	2.826437473	1.783091903	-0.244278148	1.046414495	1.070693731	2.743907213	3.942706347	2.830434084	3.800033092	3.228908777	3.767191887	3.302155018	2.786273241	2.748941422	2.644397259	2.144584417	1.460846186	2.032211781	3.759981394	2.792157173	3.212500572	1.210829854	10919000000	9741400000	1177700000	P01011;P01011-2	P01011	Alpha-1-antichymotrypsin;Alpha-1-antichymotrypsin His-Pro-less	SERPINA3	1106
SERPINA1	5.368432045	5.680382252	4.191893578	4.360171318	5.307515621	1.274284959	3.66362977	4.169420242	4.133476734	4.030725002	4.700347424	4.504681587	4.407884121	4.316025257	5.567365646	5.295170784	2.081613779	2.456642628	3.295482159	2.536586761	3.335320473	4.106734276	4.147572994	5.130466461	4.752553463	4.538647652	3.728125095	3.248382092	3.870218515	5.108599663	4.454600811	4.520289421	4.392834187	5.551175117	3.755337	3.567433834	1.296367764	28809000000	27185000000	1624200000	P01009;P01009-2;P01009-3;P20848	P01009;P01009-2;P01009-3	Alpha-1-antitrypsin;Short peptide from AAT	SERPINA1	1105
ALG9	0.069981851	0.092924856	0.007304156	0.310611397	-0.142348111	NaN	NaN	-0.256165385	NaN	0.442163557	-0.298423737	NaN	NaN	0.241270393	NaN	-1.20313859	-0.832282484	-0.530170679	NaN	0.227928475	0.143818989	NaN	NaN	NaN	NaN	-0.405774623	NaN	0.100545891	NaN	NaN	NaN	-0.358621269	NaN	0.045907941	-0.568226695	NaN	NaN	270750000	128820000	141920000	Q9H6U8;Q9H6U8-3;Q9H6U8-2;Q9H6U8-4	Q9H6U8;Q9H6U8-3;Q9H6U8-2;Q9H6U8-4	Alpha-1,2-mannosyltransferase ALG9	ALG9	6538
MGAT1	0.224131986	0.397733122	0.923112631	0.880843043	0.869253635	1.180397272	0.851651549	0.637737691	0.726615429	0.043541834	-0.099497251	0.07246761	-0.154194325	0.832231104	0.898376763	0.955536067	-1.584192872	-1.870739579	-1.849759102	0.039488222	-0.04180371	-0.105275847	NaN	NaN	NaN	0.385582149	0.446010411	0.828536987	0.253257304	-0.49036476	-1.162338972	0.061646417	-0.286881179	-0.010063671	-0.180529743	0.016074251	0.071012035	2129900000	1195500000	934430000	P26572	P26572	Alpha-1,3-mannosyl-glycoprotein 2-beta-N-acetylglucosaminyltransferase	MGAT1	1918
ALG2	0.332207739	0.134983838	0.331844568	1.13679111	0.354888558	0.358897984	0.577982306	0.139013395	0.181967497	0.273447752	0.15968582	0.611645103	0.347435504	0.410984367	0.455198139	0.426567286	-0.514400125	-0.049073152	-0.717999816	-0.0870554	0.004624074	0.470428884	0.554781795	NaN	0.634441853	0.327294141	0.274878323	0.537528753	0.463867456	0.509532571	NaN	-0.025595827	0.761262	0.489159524	0.522343397	0.72473067	0.379413545	1247300000	700470000	546820000	Q9H553;Q9H553-2	Q9H553;Q9H553-2	Alpha-1,3/1,6-mannosyltransferase ALG2	ALG2	6509
MGAT2	-0.814509451	-0.553655446	-0.577924192	-0.390557557	-0.606347442	-0.341074884	-0.75915581	-0.721153855	NaN	-0.252778858	-0.362890601	-0.634500265	-0.285579741	-0.295722932	-0.404249221	-0.401302844	-2.157270193	-2.246894598	-1.718438387	-0.534061491	-0.607578933	-0.903963685	-0.592062294	-1.38399446	-0.693944037	-0.568518579	-0.531967819	-0.271545202	-1.331189275	-0.724824786	NaN	-0.962734103	-0.688762248	-0.520648479	-1.173575282	-0.95106554	-0.924023926	1649500000	677610000	971890000	Q10469	Q10469	Alpha-1,6-mannosyl-glycoprotein 2-beta-N-acetylglucosaminyltransferase	MGAT2	3214
A1BG	NaN	NaN	NaN	NaN	NaN	NaN	NaN	NaN	NaN	NaN	NaN	NaN	NaN	NaN	NaN	NaN	NaN	NaN	NaN	NaN	NaN	NaN	NaN	NaN	NaN	NaN	NaN	NaN	NaN	NaN	NaN	NaN	NaN	NaN	NaN	NaN	NaN	9082700	8341600	741080	P04217-2;P04217	P04217-2;P04217	Alpha-1B-glycoprotein	A1BG	1205
AHSG	NaN	NaN	NaN	NaN	NaN	NaN	NaN	NaN	NaN	NaN	NaN	NaN	NaN	NaN	NaN	NaN	NaN	NaN	NaN	NaN	NaN	NaN	NaN	2.084303141	NaN	NaN	NaN	NaN	NaN	NaN	NaN	2.647286654	3.096406221	3.749096632	NaN	NaN	NaN	71047000	52972000	18075000	P02765	P02765	Alpha-2-HS-glycoprotein;Alpha-2-HS-glycoprotein chain A;Alpha-2-HS-glycoprotein chain B	AHSG	1169
A2M	NaN	NaN	NaN	NaN	NaN	NaN	NaN	NaN	NaN	NaN	NaN	NaN	NaN	NaN	NaN	NaN	NaN	NaN	NaN	NaN	NaN	NaN	NaN	NaN	NaN	NaN	NaN	NaN	NaN	NaN	NaN	NaN	NaN	NaN	NaN	NaN	NaN	27483000	20934000	6549600	P01023	P01023	Alpha-2-macroglobulin	A2M	1108
LRPAP1	-0.868765831	0.070163541	0.074851282	0.760479689	0.776355028	0.989621103	0.541324019	0.297732562	0.607001185	0.024648668	0.081293255	-0.833011448	0.01575345	0.818121433	0.58588624	0.93478626	-2.518786907	-2.313303947	-1.989683986	-1.641777277	-1.499220848	-0.973721385	-1.057762265	-1.149389505	-1.158207774	-0.605209827	-0.703543723	-0.679964244	-1.496053219	-0.575215518	NaN	-0.977463007	-0.851918995	-0.620492578	-1.520447373	-0.61173892	-0.705845237	3975400000	2038300000	1937100000	P30533	P30533	Alpha-2-macroglobulin receptor-associated protein	LRPAP1	2033
ACTN1	2.568751574	0.327004462	-0.318692833	0.906304538	0.879090726	1.112194061	1.167150378	1.55270648	1.172603726	0.112162828	0.02555882	1.722181797	NaN	-0.102053389	0.180495292	0.435358435	NaN	NaN	NaN	-0.375734538	-0.273694932	1.067061901	1.837686896	2.738890409	2.892713785	-0.543792844	-0.342440903	-0.181038931	-0.075053424	-0.207643092	1.485196114	2.018819571	2.379620075	1.174328327	0.310146213	0.093740575	-0.04879418	13785000000	10326000000	3458800000	P12814;P35609-2;P35609	P12814	Alpha-actinin-1	ACTN1	1520
ACTN1	2.66712594	0.521494031	0.607836425	0.923796713	0.900799096	1.05841291	1.311577916	1.587099195	1.296828389	0.127399772	0.136109203	2.098196507	0.15270865	0.437818617	0.422153085	0.48386386	-2.700528622	-2.448610306	-2.756211996	0.127210662	0.101954199	2.095542908	2.369892836	3.271879196	3.581820726	0.424958825	0.449493378	0.628073156	0.087135673	-0.162210017	2.263542414	2.888541222	3.38438797	3.609394073	0.397429168	0.593158543	0.667080104	2.84E+11	2.16E+11	68071000000	P12814-3;P12814-2;P12814-4	P12814-3;P12814-2;P12814-4	Alpha-actinin-1	ACTN1	1521
ACTN4	1.615684867	0.7989434	0.898054123	1.263403773	1.222329855	1.361082792	1.158686996	1.183736086	1.283140779	0.692711353	0.675581098	1.291662693	0.729817867	0.941392541	0.956179559	0.93862474	0.242191523	0.342616051	0.217490807	0.842102647	0.776157379	1.264616609	1.371459603	1.443555951	1.411233783	0.677702665	0.763905406	0.856946349	0.672082663	0.746567428	0.860163748	1.102775097	1.244240761	1.497038007	0.805307746	0.924043	1.054901719	4.46E+11	3.06E+11	1.39E+11	O43707;O43707-2;O43707-3	O43707;O43707-2;O43707-3	Alpha-actinin-4	ACTN4	562
ADD1	2.318253994	1.845131636	1.851729631	2.006941795	1.840835929	1.886459589	2.400872707	2.225396395	2.06154108	1.792307019	1.824136972	2.030324459	1.938873649	1.612108111	1.517048478	1.484186649	2.327275991	2.210496187	2.098196507	1.293288231	1.441556096	2.216652393	2.014557838	2.110355139	2.261604071	1.686637998	1.801681876	2.279774189	1.923358917	1.445755005	2.79646039	2.041743755	2.138917923	2.380446196	1.947528481	2.124188423	2.399273634	16925000000	13673000000	3251700000	P35611-2;P35611-6;P35611;P35611-3;P35611-4;P35611-5	P35611-2;P35611-6;P35611;P35611-3;P35611-4;P35611-5	Alpha-adducin	ADD1	2138
ALDH7A1	NaN	NaN	NaN	NaN	NaN	NaN	3.166437864	NaN	3.156498432	NaN	NaN	NaN	NaN	3.135300875	2.405680656	1.923741817	3.226611137	3.595009804	3.237319469	2.420202017	1.168122768	2.344758034	NaN	NaN	NaN	2.680197239	1.308394313	NaN	3.058292627	2.46745348	1.626112342	3.897435904	3.452672482	1.106249452	2.672266483	3.085588455	1.711889505	1264400000	1093900000	170470000	P49419-2;P49419;P49419-4	P49419-2;P49419;P49419-4	Alpha-aminoadipic semialdehyde dehydrogenase	ALDH7A1	2413
ACTR1A	0.927276731	0.177930593	0.358305901	0.890412092	0.874084473	0.982306182	0.75784266	0.720421731	0.91511929	0.357640445	0.322198689	0.78682071	0.36940819	0.653264284	0.678487539	0.442379117	0.393671542	0.166356966	0.235976666	0.281474054	0.295818537	0.788065791	0.763048232	1.091540575	1.204366088	0.681816161	0.574540615	0.855483711	0.625578105	0.377331942	0.883581996	0.952294171	1.285776496	1.315558314	0.708679378	0.653491318	0.900772095	28655000000	17827000000	10828000000	P61163	P61163	Alpha-centractin	ACTR1A	2778
ENSA	-0.587460876	0.237761676	-0.635707974	0.238204122	-0.146655217	-0.239520326	-0.293723643	-0.107553907	0.135475084	-0.127237111	-0.059493635	-0.958879828	-0.064055078	0.209344774	-0.18878065	-0.147046238	-1.061015725	0.238357216	-0.240375504	-0.551688313	-0.147306681	-0.550999105	-1.046979904	-0.903732479	-0.069564663	0.303204924	-0.551885068	-0.575215518	-0.759837568	-0.51571244	-0.133826613	-1.156008244	0.01400412	-0.465922177	-0.921588719	0.373065591	-0.304043651	4546700000	2028000000	2518800000	O43768;O43768-3;O43768-5;O43768-2;O43768-7;O43768-9;O43768-4;O43768-6;O43768-8	O43768;O43768-3;O43768-5;O43768-2;O43768-7;O43768-9;O43768-4;O43768-6	Alpha-endosulfine	ENSA	575
ENO1	1.483823419	0.964460552	1.002050161	1.061751842	1.064253688	1.080148816	1.105038762	1.001414537	1.055021524	0.750518262	0.803267062	1.23460114	0.782868564	0.742047966	0.885739684	0.79633522	1.209628224	1.069149137	1.094895601	0.650317729	0.698037803	0.709858716	1.000865817	0.710212708	0.695932984	0.763978899	0.837970495	0.7654742	0.879488766	0.416018814	1.031031966	0.95109427	1.098567247	1.009292006	1.046384692	1.009756684	1.00459516	2.22E+12	1.47E+12	7.46E+11	P06733	P06733	Alpha-enolase	ENO1	1280
ENO1	NaN	NaN	NaN	NaN	NaN	NaN	NaN	NaN	NaN	NaN	NaN	NaN	NaN	NaN	NaN	NaN	NaN	NaN	NaN	NaN	NaN	NaN	NaN	NaN	NaN	NaN	NaN	NaN	NaN	NaN	NaN	NaN	NaN	NaN	NaN	NaN	NaN	9339200	6408100	2931100	P06733-2	P06733-2	Alpha-enolase	ENO1	1281
GLA	0.088239424	-2.767930269	-3.062415123	-1.459274173	-1.830174208	-1.410123944	-1.906929016	-2.166329861	-1.465086222	-1.507363439	-1.515964746	-0.581881404	-1.881625533	-1.28427732	-1.444030881	-1.371391654	-1.137372375	-1.120285511	-1.210762858	-1.340106368	-1.592971206	-2.681404352	-0.926151335	-2.448715925	-2.038541555	-1.828022122	-1.808343887	-1.153870106	-2.075601101	-2.725392103	-2.822220325	-2.222341061	-1.777198792	-1.751206636	-2.173383236	-1.654985309	-2.027826309	4450900000	1278800000	3172100000	P06280	P06280	Alpha-galactosidase A	GLA	1268
TFCP2	0.061992761	-0.17555657	-0.007626139	0.097563609	0.000836969	0.706676543	0.066669151	-0.086647898	0.148272991	-0.126576453	-0.142609417	-0.360420495	-0.510556877	-0.079156153	-0.188400999	-0.003170456	-0.252052188	-0.111298367	-0.268075079	-0.118492693	0.018556431	-0.127897337	-0.241352126	-0.023752123	0.715580702	-0.032241989	-0.05074545	-0.03167747	-0.228972644	-0.026304297	-0.349025518	-0.11729604	0.179236978	-0.223793194	0.180102944	0.056941286	0.312562972	4756000000	2384100000	2371900000	Q12800;Q12800-3;Q12800-4;Q12800-2	Q12800;Q12800-3;Q12800-4;Q12800-2	Alpha-globin transcription factor CP2	TFCP2	3233
AHSP	NaN	NaN	NaN	NaN	NaN	3.997163534	NaN	NaN	NaN	NaN	NaN	NaN	NaN	NaN	NaN	NaN	NaN	NaN	NaN	NaN	NaN	NaN	NaN	NaN	NaN	NaN	NaN	NaN	5.261853218	NaN	NaN	NaN	NaN	NaN	NaN	NaN	NaN	177290000	165230000	12062000	Q9NZD4	Q9NZD4	Alpha-hemoglobin-stabilizing protein	AHSP	7033
ALKBH3	NaN	0.125871882	0.47361064	1.339454651	NaN	NaN	NaN	NaN	NaN	NaN	NaN	NaN	NaN	0.175615028	NaN	NaN	NaN	NaN	NaN	NaN	NaN	NaN	NaN	NaN	NaN	0.092693917	0.008304827	NaN	0.728407085	NaN	NaN	NaN	0.172229707	NaN	NaN	1.021452904	NaN	240410000	166360000	74051000	Q96Q83	Q96Q83	Alpha-ketoglutarate-dependent dioxygenase alkB homolog 3	ALKBH3	5828
ALKBH4	NaN	0.222296253	NaN	0.092509404	-0.192067921	NaN	-0.484189749	-0.8572644	NaN	0.266697764	0.028528152	NaN	-0.147436962	-0.361094594	-0.198242709	-0.571434081	-0.122208878	0.374411494	-0.218471184	0.269703567	0.123889796	-0.361768275	-0.177343786	NaN	NaN	-0.580435038	-0.317651391	-0.100573927	-0.286171556	NaN	0.124707438	-0.712903857	NaN	-0.57811749	-0.009633886	0.100762419	NaN	227750000	105140000	122610000	Q9NXW9;Q9NXW9-2	Q9NXW9	Alpha-ketoglutarate-dependent dioxygenase alkB homolog 4	ALKBH4	6986
ALKBH6	NaN	NaN	NaN	NaN	NaN	NaN	1.921335459	NaN	NaN	NaN	NaN	NaN	NaN	NaN	NaN	2.377219439	NaN	2.66712594	NaN	NaN	NaN	NaN	NaN	NaN	NaN	NaN	NaN	1.466336966	NaN	NaN	NaN	0.297129691	NaN	NaN	NaN	NaN	NaN	157570000	109090000	48487000	Q3KRA9-2;Q3KRA9-3;Q3KRA9	Q3KRA9-2;Q3KRA9-3;Q3KRA9	Alpha-ketoglutarate-dependent dioxygenase alkB homolog 6	ALKBH6	3894
FTO	0.364329189	0.742554903	1.031887054	0.429206729	0.454624623	0.528718889	0.340915769	0.191656113	0.254272193	0.873106301	1.056371093	0.382457018	1.027410269	0.66273421	0.550127089	0.250611573	0.418041348	0.726734877	0.580137551	1.00101018	1.048442125	0.870387316	0.334752828	0.486165643	0.481223196	0.654671729	0.757818162	0.476478249	0.613740802	0.433311522	0.257855803	0.331445098	0.202688217	0.382663876	0.616879165	0.900529742	1.030884504	2868200000	1723000000	1145200000	Q9C0B1;Q9C0B1-4	Q9C0B1	Alpha-ketoglutarate-dependent dioxygenase FTO	FTO	6318
IDUA	1.967927337	1.022478223	2.317318916	NaN	NaN	NaN	1.096683979	1.549451232	NaN	2.768567562	2.894643784	2.158043146	1.94814074	1.724230051	1.816189528	1.341354251	-0.078609847	-0.159370825	NaN	2.049845219	2.246737719	NaN	2.243318319	NaN	2.60964036	2.117912531	2.207627773	0.708207965	0.338013262	NaN	NaN	1.637647986	1.131344914	1.848193049	1.27470386	1.024883509	-0.89118588	2514000000	1638000000	876090000	P35475;P35475-2	P35475;P35475-2	Alpha-L-iduronidase	IDUA	2132
MAN2A1	-0.235972166	-0.282024503	-0.742696166	0.495044023	0.357991666	0.896092892	0.264027327	0.236282423	0.154923469	-0.030265341	-0.2133784	-0.024745192	-0.348798931	0.333479673	0.230329812	0.183654308	-1.18643713	-1.704208136	-1.638537407	-0.423631907	-0.437760502	-0.077516407	0.05344883	0.149776578	0.474151641	-0.063502863	0.075550474	0.319279611	-0.03012423	0.097455591	NaN	-0.255923659	0.075048849	0.215412274	-0.756169379	-0.489337474	-0.176578134	1862200000	948460000	913700000	Q16706	Q16706	Alpha-mannosidase 2	MAN2A1	3820
MAN2C1	1.41700089	0.447977126	NaN	1.189811945	0.99475801	NaN	0.820463538	1.002252221	1.178371429	0.233684763	0.836089194	1.372804046	0.40232107	1.603445888	0.570657253	1.308537364	NaN	0.33497116	0.13831462	0.427420795	0.814336419	0.329340994	0.687660158	0.73622036	NaN	1.321423292	1.428177476	1.264027357	0.528594077	NaN	0.319801658	1.420047641	1.540862203	1.750494003	0.624799371	0.490841329	1.048830032	3412700000	2128800000	1283900000	Q9NTJ4-3;Q9NTJ4-2;Q9NTJ4;Q9NTJ4-4	Q9NTJ4-3;Q9NTJ4-2;Q9NTJ4;Q9NTJ4-4	Alpha-mannosidase 2C1	MAN2C1	6835
MAN2A2	NaN	NaN	NaN	NaN	NaN	NaN	NaN	NaN	NaN	NaN	NaN	NaN	NaN	NaN	NaN	NaN	NaN	NaN	NaN	NaN	NaN	NaN	0.564990222	NaN	NaN	NaN	NaN	NaN	NaN	NaN	NaN	NaN	1.59044075	1.470808744	NaN	NaN	NaN	87363000	55068000	32294000	P49641-1;P49641;P49641-2	P49641-1;P49641;P49641-2	Alpha-mannosidase 2x	MAN2A2	2425
AMACR	NaN	NaN	NaN	NaN	NaN	NaN	NaN	NaN	NaN	NaN	NaN	NaN	NaN	NaN	NaN	NaN	NaN	NaN	NaN	1.77595973	1.412001491	NaN	NaN	NaN	NaN	NaN	NaN	NaN	NaN	NaN	NaN	NaN	NaN	NaN	NaN	NaN	NaN	75951000	59858000	16093000	Q9UHK6;Q9UHK6-5;Q9UHK6-4;Q9UHK6-2	Q9UHK6;Q9UHK6-5	Alpha-methylacyl-CoA racemase	AMACR	7224
NAGA	-0.414784938	-1.002018332	-0.654252172	1.118131876	0.854492128	1.009350061	0.064872168	-0.260507584	0.200083807	-2.131227255	-2.256859779	-0.734308541	-2.148738861	0.355331481	0.684062839	0.746833622	-0.816558778	-0.60435605	-0.800081909	-1.417488098	-1.34783566	-0.713519812	-0.703366458	-0.678071916	-0.882682204	-0.448160917	-0.58342278	-0.05074545	-0.034779113	-1.946057081	-1.787516117	-0.788351715	-0.463831663	-0.304043651	0.293977857	0.198609605	-0.135009393	7803600000	3933400000	3870200000	P17050	P17050	Alpha-N-acetylgalactosaminidase	NAGA	1666
NAGLU	1.091356158	-0.267715573	0.29085049	0.170393944	0.066699371	0.429964602	0.717643261	0.450932205	0.650702715	0.789336801	0.650747955	0.745865524	0.559387922	NaN	-0.276675373	-0.084472522	NaN	-1.016139746	-1.12055099	0.142353281	0.215512708	0.891964078	0.874005198	NaN	0.963475585	0.026587097	0.191277191	-0.106482282	NaN	-0.047119614	-0.210638195	-0.232660726	0.220378771	0.444007099	-0.945457757	-0.351175934	-0.093695454	723910000	395300000	328610000	P54802	P54802	Alpha-N-acetylglucosaminidase;Alpha-N-acetylglucosaminidase 82 kDa form;Alpha-N-acetylglucosaminidase 77 kDa form	NAGLU	2649
NAPA	0.375178546	-0.46863544	-0.378400713	0.037754551	-0.002738497	0.149632543	-0.017494379	-0.027437156	0.087043546	-0.464877367	-0.572113693	0.075474419	-0.493032455	-0.405992448	-0.331475824	-0.262553453	-0.699462831	-0.779721916	-0.746914685	-0.989502311	-0.962363899	-0.10353113	-0.003170456	0.028233889	0.332480252	-0.444349021	-0.493237466	-0.105543934	0.001010216	-0.856786549	-0.47943756	-0.045303229	0.31365642	0.42012471	-0.248291999	0.052835178	0.009233888	48597000000	23063000000	25534000000	P54920	P54920	Alpha-soluble NSF attachment protein	NAPA	2654
SNCA	2.941863537	NaN	NaN	1.234533191	NaN	NaN	NaN	2.371534348	2.009495258	NaN	NaN	3.901203156	NaN	NaN	NaN	NaN	NaN	NaN	NaN	NaN	NaN	NaN	3.042278528	4.439809322	3.866299868	NaN	NaN	NaN	3.859436035	NaN	5.058797359	3.6413517	3.116660833	3.186655998	NaN	NaN	NaN	3113300000	2968000000	145220000	P37840-2;P37840;P37840-3;Q16143	P37840-2;P37840;P37840-3	Alpha-synuclein	SNCA	2186
TXLNA	-0.634128511	-0.290542334	-0.422663599	-0.38813442	-0.291014135	-0.19610332	-0.320195854	-0.40708074	-0.454281211	-0.269392222	-0.177598968	-0.620680332	-0.078883111	-0.47664085	-0.305094957	-0.22761786	-1.203451872	-1.034638286	-0.953972936	-0.413377434	-0.446997136	-0.679333687	-0.472487807	-1.150039673	-0.935308874	-0.476122469	-0.716771424	-0.311038047	-0.262793928	-0.777030468	-0.915023625	-0.872316539	-0.764685869	-0.502839863	-0.674370348	-0.201132029	-0.658462882	5401500000	2271900000	3129500000	P40222	P40222	Alpha-taxilin	TXLNA	2211
ABHD11	-0.018919064	-1.343180418	-1.203514457	-0.312665105	-0.6937657	-0.679693997	-0.605114996	-0.515005946	-0.761370301	-0.75668174	-0.720891356	0.084379725	-0.723602235	-0.432745636	-0.358958811	-0.511468053	-1.933194876	-2.309234381	-2.303897619	0.083431609	-0.053945445	-1.65736568	0.259996504	-1.338452935	-1.109026313	0.458088785	0.122177266	0.386939853	-1.4558599	-1.161113739	-1.87424612	-0.904811621	-0.182437986	0.078700699	-1.798506737	-1.400428653	-1.516317844	3118700000	1386500000	1732300000	Q8NFV4;Q8NFV4-4;Q8NFV4-6;Q8NFV4-3;Q8NFV4-2;Q8NFV4-5	Q8NFV4;Q8NFV4-4;Q8NFV4-6	Alpha/beta hydrolase domain-containing protein 11	ABHD11	5063
ABHD13	NaN	NaN	NaN	NaN	NaN	NaN	NaN	NaN	NaN	NaN	NaN	NaN	NaN	NaN	NaN	NaN	NaN	NaN	NaN	NaN	NaN	NaN	NaN	NaN	NaN	NaN	NaN	NaN	NaN	NaN	NaN	NaN	NaN	NaN	NaN	NaN	NaN	69355000	35098000	34257000	Q7L211	Q7L211	Alpha/beta hydrolase domain-containing protein 13	ABHD13	4464
ABHD14B	1.702843904	1.063831329	1.240315795	1.399920583	1.30354321	1.518039823	1.460965395	1.627226114	1.554866672	1.134097099	1.024824619	1.505615115	1.217490792	1.74603498	1.778927207	1.648326516	1.952042818	1.905196428	1.906710267	1.745647788	1.903090596	1.796911716	1.693994403	2.003061771	2.00612998	1.859613895	1.888381004	1.947138906	1.745696306	1.50446856	2.588053226	1.365165114	1.553045034	1.703689456	1.692408204	1.766848087	1.962575555	24209000000	18255000000	5953500000	Q96IU4;Q96IU4-2	Q96IU4	Alpha/beta hydrolase domain-containing protein 14B	ABHD14B	5716
ABHD17A	NaN	NaN	-0.226261944	NaN	NaN	NaN	NaN	NaN	2.385488033	NaN	NaN	NaN	NaN	0.655557811	1.206528544	NaN	NaN	NaN	NaN	NaN	NaN	NaN	NaN	NaN	NaN	NaN	NaN	NaN	NaN	0.678071916	NaN	3.028557539	NaN	NaN	1.336573482	NaN	NaN	419930000	339190000	80741000	Q96GS6;Q96GS6-2;Q96GS6-3;Q96GS6-4	Q96GS6;Q96GS6-2;Q96GS6-3	Alpha/beta hydrolase domain-containing protein 17A	ABHD17A	5672
ABHD17B	0.599702537	0.787816703	1.341244817	-0.184851572	-0.090040371	-0.022048201	-0.194843516	-0.2927818	0.173449472	0.221253157	0.445656747	0.484610379	0.071042322	0.158526018	-0.152248323	-0.157819822	0.067318976	0.677079678	0.615662873	-0.151858762	-0.1460035	NaN	0.162476465	NaN	0.596426845	-0.030547954	0.217222467	-0.09572196	-0.708054781	0.345417827	NaN	-0.315218419	0.100994632	-0.021053322	-0.326882482	-0.100170329	-0.569782794	1925800000	1055300000	870420000	Q5VST6;Q5VST6-2	Q5VST6;Q5VST6-2	Alpha/beta hydrolase domain-containing protein 17B	ABHD17B	4121
ALS2	NaN	NaN	NaN	NaN	NaN	NaN	NaN	NaN	NaN	NaN	0.811877668	NaN	NaN	NaN	NaN	NaN	NaN	NaN	NaN	NaN	NaN	NaN	NaN	NaN	NaN	NaN	NaN	NaN	NaN	NaN	NaN	NaN	NaN	NaN	NaN	NaN	NaN	481600000	290200000	191400000	Q96Q42;Q96Q42-3	Q96Q42	Alsin	ALS2	5827
PPAT	-0.225521669	0.030398231	0.166276038	-0.551885068	-0.832525492	-0.620211005	-0.477573752	-0.539034605	-0.200002059	0.417077959	0.478607446	0.03751763	0.454268903	-0.160016611	-0.238053083	-0.488515049	0.401006043	0.583052099	0.569200814	0.469909191	0.423758388	0.05023345	0.090065561	0.031680677	0.019872341	-0.088684455	0.093170911	-0.343578398	0.287395477	-0.407624751	0.694087923	-0.334911466	-0.083247356	-0.326307267	0.121407993	0.23122704	0.40828231	5677500000	2879900000	2797600000	Q06203	Q06203	Amidophosphoribosyltransferase	PPAT	3144
MAOB	NaN	NaN	NaN	NaN	NaN	NaN	NaN	NaN	NaN	NaN	NaN	NaN	NaN	NaN	NaN	NaN	NaN	NaN	NaN	NaN	NaN	3.162944794	NaN	3.351427794	4.39674902	NaN	NaN	NaN	NaN	NaN	NaN	3.956571579	3.91754818	3.683733702	NaN	NaN	NaN	4372000000	4162400000	209660000	P27338	P27338	Amine oxidase [flavin-containing] B	MAOB	1928
AES	NaN	NaN	NaN	NaN	NaN	NaN	0.590418935	NaN	NaN	1.205430269	1.319801688	NaN	NaN	NaN	NaN	NaN	NaN	NaN	NaN	NaN	NaN	NaN	NaN	NaN	NaN	NaN	NaN	NaN	NaN	1.487297773	NaN	NaN	NaN	NaN	NaN	NaN	NaN	105940000	69434000	36504000	Q08117;Q08117-2	Q08117;Q08117-2	Amino-terminal enhancer of split	AES	3175
AIMP1	-0.540424049	-0.337996572	-0.320080221	-0.102993988	-0.160016611	-0.0870554	-0.183708787	-0.343578398	-0.186500609	-0.423847139	-0.421909988	-0.542802751	-0.497024626	0.038332283	-0.058108728	-0.107553907	-0.687240005	-0.701149821	-0.800993025	-0.209889978	-0.202511728	-0.63941747	-0.554441512	-0.722465992	-0.652234018	-0.038014743	-0.217354849	-0.064606957	-0.435735226	-0.685536504	-0.289244324	-0.767485261	-0.46152851	-0.48645696	-0.266996384	-0.023184275	-0.052415852	21390000000	9721200000	11669000000	Q12904;Q12904-2	Q12904;Q12904-2	Aminoacyl tRNA synthase complex-interacting multifunctional protein 1;Endothelial monocyte-activating polypeptide 2	AIMP1	3251
AIMP2	-0.75779134	-0.549324095	-0.63728559	-0.411751568	-0.505890906	-0.359071314	-0.508834243	-0.619459927	-0.366811752	-0.688672721	-0.667483449	-0.552672207	-0.661111176	-0.345850527	-0.435095191	-0.493954688	-0.984990299	-0.771885633	-0.817623198	-0.43317318	-0.311038047	-1.116830468	-0.759752393	-0.954345286	-1.069289804	-0.304394245	-0.316145808	-0.240863785	-0.454281211	-0.76256144	-0.664482892	-1.024886966	-0.862907529	-0.890952587	-0.313477993	-0.269871026	-0.319964617	16918000000	6717500000	10201000000	Q13155;Q13155-2	Q13155;Q13155-2	Aminoacyl tRNA synthase complex-interacting multifunctional protein 2	AIMP2	3305
ACY1	-1.608288765	-1.26333499	-1.076832771	-1.500292182	-1.698574185	-1.70540297	-2.044813871	-2.641476631	-1.847916842	-0.94005388	-1.07416296	-1.501872182	-1.125254393	-1.53141892	-1.26237309	-1.543446422	-0.787348986	-0.771378577	-1.06018579	-0.465608895	-0.587653041	-0.993058324	-1.227741122	-1.09599185	-0.857423782	-0.803475142	-0.766637623	-0.928730309	-1.119820833	-1.434241176	-0.488103688	-1.475966692	-1.156461358	-1.145220995	-1.083928227	-1.198494196	-0.958137333	4942600000	1663900000	3278700000	Q03154;Q03154-4;Q03154-2;Q03154-3	Q03154;Q03154-4;Q03154-2;Q03154-3	Aminoacylase-1	ACY1	3101
RNPEP	1.274634123	0.079203665	0.310790271	0.976503313	0.89199084	1.076645374	0.582944214	0.41294229	0.606298208	0.341701627	0.352878869	1.06368041	0.371907681	0.490314245	0.361416429	0.548205972	-0.557777703	-0.511265576	-0.531967819	-0.005040578	-0.025879279	0.570164442	0.814843893	0.424493998	0.3954162	1.181803823	1.230397582	1.432883024	0.800952733	0.041565578	-0.133826613	0.178697973	0.20222339	0.583138704	0.815351427	0.677610397	0.797262669	54355000000	33583000000	20772000000	Q9H4A4	Q9H4A4	Aminopeptidase B	RNPEP	6490
ANPEP	-0.494569182	-2.642285585	-2.642978907	0.760064304	0.727642357	1.027204394	0.446305275	0.330900609	0.760895312	-2.236982346	-2.427525759	-1.964398623	-2.264776707	0.184900001	0.233905315	0.567724705	-3.173511267	-2.381836891	-3.268464327	-1.068189383	-1.023894072	-0.950990856	-2.077106237	-1.222804546	-1.21791327	-2.591583729	-2.405611277	-2.39793992	-1.876251817	-2.609755039	-0.579083502	-1.061568856	-0.935987651	-1.243729949	-2.164914846	-2.020519972	-1.839354992	35102000000	14435000000	20666000000	P15144	P15144	Aminopeptidase N	ANPEP	1605
AMPD2	2.118601561	1.46565938	1.478426456	1.550084829	1.377256989	1.597845316	1.503322959	1.718948722	1.787717104	1.114472508	1.125132203	1.831922889	1.127462745	1.343769073	1.106808543	1.223710656	-0.245739102	-0.058108728	0.183097258	1.756233454	1.631019354	2.496956587	1.868226171	3.009495258	3.203834295	1.238884926	1.469769478	1.67143929	0.967137396	0.877897143	1.838202596	2.176837683	2.534829855	2.784582376	0.98353225	1.319477558	1.226307392	7679600000	5690800000	1988800000	Q01433;Q01433-2;Q01433-5;Q01433-4	Q01433;Q01433-2;Q01433-5;Q01433-4	AMP deaminase 2	AMPD2	3049
AMPD3	3.960227251	NaN	1.407248855	1.161072373	2.091786623	2.207561016	1.323840976	1.569650412	NaN	NaN	NaN	3.412992239	0.923851371	NaN	NaN	NaN	1.181672931	2.334316015	1.970130086	-0.583519042	1.804198861	-0.238420054	2.644036531	NaN	1.442143917	0.061736882	0.090634033	0.665683448	2.465061903	NaN	NaN	0.652606487	2.06371069	2.61873889	3.41234684	2.336427689	2.494840622	1104300000	850900000	253420000	Q01432-5;Q01432-3	Q01432-5;Q01432-3	AMP deaminase 3	AMPD3	3048
APBA2	NaN	NaN	NaN	NaN	NaN	NaN	NaN	NaN	NaN	NaN	NaN	NaN	-1.607673526	NaN	NaN	NaN	NaN	NaN	NaN	NaN	NaN	NaN	NaN	NaN	NaN	NaN	NaN	NaN	NaN	NaN	NaN	NaN	NaN	NaN	NaN	NaN	NaN	31765000	11840000	19925000	Q99767-2;Q99767	Q99767-2;Q99767	Amyloid beta A4 precursor protein-binding family A member 2	APBA2	5976
APBB1IP	2.406674862	1.806417465	1.998039126	2.352842093	2.344611406	2.656535387	2.397144079	2.444890738	2.533242464	1.46191895	1.445597768	2.072300673	1.3164922	2.110728979	2.044597864	2.157141924	1.237013459	1.265760779	1.21524477	1.841973305	1.897113442	1.726233482	2.103766918	1.794407368	1.676226497	2.092893839	2.112349987	2.135300875	1.883369088	1.285178542	1.283737779	2.00612998	1.997520804	2.402931452	2.207094669	2.092586279	2.185408592	19727000000	15598000000	4129000000	Q7Z5R6;Q7Z5R6-2	Q7Z5R6	Amyloid beta A4 precursor protein-binding family B member 1-interacting protein	APBB1IP	4551
APP	NaN	NaN	NaN	1.218799829	NaN	NaN	1.827614903	2.391380072	NaN	NaN	NaN	NaN	NaN	NaN	NaN	NaN	NaN	NaN	NaN	NaN	NaN	NaN	NaN	2.155662537	2.369445562	NaN	NaN	NaN	NaN	NaN	NaN	2.042694569	NaN	1.675028205	0.330029905	NaN	NaN	217430000	171310000	46113000	P05067-7;P05067-11;P05067-8;P05067-9;P05067;P05067-10;P05067-3;P05067-4;P05067-5;P05067-6;P05067-2	P05067-7;P05067-11;P05067-8;P05067-9;P05067;P05067-10;P05067-3;P05067-4;P05067-5;P05067-6	Amyloid beta A4 protein;N-APP;Soluble APP-alpha;Soluble APP-beta;C99;Beta-amyloid protein 42;Beta-amyloid protein 40;C83;P3(42);P3(40);C80;Gamma-secretase C-terminal fragment 59;Gamma-secretase C-terminal fragment 57;Gamma-secretase C-terminal fragment 50;C31	APP	1232
APLP2	-1.368432999	0.66004169	0.590201795	1.347619057	1.208094239	1.232565522	0.78378731	1.403618217	1.380972028	-0.053111389	-0.158078492	-1.151144385	-0.500903964	1.103363872	1.16647017	1.056701183	-1.841490149	-2.102389336	-1.957505941	-0.122606516	-0.223793194	-0.430392355	-0.371503055	-0.720190942	-0.728051066	-0.163885191	-0.14417693	0.143324971	NaN	-0.241474122	-0.289362341	-0.911653161	-0.427498907	-0.099901117	-1.688717484	-0.939753175	-0.80537492	1323800000	767110000	556660000	Q06481-3;Q06481-6;Q06481;Q06481-4;Q06481-2;Q06481-5	Q06481-3;Q06481-6;Q06481;Q06481-4;Q06481-2;Q06481-5	Amyloid-like protein 2	APLP2	3150
ZFAND1	0.015432579	-0.664300799	NaN	NaN	-0.45995605	-0.559540749	NaN	NaN	-0.554048419	NaN	NaN	NaN	-0.473319292	NaN	-1.175684333	NaN	-0.498761475	-0.295017689	NaN	0.00298957	0.128345549	-0.298658311	NaN	NaN	0.51554215	-0.269392222	0.184850827	-0.498965621	NaN	-0.954345286	NaN	-0.692784309	0.197021067	0.20722796	NaN	-0.329869807	NaN	507680000	218480000	289200000	Q8TCF1;Q8TCF1-4;Q8TCF1-3;Q8TCF1-2	Q8TCF1;Q8TCF1-4;Q8TCF1-3;Q8TCF1-2	AN1-type zinc finger protein 1	ZFAND1	5132
ZFAND2B	NaN	0.144935146	NaN	NaN	NaN	NaN	NaN	NaN	NaN	NaN	NaN	NaN	NaN	NaN	NaN	NaN	NaN	NaN	NaN	0.517234206	NaN	NaN	NaN	NaN	NaN	0.09915451	NaN	NaN	NaN	NaN	NaN	0.588443577	NaN	NaN	NaN	NaN	NaN	99353000	52921000	46432000	Q8WV99-2;Q8WV99	Q8WV99-2;Q8WV99	AN1-type zinc finger protein 2B	ZFAND2B	5237
ZFAND5	NaN	NaN	NaN	NaN	NaN	NaN	NaN	NaN	NaN	NaN	NaN	NaN	NaN	NaN	NaN	NaN	NaN	NaN	NaN	NaN	NaN	NaN	NaN	NaN	NaN	NaN	NaN	NaN	NaN	NaN	NaN	NaN	NaN	NaN	NaN	NaN	NaN	47155000	30219000	16936000	O76080	O76080	AN1-type zinc finger protein 5	ZFAND5	877
ZFAND6	0.457831115	0.108829744	NaN	NaN	0.251693457	0.172977716	0.672956586	0.87925005	NaN	0.534412026	NaN	0.569008291	NaN	0.642819643	0.470288992	0.510004997	-0.517426848	0.188266009	0.459952861	0.61962527	0.593463302	1.242123365	NaN	NaN	0.41779086	0.592440605	NaN	0.477301359	NaN	0.31787613	NaN	0.753020406	NaN	1.276345253	0.397030115	NaN	0.377069622	411800000	253270000	158530000	Q6FIF0-2;Q6FIF0	Q6FIF0-2;Q6FIF0	AN1-type zinc finger protein 6	ZFAND6	4208
CIAPIN1	-0.373286217	-0.332392812	-0.352758437	-0.290778279	-0.493134946	-0.183200702	-0.061430544	-0.235849634	-0.152897239	-0.214622274	-0.153286502	-0.072997563	-0.177088559	-0.098958477	-0.149779677	-0.370945364	-0.493134946	-0.256406844	-0.304160565	0.029691128	0.064842083	0.05244616	-0.245373935	-0.036468074	0.080591314	-0.107553907	-0.181674987	-0.404358238	-0.155231133	-0.341074884	-0.146524817	-0.188021049	0.131060317	0.063228346	-0.068326749	-0.052694097	-0.325961977	5175600000	2556400000	2619200000	Q6FI81;Q6FI81-3;Q6FI81-2	Q6FI81;Q6FI81-3	Anamorsin	CIAPIN1	4207
ANAPC1	-0.581688762	-0.189033836	-0.441271007	-0.781989098	-0.778965354	-1.087123394	-0.683382154	-0.789186597	NaN	-0.028569151	0.05562121	-0.116764009	-0.0754641	-0.506195724	-0.449006677	-0.520145595	-0.408603102	-0.651591301	-0.64052844	-0.246468917	-0.22995691	-0.818196237	-0.389456779	NaN	-1.253444672	-0.627420127	-0.501107931	-0.350949883	-0.409255117	-0.818850636	-0.844787419	-0.958285868	-0.666847527	-0.870423913	-0.372172028	-0.428892702	-0.147436962	1866700000	782880000	1083800000	Q9H1A4	Q9H1A4	Anaphase-promoting complex subunit 1	ANAPC1	6417
ANAPC11	NaN	NaN	NaN	-1.287058473	-1.515661836	NaN	-2.277955055	NaN	NaN	NaN	NaN	-1.020697713	NaN	NaN	NaN	NaN	NaN	NaN	NaN	NaN	NaN	NaN	NaN	NaN	NaN	-1.606915951	-1.447420478	-1.7596246	NaN	NaN	NaN	NaN	-1.248595595	-1.854634047	NaN	-0.555423498	NaN	57146000	17874000	39272000	Q9NYG5	Q9NYG5	Anaphase-promoting complex subunit 11	ANAPC11	7003
ANAPC15	NaN	NaN	NaN	NaN	NaN	NaN	NaN	NaN	NaN	NaN	NaN	NaN	NaN	NaN	NaN	NaN	NaN	NaN	NaN	NaN	NaN	NaN	NaN	NaN	NaN	NaN	NaN	NaN	NaN	NaN	NaN	NaN	NaN	NaN	NaN	NaN	NaN	205890000	123120000	82769000	P60006;P60006-2	P60006;P60006-2	Anaphase-promoting complex subunit 15	ANAPC15	2739
ANAPC2	-0.712903857	0.011980818	-0.326537251	-1.00367415	-0.936364651	NaN	-0.804879546	0.691126585	NaN	-0.229710951	-0.409363717	-0.670024574	-0.371280044	-0.782156885	0.200199828	-0.794769347	-0.336397588	-0.720541179	-0.845429838	-0.593019009	-0.565792143	-0.793271601	-0.623305023	NaN	NaN	-1.016282439	-0.840040147	-0.946656108	0.113988347	2.141079903	1.395928621	0.788738668	-0.868528724	1.429109693	-0.371391594	-0.996461153	NaN	5666000000	3184000000	2482000000	Q9UJX6-2;Q9UJX6	Q9UJX6-2;Q9UJX6	Anaphase-promoting complex subunit 2	ANAPC2	7289
ANAPC4	-0.660654902	-0.532765746	NaN	-0.821628571	-0.967463732	NaN	-0.505890906	-0.89118588	NaN	-0.14064768	-0.002882469	-0.270229906	-0.131721228	-0.438612163	-0.493442297	-0.855750501	-0.591966629	-0.70478344	-0.959844232	-0.144046366	-0.383939296	NaN	-0.220577598	NaN	NaN	-0.51096189	-0.514198065	-0.379288167	-0.897550225	-0.489337474	-1.066950321	-0.80537492	-0.425136954	NaN	-0.616828084	-0.676718712	-1.248049021	778740000	290140000	488600000	Q9UJX5;Q9UJX5-3;Q9UJX5-2	Q9UJX5;Q9UJX5-3;Q9UJX5-2	Anaphase-promoting complex subunit 4	ANAPC4	7288
ANAPC5	-0.859969556	-0.663663447	-0.545177639	-0.921207786	-0.851679027	NaN	-0.729182839	-0.718175232	-0.430178106	-0.163885191	-0.202637106	-0.664482892	-0.148478642	-0.572113693	-0.708407998	-0.81475538	-0.880803049	-0.512176394	-0.699462831	-0.06529662	-0.318692833	-0.857423782	-0.136191353	NaN	-0.759667218	-0.802151918	-0.478920072	-0.589188218	-1.343919396	-0.895690322	-0.836166561	-1.118160367	-0.923947752	-0.974822938	-0.929033458	-0.684369862	-0.658188581	1850500000	707490000	1143000000	Q9UJX4;Q9UJX4-3;Q9UJX4-2	Q9UJX4;Q9UJX4-3	Anaphase-promoting complex subunit 5	ANAPC5	7287
ANAPC7	-0.952035248	-1.122341394	-1.092816234	-0.75642544	-1.038155198	-0.90064466	-0.662570119	-0.983385861	NaN	-0.267356098	-0.45838201	-0.86314559	-0.582845032	-0.936967731	-0.878215134	-1.245373964	-1.016425014	-0.595980942	-0.94200778	-0.706110537	-0.802978933	-1.223854899	-0.797428071	-1.757876635	-1.287708759	-1.187577724	-0.952259004	-0.836328208	-0.949273467	-1.303634524	-1.021124363	-1.486868739	-1.061845303	-1.071556807	-1.038295746	-1.073066115	-0.736388385	1661900000	592190000	1069700000	Q9UJX3-2;Q9UJX3	Q9UJX3-2;Q9UJX3	Anaphase-promoting complex subunit 7	ANAPC7	7286
CDC26	NaN	NaN	NaN	NaN	NaN	NaN	NaN	NaN	NaN	NaN	NaN	NaN	NaN	NaN	NaN	NaN	NaN	NaN	NaN	NaN	NaN	NaN	NaN	NaN	NaN	NaN	NaN	NaN	NaN	NaN	NaN	NaN	NaN	NaN	NaN	NaN	NaN	151840000	73435000	78407000	Q8NHZ8	Q8NHZ8	Anaphase-promoting complex subunit CDC26	CDC26	5082
AUP1	-1.01806438	-0.329869807	NaN	-0.197865292	-0.464981943	-0.2475629	-0.632361293	-0.548535287	NaN	-0.057692852	-0.234501228	-0.888694584	-0.245373935	-0.551589847	-0.536351264	-0.563841403	-2.549521208	-2.539903164	-2.635940075	-0.250597835	-0.766128778	-0.634407341	-0.807602286	NaN	NaN	-0.580917299	-0.749491394	-0.479127079	-1.488874793	-0.659650564	-1.882212639	-1.230325937	-0.738032818	-0.735695422	-1.055889726	-1.220020294	-0.933346093	1959300000	814020000	1145300000	Q9Y679;Q9Y679-3	Q9Y679;Q9Y679-3	Ancient ubiquitous protein 1	AUP1	7740
AIG1	NaN	NaN	NaN	NaN	NaN	NaN	NaN	NaN	NaN	NaN	NaN	NaN	NaN	NaN	NaN	NaN	NaN	NaN	NaN	NaN	NaN	NaN	NaN	NaN	NaN	NaN	NaN	NaN	NaN	NaN	NaN	NaN	NaN	NaN	1.020545244	NaN	NaN	30679000	23662000	7017200	Q9NVV5-3;Q9NVV5-2;Q9NVV5-6;Q9NVV5-5;Q9NVV5-4;Q9NVV5	Q9NVV5-3;Q9NVV5-2;Q9NVV5-6;Q9NVV5-5;Q9NVV5-4;Q9NVV5	Androgen-induced gene 1 protein	AIG1	6910
AAMP	-0.662023067	-0.430927485	-0.728399456	-0.572986603	-0.317535549	-0.278579623	-0.2110122	-0.29537043	-0.031959746	-0.122208878	0.007840671	-0.810155094	-0.331475824	-0.277270615	-0.594357431	-0.484189749	-0.085016765	-0.143393531	-0.124592789	-0.148608744	-0.614945352	-0.709467113	-0.750177801	-1.420778751	-1.050606132	-0.590434372	-0.471551746	0.029131668	-0.754117906	-0.697773755	NaN	-0.761285365	-0.556699276	-0.661475897	-0.255561143	-0.248413339	0.147010475	1813100000	775770000	1037300000	Q13685	Q13685	Angio-associated migratory cell protein	AAMP	3425
ANGPT1	NaN	NaN	NaN	NaN	NaN	NaN	NaN	NaN	NaN	NaN	NaN	NaN	NaN	NaN	NaN	NaN	NaN	NaN	NaN	NaN	NaN	NaN	NaN	NaN	NaN	NaN	2.160298347	NaN	NaN	NaN	NaN	NaN	4.427742958	4.966460705	NaN	NaN	NaN	520170000	454360000	65805000	Q15389-2;Q15389	Q15389-2;Q15389	Angiopoietin-1	ANGPT1	3699
AGT	NaN	NaN	NaN	NaN	NaN	NaN	NaN	NaN	NaN	NaN	NaN	NaN	NaN	NaN	0.099278137	NaN	NaN	NaN	NaN	NaN	NaN	NaN	NaN	NaN	NaN	NaN	NaN	NaN	NaN	NaN	NaN	-0.089769378	NaN	NaN	NaN	NaN	NaN	97513000	55127000	42386000	P01019	P01019	Angiotensinogen;Angiotensin-1;Angiotensin-2;Angiotensin-3;Angiotensin-4;Angiotensin 1-9;Angiotensin 1-7;Angiotensin 1-5;Angiotensin 1-4	AGT	1107
SLC4A2	-0.286526322	NaN	-5.476770401	-0.611550152	-0.909964979	-0.875229597	-0.714135587	-1.059978127	-0.488309354	-1.538190484	-1.152897239	-0.445091039	-0.998123348	-0.885340035	-0.945382953	NaN	-2.139862299	-0.575699508	-1.041873813	-0.293723643	-0.45217374	-1.357214093	-0.818768859	-1.741704226	-3.865324974	-1.245495677	-1.301997185	-0.920369565	-0.575312376	-3.640505314	NaN	-1.427230716	0.21933724	-0.723776877	-0.593975127	-0.133826613	-0.708937645	1924200000	381560000	1542600000	P04920;P04920-2;P04920-3	P04920;P04920-2;P04920-3	Anion exchange protein 2	SLC4A2	1228
ABTB2	NaN	0.836140633	NaN	NaN	NaN	NaN	NaN	NaN	NaN	NaN	NaN	NaN	NaN	NaN	NaN	NaN	NaN	NaN	NaN	NaN	NaN	NaN	NaN	NaN	NaN	NaN	NaN	NaN	NaN	NaN	NaN	NaN	NaN	NaN	NaN	NaN	NaN	131360000	81634000	49723000	Q8N961-2;Q8N961	Q8N961-2;Q8N961	Ankyrin repeat and BTB/POZ domain-containing protein 2	ABTB2	4946
BTBD11	NaN	NaN	NaN	NaN	NaN	NaN	NaN	NaN	NaN	NaN	NaN	NaN	NaN	NaN	NaN	NaN	NaN	NaN	NaN	NaN	NaN	NaN	NaN	NaN	NaN	NaN	NaN	NaN	NaN	NaN	NaN	NaN	NaN	NaN	NaN	NaN	NaN	38054000	23931000	14123000	A6QL63-2;A6QL63;A6QL63-3;A6QL63-5;A6QL63-4	A6QL63-2;A6QL63;A6QL63-3;A6QL63-5	Ankyrin repeat and BTB/POZ domain-containing protein BTBD11	BTBD11	59
ANKHD1	0.309967399	-0.336511821	0.106016539	-0.393525988	0.072376505	0.062248923	0.190075278	0.058517974	-0.029841611	0.333134323	0.364329189	0.191788033	-0.081612319	-0.178109065	-0.057692852	-0.263635427	-0.748633027	-0.271903664	-0.415975004	-0.063502863	-0.141955912	-0.063364759	-0.109427333	-0.230448946	-0.428678334	-0.170309782	0.506721616	0.348114759	-0.028852047	-0.339479566	-0.455439001	-0.148999244	-0.31811434	-0.144307494	-0.205392465	-0.040822271	0.00251237	2242800000	1061800000	1181000000	Q8IWZ3;Q8IWZ3-6;Q8IWZ3-4;Q8IWZ3-5	Q8IWZ3;Q8IWZ3-6;Q8IWZ3-4	Ankyrin repeat and KH domain-containing protein 1	ANKHD1	4755
ANKLE2	-0.90095371	-0.626766324	-0.445196986	-0.627139866	-0.930093825	-0.8076846	-0.570074201	-1.081816792	-0.907890499	-0.726744056	-0.527770996	-0.949198782	-0.521653891	-0.751549304	-0.892274499	-0.548436582	-1.201382875	-0.959770143	-0.976070404	-0.558855295	-0.51913929	-0.901185453	-0.879078388	NaN	-0.555718064	-1.051998496	-0.68329227	-0.821057081	NaN	-0.448372453	NaN	-1.003746033	-0.636543334	-0.900026202	-1.463308573	-1.283447742	NaN	765410000	290380000	475030000	Q86XL3;Q86XL3-2;Q86XL3-3	Q86XL3;Q86XL3-2	Ankyrin repeat and LEM domain-containing protein 2	ANKLE2	4667
ANKMY2	0.862942457	0.762313902	1.122239947	0.529468298	0.209828585	3.138473272	0.709670007	0.405546993	1.221286774	1.073119998	0.936110616	1.041951656	0.870176375	NaN	0.391304165	-0.013355022	-0.317419827	-0.476226181	0.109374292	1.787268758	1.583117127	0.632807851	1.26725316	NaN	NaN	1.140952826	0.957019448	0.855066061	0.634038746	0.897892833	0.485781789	0.073620878	0.061315317	0.247970819	0.258045524	0.194146201	2.138600349	15504000000	13367000000	2137600000	Q8IV38	Q8IV38	Ankyrin repeat and MYND domain-containing protein 2	ANKMY2	4714
ANKS1A	0.68842715	NaN	NaN	0.729937553	1.2048316	NaN	NaN	NaN	NaN	NaN	NaN	NaN	NaN	1.064887285	NaN	NaN	-0.68077445	0.630393922	0.944304466	0.391588151	NaN	NaN	NaN	NaN	1.010192633	0.06334883	0.080118448	0.435241312	NaN	NaN	NaN	0.112958357	1.157817721	1.001385689	0.179318547	0.0167017	NaN	206850000	123060000	83794000	Q92625;Q92625-2	Q92625;Q92625-2	Ankyrin repeat and SAM domain-containing protein 1A	ANKS1A	5353
ASB9	NaN	NaN	NaN	NaN	NaN	NaN	NaN	NaN	NaN	NaN	NaN	NaN	NaN	NaN	NaN	NaN	NaN	1.338688254	NaN	NaN	NaN	NaN	NaN	NaN	NaN	NaN	NaN	NaN	NaN	NaN	NaN	NaN	NaN	NaN	NaN	NaN	NaN	22421000	15668000	6753600	Q96DX5;Q96DX5-3;Q96DX5-2	Q96DX5;Q96DX5-3;Q96DX5-2	Ankyrin repeat and SOCS box protein 9	ASB9	5587
ANKZF1	NaN	-0.237686098	NaN	-0.356031001	-0.351062953	NaN	-0.727615535	-0.729617953	NaN	0.249822199	-0.694835722	NaN	NaN	0.184096709	-0.086783782	-0.047259197	-0.623023987	-0.68104434	-0.258820355	-0.290896207	-0.371168584	NaN	-0.348798931	-0.428356826	1.68329823	-0.899949014	NaN	-0.02119538	NaN	NaN	1.127399802	-0.73482883	-0.439995408	NaN	NaN	-0.40217635	-0.392427325	365820000	173860000	191960000	Q9H8Y5	Q9H8Y5	Ankyrin repeat and zinc finger domain-containing protein 1	ANKZF1	6577
ANKRD10	NaN	NaN	NaN	NaN	NaN	NaN	NaN	NaN	NaN	NaN	NaN	NaN	NaN	NaN	NaN	NaN	NaN	NaN	NaN	NaN	NaN	NaN	NaN	NaN	NaN	NaN	NaN	NaN	NaN	NaN	NaN	NaN	NaN	NaN	NaN	NaN	NaN	11221000	3925200	7296000	Q9NXR5-2;Q9NXR5	Q9NXR5-2;Q9NXR5	Ankyrin repeat domain-containing protein 10	ANKRD10	6978
ANKRD13A	1.944970965	0.729961514	0.173742399	1.901580334	1.738649607	1.955396056	1.63173461	1.694134474	1.847154617	0.811345756	1.020311117	1.487985492	0.977326751	1.586665869	1.62433207	1.138790965	1.787169218	1.848608732	1.730775237	1.090035081	0.767093718	1.414960504	1.317103148	1.429226279	1.217457175	1.241372824	1.180495262	1.698388934	2.097826004	0.402435452	1.097301245	1.35675323	1.453952551	1.904710174	1.645750999	1.519321203	1.980454564	2147500000	1322900000	824650000	Q8IZ07;Q6ZTN6-2	Q8IZ07	Ankyrin repeat domain-containing protein 13A	ANKRD13A	4807
ANKRD17	-0.588900506	-0.79767704	-0.611078024	-0.638861656	-1.183772326	-0.612871408	-1.013783932	-1.421640754	NaN	-0.190930888	-0.418999463	-0.321928084	-0.310689151	-0.859412968	-0.472383887	-0.692962825	-1.188590765	-0.868844807	-1.313013673	-1.124063373	-0.574440598	-0.418351978	-0.513793945	-0.524966359	-0.727528393	-0.869871438	-0.83147186	-0.664209783	NaN	-1.123202562	-1.058247328	-1.119621754	-0.790021241	-1.147046208	-0.964731216	-0.920140922	-0.649293602	712490000	249100000	463390000	O75179-7;O75179-2;O75179;O75179-6;O75179-3;O75179-5	O75179-7;O75179-2;O75179;O75179-6;O75179-3	Ankyrin repeat domain-containing protein 17	ANKRD17	732
ANKRD22	NaN	NaN	NaN	2.396840096	2.345124483	NaN	NaN	NaN	NaN	NaN	NaN	NaN	NaN	NaN	NaN	NaN	NaN	NaN	NaN	NaN	NaN	NaN	NaN	NaN	NaN	NaN	NaN	0.871970534	NaN	NaN	NaN	NaN	NaN	NaN	NaN	NaN	NaN	167910000	123180000	44739000	Q5VYY1	Q5VYY1	Ankyrin repeat domain-containing protein 22	ANKRD22	4144
ANKRD27	-0.085424624	0.755941153	0.910447657	-1.040892363	-0.02119538	NaN	-0.621712029	-0.331017226	0.180707887	0.583895326	0.482714176	-0.112900265	NaN	-0.75009191	NaN	-0.879235327	-1.671791553	-1.533114791	-1.006908298	0.666416049	-0.100843079	0.022888599	0.124062762	NaN	NaN	0.014878455	-0.100708544	0.167879641	-1.327169895	0.515088499	NaN	NaN	-0.119555429	0.347967863	-0.370387584	-0.401739717	NaN	404330000	195750000	208570000	Q96NW4	Q96NW4	Ankyrin repeat domain-containing protein 27	ANKRD27	5803
ANKRD49	NaN	NaN	NaN	NaN	NaN	NaN	NaN	NaN	NaN	NaN	NaN	NaN	NaN	NaN	NaN	NaN	NaN	NaN	NaN	0.103735857	NaN	NaN	NaN	NaN	NaN	NaN	NaN	0.581086874	NaN	NaN	NaN	0.751926661	NaN	NaN	NaN	NaN	NaN	160000000	105110000	54893000	Q8WVL7	Q8WVL7	Ankyrin repeat domain-containing protein 49	ANKRD49	5247
ANKRD54	NaN	NaN	NaN	-1.06577909	NaN	NaN	-0.525667965	-0.602076709	-0.131194308	-0.159112513	0.05391296	-0.331017226	0.136315286	NaN	NaN	-0.030406641	-0.717561245	0.394619554	-0.083655901	NaN	0.339053065	0.061706726	NaN	NaN	NaN	-0.110764176	-0.373063475	-0.192194253	NaN	NaN	NaN	NaN	NaN	-0.672832668	-0.736215174	-0.160662115	NaN	369600000	183960000	185650000	Q6NXT1	Q6NXT1	Ankyrin repeat domain-containing protein 54	ANKRD54	4253
SOWAHB	0.710071206	0.454941094	0.61822933	0.194311246	0.084991619	-0.263635427	0.437427878	0.405795485	0.29507497	0.350375265	0.402111292	0.685222328	0.500809789	0.31207931	0.26765269	0.219857872	NaN	NaN	0.678579807	0.821712494	0.849050522	NaN	0.794682503	0.782421768	0.378775597	NaN	0.800073206	NaN	NaN	0.821763396	0.068332031	0.417039454	NaN	NaN	NaN	NaN	0.557242215	5003600000	3099800000	1903800000	A6NEL2	A6NEL2	Ankyrin repeat domain-containing protein SOWAHB	SOWAHB	46
SOWAHD	NaN	0.851781845	NaN	1.418157101	1.606693625	1.323732495	NaN	1.010512233	1.634016395	0.725684762	0.205613256	NaN	NaN	1.250474334	NaN	1.828639388	NaN	NaN	-0.028286135	NaN	NaN	NaN	NaN	NaN	NaN	1.17944932	NaN	NaN	NaN	NaN	0.365109473	NaN	NaN	NaN	NaN	1.583981872	0.635562062	364950000	252250000	112700000	A6NJG2	A6NJG2	Ankyrin repeat domain-containing protein SOWAHD	SOWAHD	54
ANK1	NaN	NaN	NaN	1.878957987	NaN	NaN	NaN	3.231481075	NaN	1.005898237	NaN	NaN	NaN	NaN	NaN	NaN	3.945326567	NaN	NaN	NaN	NaN	2.906493902	NaN	2.022917986	2.105256081	NaN	2.883741617	NaN	3.076675892	2.693387747	5.154056072	NaN	NaN	1.970808625	3.182851553	1.973639011	2.187904358	2879900000	2369100000	510780000	P16157-5;P16157-8;P16157-16;P16157-3;P16157;P16157-12;P16157-14;P16157-6;P16157-21;P16157-9;P16157-7;P16157-4;P16157-13;P16157-10;P16157-15;P16157-11;P16157-2	P16157-5;P16157-8;P16157-16;P16157-3;P16157;P16157-12;P16157-14;P16157-6;P16157-21;P16157-9;P16157-7;P16157-4;P16157-13;P16157-10;P16157-15;P16157-11;P16157-2	Ankyrin-1	ANK1	1641
ANXA1	5.365276814	4.466799259	4.435994625	4.456056595	4.532691479	4.525396824	4.260221004	4.213945866	4.197838306	3.820799828	3.807204962	4.795538902	3.705965757	4.210148811	4.35721159	4.331685066	0.482129812	0.608254254	0.61312288	4.841993809	4.862244606	3.979532719	4.527690887	3.67642951	3.288839817	4.732586384	4.62479496	4.447847366	3.73864007	4.772249222	4.467533588	3.904137611	3.835100412	4.101226807	4.337739944	4.291436672	4.232429981	6.39E+11	6.10E+11	28487000000	P04083	P04083	Annexin A1	ANXA1	1197
ANXA11	1.795358419	0.472429186	0.630550325	1.524790525	1.425656319	1.54191196	1.430625558	1.334134221	1.270034075	0.142990455	0.147361919	1.055561304	0.153494671	0.90241617	0.897301614	0.887927115	0.777813733	0.921417594	0.870334446	0.258511394	0.322956324	1.148320913	0.830382824	0.982220531	0.934565604	0.580137551	0.670451522	0.811700344	1.040229797	0.095835783	0.235416085	0.690963507	0.861788332	1.035756588	0.707383156	1.079264522	1.224216223	67586000000	44583000000	23003000000	P50995-2;P50995;P27216;P27216-2	P50995-2;P50995	Annexin A11	ANXA11	2504
ANXA2;ANXA2P2	0.486691177	0.968153119	1.046265364	2.550803185	2.558431387	2.536168337	2.490861416	2.37811923	2.562601805	-0.693944037	-0.830985487	0.597037733	-0.904426217	2.406216145	2.35616231	2.541114092	-1.417541981	-1.660335541	-1.489902496	-1.943246245	-1.627887011	0.619824708	0.791607559	0.60728699	0.140889198	1.479673266	1.344025373	1.943915963	1.973582506	0.991771281	-1.488309383	1.289157152	1.283737779	1.617587328	2.249067783	2.133020878	1.958084226	3.55E+11	2.64E+11	90816000000	P07355;P07355-2;A6NMY6	P07355;P07355-2;A6NMY6	Annexin A2;Putative annexin A2-like protein	ANXA2;ANXA2P2	1311
ANXA3	5.663830757	1.74313426	2.921062469	4.340893745	4.634903431	4.395230293	4.002749443	4.857134342	4.406047821	2.111663818	3.551868677	5.522177696	3.246737719	NaN	NaN	1.936938882	1.820973039	2.331626654	1.15075326	NaN	NaN	5.327420712	4.072179317	3.660196781	4.452925205	2.124754667	3.923949957	3.300448418	NaN	NaN	NaN	5.908333778	4.671972275	4.99815464	5.631716728	4.505860806	3.342517376	28511000000	27651000000	859810000	P12429	P12429	Annexin A3	ANXA3	1516
ANXA4	1.971374154	0.833078861	1.002367973	1.574411869	1.475294352	1.56388092	1.397942185	1.271565795	1.553510785	1.099061728	1.043437719	1.497078776	1.224654436	1.444380164	1.432688236	1.561877489	1.297289252	1.260393739	1.275646567	0.970243216	1.059705377	0.791457832	1.456840634	0.779397666	0.825210094	1.075580835	1.100886226	1.3032583	0.708844364	0.891161144	0.698154807	1.551606536	1.645073891	1.794907808	1.243659854	1.308072805	1.254667997	55850000000	39383000000	16468000000	P09525	P09525	Annexin A4	ANXA4	1397
ANXA5	0.835780025	0.863703668	1.095172882	2.196673632	2.08265233	2.171498537	2.068543911	1.954445124	2.149056673	-4.43636179	-4.802348137	0.161346734	-3.856288671	1.26815629	1.338980198	1.378831983	-2.813791513	-2.925600767	-2.832100153	-3.540523291	-3.39286685	-0.170694187	0.128440112	-0.273814291	-0.626859486	0.257355601	0.168382138	0.877367079	1.834030271	-0.191815272	-2.075019121	0.857076824	0.852563024	1.241918564	1.949310184	2.126580477	1.856685042	1.17E+11	78125000000	38952000000	P08758	P08758	Annexin A5	ANXA5	1371
ANXA6	1.769501925	-0.177343786	-0.11716304	2.670152903	2.64133358	2.760822058	2.581820726	2.538010597	2.668776274	-0.300416648	-0.392537266	1.366057396	-0.325846851	1.844717145	1.931205273	2.001616716	0.318991482	0.256235182	0.275629222	-0.908889771	-0.684190392	1.544771314	1.174198151	1.50643456	1.199255347	0.145014927	0.325105458	0.250543028	1.391115069	-0.735868692	-0.453543991	0.758330584	0.844483972	1.454822421	1.403732657	1.691569209	1.800726533	4.04E+11	2.92E+11	1.12E+11	P08133;P08133-2	P08133;P08133-2	Annexin A6	ANXA6	1338
ANXA7	1.333443403	1.17403543	1.218866944	1.110947132	1.034721732	1.044746637	1.212099552	1.239225626	1.264269829	1.038035989	1.005289912	1.125982165	1.094710827	0.066517904	-0.075327195	-0.0870554	0.462395817	0.469669521	0.44658041	1.306145191	1.35328424	1.345894456	1.1492486	1.342744112	1.299950957	0.964544892	1.013567209	0.83182019	0.759209394	0.709292531	1.466616035	1.17071867	1.469609618	1.402130365	0.918878615	1.116785765	1.092986345	51862000000	35687000000	16175000000	P20073-2;P20073	P20073-2;P20073	Annexin A7	ANXA7	1753
ANXA8	NaN	NaN	NaN	NaN	NaN	NaN	NaN	NaN	NaN	NaN	NaN	NaN	NaN	NaN	NaN	NaN	NaN	NaN	NaN	NaN	NaN	NaN	NaN	NaN	NaN	NaN	NaN	NaN	NaN	NaN	NaN	NaN	NaN	NaN	NaN	NaN	NaN	4569500	3785700	783780	P13928;P13928-3;P13928-2	P13928;P13928-3	Annexin A8	ANXA8	1565
ANXA8L2	NaN	NaN	NaN	-0.887837172	0.194344312	NaN	-1.372004867	-1.817459583	NaN	NaN	NaN	NaN	NaN	-1.38736248	NaN	NaN	-1.091056585	NaN	NaN	NaN	NaN	NaN	NaN	NaN	NaN	-1.869002819	NaN	-1.633338094	-1.093762994	NaN	NaN	-2.99564743	-2.296663046	NaN	-1.385154963	NaN	NaN	285540000	109310000	176230000	Q5VT79;Q5VT79-2	Q5VT79;Q5VT79-2	Annexin A8-like protein 2	ANXA8L2	4124
ANO10	2.505697012	0.801053226	NaN	2.010715485	1.675304532	2.397600174	NaN	1.3767699	1.704817653	NaN	NaN	NaN	NaN	1.367024541	NaN	1.078990221	NaN	NaN	NaN	1.264893889	0.673094571	1.671209574	NaN	1.879701257	2.313512802	NaN	NaN	1.45174098	NaN	NaN	1.134445429	1.721848607	2.044419289	2.067817926	0.636458874	NaN	NaN	401040000	297130000	103910000	Q9NW15-2;Q9NW15;Q9NW15-4;Q9NW15-3;Q9NW15-5	Q9NW15-2;Q9NW15;Q9NW15-4;Q9NW15-3;Q9NW15-5	Anoctamin-10	ANO10	6917
ANO6	-0.152378201	-0.290188462	-0.572792649	0.73190093	0.758452594	0.652787983	1.128314137	0.938984215	1.07008791	-0.615887105	-0.567642748	-0.346417964	-1.205955386	0.251161069	0.524105847	0.573982179	-1.050118566	-0.917622745	-1.165300965	-0.486868799	-0.709819973	1.044627786	0.339053065	2.257252216	2.895395041	-0.118758492	-0.291839331	0.28028214	-0.305211723	-0.826192498	1.071087837	1.461640716	2.195814133	2.519114494	0.034263648	0.134556204	0.309323698	3594400000	2270600000	1323800000	Q4KMQ2;Q4KMQ2-2;Q4KMQ2-4	Q4KMQ2;Q4KMQ2-2;Q4KMQ2-4	Anoctamin-6	ANO6	3925
AGR2	NaN	NaN	NaN	NaN	NaN	NaN	NaN	NaN	NaN	NaN	NaN	NaN	NaN	NaN	NaN	NaN	NaN	NaN	NaN	NaN	NaN	NaN	NaN	NaN	NaN	NaN	NaN	NaN	NaN	NaN	NaN	NaN	NaN	NaN	NaN	NaN	NaN	11348000	11184000	164190	O95994	O95994	Anterior gradient protein 2 homolog	AGR2	1064
ANTXR2	NaN	0.772234201	NaN	NaN	NaN	1.045788765	NaN	NaN	NaN	NaN	NaN	0.757940233	NaN	1.175500989	1.153960109	NaN	NaN	NaN	NaN	0.262209415	0.656103253	NaN	0.387656868	NaN	NaN	NaN	NaN	NaN	NaN	NaN	NaN	NaN	NaN	NaN	NaN	NaN	NaN	403290000	246180000	157100000	P58335-3;P58335-2;P58335-4;P58335	P58335-3;P58335-2;P58335-4;P58335	Anthrax toxin receptor 2	ANTXR2	2730
MKI67	-1.542753458	-2.491134882	-3.610463858	-2.081475973	-2.281193733	-2.112133026	-2.79039669	-2.808281898	-3.409390926	-1.799377441	-1.72892189	-1.423954606	-2.977371693	-2.164689779	-2.304394245	-3.635174036	-2.177343845	-1.824401259	-3.048201323	-3.529196262	-4.793011665	-3.442678213	-2.606939554	-4.146166325	-1.813729882	-3.001550198	-2.916629314	-3.931966543	-1.79576695	-3.240176916	-3.769136906	-2.531893015	-2.783477545	-2.862034798	-1.914641023	-1.572162151	-1.950281739	12269000000	3378600000	8890000000	P46013;P46013-2	P46013;P46013-2	Antigen KI-67	MKI67	2314
TAP1	1.865016818	1.062535167	1.338432789	1.509101272	1.390093803	0.574154079	1.094402671	1.563710213	1.719756246	0.786074281	0.840499997	1.441164255	0.728669882	1.401101232	1.339892864	1.522633433	0.671140611	0.748504996	0.770067573	0.319135696	0.542332172	1.546877623	1.72156322	2.166178942	1.849908352	2.04501462	2.020808697	2.453557491	1.246395469	1.095820308	0.129749641	1.170881033	1.452254057	1.931755781	0.981508255	1.675304532	1.189186811	9024200000	6622600000	2401600000	Q03518	Q03518	Antigen peptide transporter 1	TAP1	3109
TAP2	1.641513705	1.21524477	1.2681216	1.656899333	1.397638083	1.61043334	2.041031122	1.816189528	1.519941807	0.975623548	0.929308414	1.698950768	1.205496788	1.546751022	1.546455979	1.404381752	0.543971896	0.433584303	0.733387232	0.592331767	0.561281323	1.929995298	1.797613621	1.698248386	1.586709261	2.072664738	1.963081717	2.436588049	1.774379492	0.708679378	-0.262433082	1.306573272	1.530447364	1.877155066	0.98867619	1.805912852	2.094248533	5371700000	3862200000	1509500000	Q03519;Q03519-2	Q03519;Q03519-2	Antigen peptide transporter 2	TAP2	3110
SERPINC1	NaN	NaN	NaN	NaN	NaN	NaN	NaN	NaN	NaN	NaN	NaN	NaN	NaN	NaN	NaN	NaN	NaN	NaN	NaN	NaN	NaN	NaN	NaN	NaN	NaN	NaN	NaN	NaN	NaN	NaN	NaN	NaN	NaN	NaN	NaN	NaN	NaN	527390000	239860000	287530000	P01008	P01008	Antithrombin-III	SERPINC1	1104
AP1B1	0.526680708	0.206744909	0.384470761	1.227185249	1.258045554	1.381498218	1.026528358	0.975311577	1.183310032	0.299826652	0.244240716	0.555417776	0.147202134	1.048770428	0.804299653	1.052775264	-0.193708718	-0.212382555	-0.218223289	0.175533563	0.056251213	0.444203436	0.41964224	0.501790047	0.746276915	0.440302581	0.309752762	0.835290968	0.57772398	-0.247198388	0.227708921	0.509101331	0.758647859	0.792931736	0.489787459	0.567959905	0.574777007	18967000000	11431000000	7536100000	Q10567-2;Q10567	Q10567-2;Q10567	AP-1 complex subunit beta-1	AP1B1	3217
AP1B1	0.503200233	0.466376871	NaN	1.287536263	1.214441061	1.316420317	0.819444716	0.82217139	NaN	0.367880762	-0.029841611	0.43124789	0.339180887	0.769329727	0.799169362	1.020750284	-0.922426164	NaN	-0.822363138	NaN	NaN	NaN	NaN	NaN	NaN	0.307983577	0.52728349	0.913515151	0.153173789	-0.095991865	-0.590338469	0.308108598	0.633389592	0.80846256	NaN	0.723753452	0.757745028	1198000000	721950000	476030000	Q10567-3;Q10567-4	Q10567-3;Q10567-4	AP-1 complex subunit beta-1	AP1B1	3218
AP1G1	0.461561263	-0.19597742	-0.119555429	0.496000022	0.437134862	0.496386677	0.471688747	0.389659047	0.497649044	0.074486621	0.036200281	0.17757161	-0.018349282	0.290250629	0.292051256	0.278321117	-0.519340694	-0.477366507	-0.508935571	-0.13960056	-0.016781606	0.076280318	0.225716844	0.282350928	0.45660308	0.118601643	0.176495194	0.470928788	0.219589084	-0.358396143	0.126801029	0.189828321	0.528219461	0.78816551	0.027380943	0.110199399	0.192908913	16595000000	8900900000	7694100000	O43747;O43747-2	O43747;O43747-2	AP-1 complex subunit gamma-1	AP1G1	569
AP1G2	2.266315937	2.079782963	1.030737162	2.6733706	2.547172546	1.672450542	2.575357437	2.239566088	NaN	2.232769012	2.393501043	2.356753349	2.288064718	2.35571909	2.178338766	2.171043634	-0.058108728	0.140602797	-0.084608562	1.91180408	1.787418246	2.016541243	1.958140135	NaN	NaN	2.19310689	2.129481554	2.273971081	1.980283856	1.480719686	0.668501139	1.773096919	1.845235348	2.066064835	2.052236795	2.147393703	1.813651681	1914000000	1437800000	476170000	O75843	O75843	AP-1 complex subunit gamma-like 2	AP1G2	838
AP1M1	0.789760768	0.189663813	0.432357252	0.787517786	0.692221701	0.933986545	0.903252363	0.610587358	0.864281297	0.336099803	0.271722466	0.627070129	0.232819945	0.626535535	0.486852944	0.5814538	-0.206393212	-0.192067921	-0.4567011	0.143452346	0.182720616	0.268104345	0.577917755	0.559919417	0.695418954	0.481988579	0.397410125	0.516057789	0.457098156	-0.01906126	0.16049175	0.350357056	0.79937017	0.916453004	0.301017046	0.412462205	0.518473804	13137000000	7655800000	5481700000	Q9BXS5;Q9BXS5-2	Q9BXS5;Q9BXS5-2	AP-1 complex subunit mu-1	AP1M1	6245
AP1S1	-0.135534883	-0.605968356	-1.373007774	-0.499067813	-0.841329157	-0.569102108	-0.539630353	-0.722465992	-0.610227525	0.342908859	0.158960789	-0.232538074	-0.135009393	-0.068877108	-0.217354849	-0.303926885	-1.031254172	-1.208392382	-0.893129289	0.009437056	0.001616763	0.334370822	-0.009060404	0.413634002	0.372262359	-0.895147443	-0.772899091	-0.760774434	-0.063917093	-0.264836729	0.069739513	0.111289956	-0.748031795	-0.635429382	-0.332507372	-0.601411283	-0.289952427	1797600000	847240000	950380000	P61966;P61966-2	P61966;P61966-2	AP-1 complex subunit sigma-1A	AP1S1	2812
AP1S2	1.977270007	1.418272734	1.698810458	2.459337711	2.628162384	2.849752188	0.94197464	2.09566617	2.417501688	1.104014993	NaN	1.985016346	0.998212159	NaN	NaN	2.149376631	NaN	0.792557001	NaN	0.648801327	0.560281038	1.335881233	1.918169498	1.598981142	1.733459353	1.79020977	1.660452127	2.103704929	1.649321795	NaN	1.612284541	NaN	NaN	2.445519209	1.715770125	1.846272469	1.530113935	1887800000	1456400000	431410000	P56377;P56377-2;Q96PC3-3;Q96PC3-4;Q96PC3;Q96PC3-2	P56377;P56377-2	AP-1 complex subunit sigma-2	AP1S2	2703
AP2A1	0.211013719	-0.069977112	0.080011718	0.737759292	0.634620965	0.803241909	0.557497025	0.36019364	0.449119031	-0.072174482	-0.108223431	0.036925491	-0.147306681	0.610631406	0.584674001	0.529760003	-0.484499007	-0.599222541	-0.603406727	-0.414135545	-0.372172028	0.048665799	0.07860934	0.162621826	0.240111321	0.275140256	0.24791941	0.513192892	0.298779279	-0.407950908	0.513893187	0.311613768	0.453873575	0.535666227	0.005405765	0.074197985	0.395909697	39807000000	21517000000	18290000000	O95782-2;O95782	O95782-2;O95782	AP-2 complex subunit alpha-1	AP2A1	1036
AP2A2	0.130697176	0.291662693	0.473029763	0.683761597	0.619647384	0.820871174	1.131882191	0.874216676	0.899237633	-0.123401374	-0.242450058	-0.021337541	-0.229464844	0.822426617	0.826693475	0.810536027	0.452885836	0.555629671	0.424881309	-0.23069492	-0.234133422	-0.048236221	0.070315063	0.137013167	0.095157631	0.194228724	0.124581553	0.387392759	0.80077678	-0.395282209	-0.09166602	-0.047957145	0.097918637	0.257252157	0.183129981	0.362046689	0.586124301	9382100000	5684700000	3697400000	O94973;O94973-2;O94973-3	O94973;O94973-2;O94973-3	AP-2 complex subunit alpha-2	AP2A2	920
AP2B1	0.477361768	0.096545145	0.193354204	0.652833283	0.491165727	0.68919462	0.661661208	0.626446426	0.630192995	0.158026844	0.188331679	0.299382716	0.208894432	0.603445947	0.54027456	0.555396557	-0.311386943	-0.25047648	-0.312548906	-0.036186855	-0.066123702	0.093771189	0.2410658	0.361768603	0.387883484	0.335553646	0.33442539	0.598828316	0.536879778	-0.206518233	0.247474134	0.334188849	0.51142329	0.662871301	0.182114854	0.235908613	0.491652519	53556000000	30414000000	23143000000	P63010;P63010-2;P63010-3	P63010;P63010-2;P63010-3	AP-2 complex subunit beta	AP2B1	2893
AP2M1	-0.171206892	NaN	NaN	0.447485209	0.519176483	NaN	NaN	NaN	NaN	NaN	NaN	0.021892237	NaN	NaN	NaN	NaN	NaN	NaN	NaN	NaN	NaN	NaN	NaN	NaN	NaN	NaN	NaN	NaN	NaN	NaN	NaN	NaN	NaN	0.17447482	NaN	NaN	NaN	138690000	73526000	65164000	Q96CW1	Q96CW1	AP-2 complex subunit mu	AP2M1	5561
AP2M1	0.356439203	0.093894474	0.300519437	0.745841384	0.776948214	0.803695023	0.812637687	0.703407466	0.812840343	0.049725767	-0.002882469	0.115769349	0.004725216	0.819037378	0.695442319	0.704183042	0.035490479	-0.034356523	-0.195095509	-0.200504333	-0.197739646	0.092247911	0.160878852	-0.042504154	0.358768433	0.373626292	0.468132049	0.584976971	0.561920106	-0.333652794	0.467912465	0.176315919	0.608892083	0.686104119	0.052715465	0.2648592	0.499993414	13431000000	7732500000	5698800000	Q96CW1-2	Q96CW1-2	AP-2 complex subunit mu	AP2M1	5562
AP2S1	0.039399363	-0.047677942	0.057661932	0.671990812	0.045922767	0.666851044	0.495959312	0.677933395	0.496630847	-0.106482282	-0.134220868	-0.013069075	-0.133695096	0.6153754	0.577551782	0.692618072	0.062399469	-0.350836694	-0.206268117	-0.41781196	-0.418135941	-0.112233028	-0.164271355	-0.253505349	0.232769012	0.155180484	0.057196528	0.571900368	0.607308865	-0.411643118	0.583700716	0.111539267	0.260704786	0.361768603	-0.004033898	0.24855347	0.403007597	4489800000	2372100000	2117700000	P53680;P53680-2	P53680;P53680-2	AP-2 complex subunit sigma	AP2S1	2619
AP3B1	0.359027386	0.128487468	0.199421033	0.611579061	0.520997107	0.704206467	0.393254548	0.321874022	0.421631217	-0.004609353	0.043720208	0.349584669	-0.095991865	0.470988721	0.311756909	0.427304268	-0.938097537	-0.953525901	-1.159435511	0.039695874	-0.046002094	0.173482105	0.248176306	0.38786456	0.474532425	0.174295753	0.194955185	0.383058906	0.228013054	-0.197613895	-0.07258606	0.122884065	0.438307345	0.620312572	0.038258091	0.140300721	0.326769173	11633000000	6353300000	5279400000	O00203;O00203-3	O00203;O00203-3	AP-3 complex subunit beta-1	AP3B1	239
AP3D1	0.426218301	0.169225439	0.173856288	0.648326516	0.478185385	0.875195444	0.558495343	0.384056479	0.476337701	-0.005040578	-0.050048914	0.344721347	-0.051580898	0.416904569	0.269407809	0.241867393	-1.006477594	-0.891496897	-1.080725789	-0.089362577	-0.138552397	0.169306502	0.329812348	0.464942425	0.704277098	0.233990133	0.19660753	0.602854252	0.268921018	-0.192572951	-0.077653155	0.080560736	0.357899219	0.559557974	0.119902231	0.128708348	0.362454623	14955000000	8209700000	6745800000	O14617;O14617-5;O14617-4;O14617-2;O14617-3	O14617;O14617-5;O14617-4;O14617-2;O14617-3	AP-3 complex subunit delta-1	AP3D1	335
AP3M1	0.336755663	0.160878852	0.206661761	0.688729346	0.597845376	0.843655109	0.580870986	0.405107558	0.471128672	0.151281998	-0.020342104	0.303222775	0.07220982	0.439167738	0.3760207	0.345307767	-0.946431339	-1.031607032	-1.020342112	0.076523684	0.150657311	0.207511127	0.109249771	0.306894422	0.646902561	0.25871855	0.31268841	0.535519958	0.220580548	0.058427967	-0.170566037	0.150160819	0.524437666	0.558219135	0.166778028	0.280772746	0.393917918	10125000000	5644100000	4481000000	Q9Y2T2;P53677;P53677-2	Q9Y2T2	AP-3 complex subunit mu-1	AP3M1	7542
AP3S1	0.765277982	0.233532056	0.326081902	1.005087256	0.640726209	0.671829998	0.63603276	0.483702391	NaN	0.266975492	0.293853998	0.69252485	0.426606178	0.663396776	0.984816492	0.678926349	-0.499578089	-0.863383532	-0.959547579	0.053359002	0.286902457	0.711180806	0.548986733	0.768838048	0.965249062	0.357769847	0.319405586	0.759160578	0.640321493	-0.033229221	-0.277508765	0.344648093	0.808715284	0.804224074	0.424687594	0.508978188	-0.088548668	1807100000	1035500000	771620000	Q92572	Q92572	AP-3 complex subunit sigma-1	AP3S1	5330
ENTHD2	NaN	NaN	NaN	1.59644866	NaN	NaN	NaN	NaN	NaN	NaN	NaN	NaN	NaN	NaN	NaN	NaN	NaN	NaN	NaN	0.879621506	0.404878318	NaN	NaN	NaN	NaN	NaN	NaN	NaN	NaN	NaN	NaN	NaN	NaN	NaN	0.71326077	NaN	NaN	101500000	77530000	23975000	Q96N21-2;Q96N21	Q96N21-2;Q96N21	AP-4 complex accessory subunit tepsin	ENTHD2	5791
AP4B1	NaN	NaN	NaN	NaN	0.626245975	NaN	0.568109691	NaN	NaN	-0.236461997	NaN	NaN	NaN	0.303899318	NaN	NaN	NaN	NaN	-0.404249221	NaN	NaN	NaN	NaN	0.789785743	NaN	NaN	NaN	0.103286371	NaN	NaN	NaN	-0.298306346	-0.91456449	NaN	NaN	NaN	NaN	126070000	67115000	58957000	Q9Y6B7;Q9Y6B7-2	Q9Y6B7	AP-4 complex subunit beta-1	AP4B1	7748
AP4E1	NaN	NaN	NaN	-0.894216299	-0.05144161	-0.571045697	0.095357902	-0.199122608	NaN	-0.3893466	-0.310340106	NaN	-0.449429333	NaN	-0.141694337	-0.296545416	NaN	NaN	0.258960187	-1.94729197	NaN	0.278496116	NaN	NaN	0.355959147	-0.181929469	-0.295958012	NaN	NaN	-1.203389049	-0.654068947	NaN	NaN	NaN	NaN	0.089958116	-1.222742796	314710000	160170000	154540000	Q9UPM8-2;Q9UPM8	Q9UPM8-2;Q9UPM8	AP-4 complex subunit epsilon-1	AP4E1	7428
AP4M1	NaN	NaN	NaN	NaN	NaN	NaN	NaN	NaN	NaN	NaN	NaN	NaN	NaN	NaN	NaN	NaN	NaN	NaN	NaN	NaN	NaN	NaN	NaN	NaN	NaN	NaN	NaN	NaN	NaN	NaN	NaN	NaN	NaN	NaN	NaN	NaN	NaN	97091000	65394000	31696000	O00189	O00189	AP-4 complex subunit mu-1	AP4M1	236
AP4S1	1.350448966	NaN	NaN	NaN	0.627359748	NaN	NaN	NaN	NaN	1.061571121	0.907981992	1.125226617	NaN	NaN	NaN	NaN	0.645412385	NaN	0.52688843	1.487257361	1.390131712	NaN	1.795909405	NaN	NaN	NaN	1.076645374	NaN	NaN	NaN	0.721158862	0.552219868	NaN	NaN	NaN	NaN	NaN	270200000	171580000	98611000	Q9Y587;Q9Y587-3;Q9Y587-4	Q9Y587;Q9Y587-3;Q9Y587-4	AP-4 complex subunit sigma-1	AP4S1	7681
AP5B1	NaN	NaN	NaN	NaN	NaN	NaN	NaN	NaN	NaN	NaN	NaN	NaN	NaN	NaN	NaN	NaN	NaN	NaN	NaN	NaN	NaN	NaN	NaN	NaN	NaN	NaN	NaN	NaN	NaN	NaN	NaN	NaN	NaN	NaN	NaN	0.675166368	NaN	91274000	51063000	40211000	Q2VPB7	Q2VPB7	AP-5 complex subunit beta-1	AP5B1	3876
AP5M1	NaN	NaN	NaN	NaN	0.91183126	NaN	1.000779271	NaN	NaN	0.441144705	0.531698287	NaN	NaN	0.839260519	0.533200562	NaN	NaN	NaN	NaN	NaN	NaN	NaN	NaN	NaN	NaN	NaN	NaN	NaN	NaN	NaN	NaN	NaN	NaN	NaN	NaN	NaN	NaN	147550000	92921000	54628000	Q9H0R1;Q9H0R1-2	Q9H0R1;Q9H0R1-2	AP-5 complex subunit mu-1	AP5M1	6394
AP5S1	NaN	0.610983908	NaN	1.156852245	1.13942647	NaN	1.140730143	0.678348899	NaN	NaN	0.431189597	0.95109427	NaN	NaN	NaN	0.637625515	NaN	NaN	NaN	0.704606056	NaN	NaN	NaN	NaN	NaN	1.370041847	NaN	NaN	NaN	NaN	NaN	NaN	0.90131104	NaN	0.634262681	0.609310329	NaN	231690000	141800000	89895000	Q9NUS5	Q9NUS5	AP-5 complex subunit sigma-1	AP5S1	6865
AP5Z1	0.560770452	0.648869276	NaN	0.85943073	0.62571162	-0.045862276	0.575980842	0.555417776	0.748626173	0.406674862	0.479210764	0.562708259	0.32544902	0.813448787	0.490841329	0.475254238	-0.117828086	-0.021479715	-0.231800929	0.456187308	0.282491356	0.668845057	0.433272421	0.474592596	0.374093711	0.374692202	0.617875099	0.775342345	NaN	-0.024319582	0.163704187	0.025999406	0.146403506	0.359434575	0.129718199	0.538618088	NaN	654410000	390170000	264240000	O43299;O43299-2;O43299-3	O43299;O43299-2;O43299-3	AP-5 complex subunit zeta-1	AP5Z1	505
AAK1	0.686823845	0.446305275	0.625689447	1.212667823	1.189976573	1.099556327	1.583722353	1.32131505	1.814970851	0.283035338	0.234906584	0.662483037	0.130270779	1.039517879	1.012198925	0.973950803	-0.625738025	-0.555718064	-0.809990585	-0.788518786	-0.772814751	1.059825778	0.366652519	0.777764201	0.825491369	0.151185825	0.606495917	0.792506933	-0.037874196	1.475334525	-0.732138872	0.30190599	0.604739845	1.21987474	0.386147857	0.816392779	1.076706171	3889900000	2415700000	1474100000	Q2M2I8-2;Q2M2I8	Q2M2I8-2;Q2M2I8	AP2-associated protein kinase 1	AAK1	3861
APOA1	2.498831034	NaN	NaN	NaN	NaN	NaN	NaN	NaN	NaN	NaN	NaN	NaN	NaN	NaN	NaN	NaN	NaN	NaN	NaN	NaN	NaN	1.824647903	NaN	3.363553047	3.316025257	NaN	NaN	NaN	NaN	NaN	NaN	NaN	NaN	NaN	NaN	NaN	NaN	204760000	168490000	36273000	P02647	P02647	Apolipoprotein A-I;Proapolipoprotein A-I;Truncated apolipoprotein A-I	APOA1	1148
APOA2	NaN	NaN	NaN	NaN	NaN	NaN	NaN	NaN	NaN	NaN	NaN	NaN	NaN	NaN	NaN	NaN	NaN	NaN	NaN	NaN	NaN	NaN	NaN	NaN	NaN	NaN	NaN	NaN	NaN	NaN	NaN	NaN	NaN	NaN	NaN	NaN	NaN	4002900	4002900	0	P02652	P02652	Apolipoprotein A-II;Proapolipoprotein A-II;Truncated apolipoprotein A-II	APOA2	1150
APOBR	2.448036194	1.526368976	1.74734199	2.638635874	2.601737261	2.631913424	2.228300333	2.13352704	2.552410126	0.460052133	0.550253689	1.75925827	0.552410185	1.939316154	1.851365089	2.17592454	-1.609707713	-0.955536008	-1.329353333	-0.588516831	-0.608525515	1.302155018	1.524085045	1.208927751	1.096097946	2.100298643	1.817409396	2.311649561	1.169420123	0.834210157	-1.562572122	1.059855819	1.08323288	1.414191365	1.748699069	1.764346361	1.183113575	34446000000	23658000000	10788000000	Q0VD83;Q0VD83-3;Q0VD83-2	Q0VD83;Q0VD83-3	Apolipoprotein B receptor	APOBR	3208
APOB	5.312093735	2.657627344	-0.610794485	-1.630312324	1.364830613	4.489500046	2.955787897	2.122428417	3.190602064	4.055027485	1.511443853	-0.523260832	5.271238327	2.780908823	-0.132642642	1.429148436	-1.127435207	1.829459548	3.661656618	1.468411326	0.745744586	0.648869276	4.615004063	1.941918969	2.305574417	2.19958663	1.369035482	0.098876394	1.192216516	2.587966442	1.549071193	5.597085953	1.030796051	1.922592878	2.560302496	1.096591473	-0.844305336	1819300000	1291700000	527620000	P04114	P04114	Apolipoprotein B-100;Apolipoprotein B-48	APOB	1198
APOC2	NaN	NaN	NaN	NaN	NaN	NaN	NaN	NaN	NaN	NaN	NaN	NaN	NaN	NaN	NaN	NaN	NaN	NaN	-2.180688858	-2.63802743	NaN	NaN	NaN	NaN	NaN	NaN	NaN	NaN	NaN	-2.124361038	-1.577295899	-1.832322955	NaN	NaN	-1.554441571	NaN	NaN	219830000	42640000	177190000	P02655	P02655	Apolipoprotein C-II;Proapolipoprotein C-II	APOC2	1151
APOC3	NaN	NaN	NaN	NaN	NaN	NaN	NaN	NaN	NaN	NaN	NaN	NaN	NaN	NaN	NaN	NaN	NaN	NaN	NaN	NaN	NaN	NaN	NaN	NaN	NaN	NaN	NaN	NaN	NaN	NaN	NaN	NaN	NaN	NaN	NaN	NaN	0.392269582	317880000	278740000	39147000	P02656	P02656	Apolipoprotein C-III	APOC3	1152
APOD	NaN	NaN	NaN	NaN	NaN	NaN	NaN	NaN	NaN	NaN	NaN	NaN	NaN	NaN	NaN	NaN	NaN	NaN	NaN	NaN	NaN	NaN	NaN	NaN	NaN	NaN	NaN	NaN	NaN	NaN	NaN	NaN	NaN	NaN	NaN	NaN	NaN	106780000	94432000	12346000	P05090	P05090	Apolipoprotein D	APOD	1235
APOE	2.687242031	NaN	NaN	NaN	NaN	NaN	3.068785906	3.458576441	NaN	3.924037457	NaN	NaN	NaN	NaN	NaN	1.909363389	3.764130831	NaN	NaN	0.954445124	NaN	1.770436645	NaN	NaN	3.153671265	1.957972169	NaN	3.835429907	NaN	NaN	NaN	4.124515533	2.779224396	1.652810574	NaN	NaN	NaN	1179200000	1065900000	113280000	P02649	P02649	Apolipoprotein E	APOE	1149
APOL2	NaN	NaN	NaN	NaN	NaN	NaN	NaN	NaN	NaN	NaN	NaN	NaN	NaN	NaN	NaN	NaN	NaN	NaN	NaN	1.040971756	NaN	NaN	NaN	NaN	NaN	2.876625061	0.782322466	1.489159465	NaN	NaN	NaN	NaN	NaN	-1.144111633	NaN	NaN	-0.319155365	270860000	183700000	87162000	Q9BQE5	Q9BQE5	Apolipoprotein L2	APOL2	6034
APOL3	NaN	NaN	NaN	NaN	NaN	NaN	-0.402394772	NaN	NaN	NaN	NaN	NaN	NaN	NaN	NaN	NaN	NaN	-0.719840527	2.889289379	NaN	NaN	NaN	NaN	NaN	NaN	-1.202198267	NaN	2.537507772	3.26714921	NaN	NaN	NaN	NaN	NaN	NaN	NaN	NaN	725800000	146240000	579560000	O95236-2;O95236;O95236-3	O95236-2;O95236;O95236-3	Apolipoprotein L3	APOL3	954
APOO	0.303311706	0.634889781	0.52070725	0.435124397	0.070708953	NaN	0.059810657	0.244086936	NaN	0.52809459	0.484045357	0.25049144	0.921253562	0.43459782	0.384790868	0.084425628	-0.340163469	-0.233765319	-0.077516407	1.218094707	1.012751937	0.218430504	0.497078747	0.319441557	0.181460306	0.139219865	0.047517359	0.182327673	0.039058264	0.317175061	NaN	0.22502543	0.408626974	0.30411315	0.59858799	0.438150823	NaN	1490400000	844500000	645920000	Q9BUR5;Q9BUR5-2	Q9BUR5;Q9BUR5-2	Apolipoprotein O	APOO	6152
API5	NaN	NaN	NaN	NaN	NaN	NaN	NaN	NaN	NaN	NaN	NaN	NaN	NaN	NaN	NaN	NaN	NaN	NaN	NaN	NaN	NaN	NaN	NaN	NaN	NaN	NaN	NaN	NaN	NaN	NaN	NaN	NaN	NaN	NaN	NaN	NaN	NaN	62661000	27451000	35210000	Q9BZZ5;Q9BZZ5-3;Q9BZZ5-6;Q9BZZ5-1;REV__P51449-2;REV__P51449	Q9BZZ5;Q9BZZ5-3;Q9BZZ5-6;Q9BZZ5-1	Apoptosis inhibitor 5	API5	6309
API5	0.317193002	0.274215192	0.450340748	0.212584257	0.161153108	0.293358952	0.31315428	0.188002899	0.240162432	0.471188724	0.471068621	0.442241907	0.483662039	0.277901322	0.283123255	0.168738827	0.738433182	0.810358822	0.754285276	0.579469025	0.614204586	0.387751251	0.525621057	0.275454462	0.100747027	0.498708636	0.59307158	0.616414547	0.268816799	0.482895702	0.284282327	0.126911283	0.27784884	0.101149209	0.284791917	0.550612926	0.53727752	40879000000	23257000000	17622000000	Q9BZZ5-2;Q9BZZ5-5	Q9BZZ5-2;Q9BZZ5-5	Apoptosis inhibitor 5	API5	6310
BAX	0.443791419	0.034101237	0.379582494	0.493560612	0.572243631	0.804576814	0.493885487	0.583506107	0.765940309	0.886512816	0.695021808	0.356550157	1.150721312	0.408109933	0.436588019	0.58803153	-0.453017026	-0.345169306	0.165046066	0.609816611	0.745115757	0.419854522	0.754820764	0.499605775	0.721253932	0.486670941	0.350577742	1.017095923	0.256355852	0.106001034	0.547488928	0.267096996	0.536984444	0.629366934	-0.072174482	0.246395439	0.479331285	21196000000	12798000000	8397600000	Q07812-5;Q07812-8;Q07812;Q07812-2;Q07812-7;Q07812-4;Q07812-6;Q07812-3	Q07812-5;Q07812-8;Q07812;Q07812-2;Q07812-7	Apoptosis regulator BAX	BAX	3164
BCL2	-0.767824292	-0.793771088	NaN	-0.987975717	-1.039208531	NaN	-0.34981817	-0.258217335	NaN	-0.166972414	-0.161823243	-0.49620676	-0.004321597	-1.29195714	-1.392702103	-1.784168839	0.441928238	0.347013444	0.435338855	-0.91219002	-0.751206696	0.151057586	-0.274410725	NaN	NaN	-0.419970363	-0.300182313	-0.528071165	-0.996533394	-0.145090535	-0.729878962	-0.786177993	-0.63012594	-0.618802428	-0.371726125	-0.230079949	NaN	3867100000	1902300000	1964800000	P10415-2;P10415	P10415-2;P10415	Apoptosis regulator Bcl-2	BCL2	1451
PYCARD	1.279528975	0.678233445	0.681307137	1.49191618	1.50618875	1.75034833	1.192051649	0.973865688	1.2111305	1.348426938	1.44026351	1.073119998	1.408895135	0.936966598	0.892472863	1.090587854	0.221185878	0.366615295	0.397030115	0.553510845	0.555438936	-0.18307358	0.950062573	-0.455439001	-0.448160917	1.221017718	1.156916618	1.55626595	0.687149048	0.161830768	-0.291014135	0.367247969	0.469929308	0.421805203	0.948391318	0.788863063	0.847388208	59056000000	38950000000	20106000000	Q9ULZ3;Q9ULZ3-3	Q9ULZ3;Q9ULZ3-3	Apoptosis-associated speck-like protein containing a CARD	PYCARD	7380
PYCARD	NaN	0.348757595	NaN	1.453241229	1.195450783	NaN	0.47076872	0.768395543	NaN	1.104852557	1.257597089	NaN	NaN	0.585777938	0.758428276	0.89188379	NaN	0.063394092	0.110838033	NaN	NaN	NaN	NaN	NaN	NaN	0.774799228	0.434870869	0.605003119	NaN	NaN	NaN	0.099942803	-0.168642014	NaN	0.557964146	0.471228659	NaN	2616300000	1515400000	1100900000	Q9ULZ3-2	Q9ULZ3-2	Apoptosis-associated speck-like protein containing a CARD	PYCARD	7381
AIFM1	-0.372394979	-0.034497432	0.073469214	-0.242206246	-0.346191019	-0.266036868	-0.182692304	-0.140124217	-0.0870554	-0.059908956	-0.067914046	-0.251082718	-0.126576453	-0.246833652	-0.339593619	-0.478713006	-0.921360195	-1.015212059	-1.095856905	0.418157071	0.302564174	0.209544837	-0.187641114	0.137568444	0.290709347	-0.195095509	-0.054362383	-0.160274804	-0.845911562	-0.415975004	0.11814741	-0.30812785	-0.067225754	-0.200253278	-0.606631696	-0.487074643	-0.463413298	41720000000	19535000000	22185000000	O95831;O95831-3;O95831-4;O95831-2;O95831-6;O95831-5	O95831;O95831-3;O95831-4;O95831-2	Apoptosis-inducing factor 1, mitochondrial	AIFM1	1048
ACIN1	0.0241204	-0.007195524	0.094048359	-0.088684455	-0.190172315	0.009408181	-0.218595162	-0.324810684	-0.122606516	0.126580492	0.119870894	0.017752957	0.008406566	-0.168898746	-0.164271355	-0.187767848	0.076569349	0.487540394	0.436959028	0.153478593	0.11178869	0.057046432	0.007971176	-0.102187864	-0.25047648	-0.022616388	0.076721504	0.096313827	-0.119555429	0.034766223	-0.37350902	-0.355016261	-0.18726097	-0.234991774	-0.041943841	0.02338703	0.20097895	40492000000	20483000000	20010000000	Q9UKV3;Q9UKV3-5;Q9UKV3-3;Q9UKV3-2	Q9UKV3;Q9UKV3-5	Apoptotic chromatin condensation inducer in the nucleus	ACIN1	7331
APAF1	1.617100358	0.521701217	0.741903305	1.848556757	1.922155499	1.733987093	1.496264458	0.963363051	1.651903629	0.737831473	0.682047725	1.28275466	0.384376556	1.644577622	1.4354949	1.71222043	-0.386479825	-0.757450104	-1.0528332	0.094079293	0.168106496	0.327475071	1.09791863	-0.011209321	0.174914569	1.492768526	1.557539582	2.009437084	0.726543844	0.416230708	-0.405665725	0.951122224	1.209661603	1.298637271	0.45705843	0.436178029	0.639332414	6333000000	4354800000	1978300000	O14727-4;O14727;O14727-3;O14727-2;O14727-5;O14727-6	O14727-4;O14727;O14727-3;O14727-2;O14727-5	Apoptotic protease-activating factor 1	APAF1	349
APTX	0.247319981	0.731230259	0.927907944	NaN	NaN	NaN	0.609794557	-0.395720959	NaN	0.901230156	0.267704666	-0.122208878	NaN	0.373252422	0.728048503	0.404687345	-0.554637909	-0.211136922	-0.139076531	0.657536328	1.998500347	0.808033049	0.651495636	NaN	NaN	0.09811949	NaN	0.503507078	NaN	0.088622957	NaN	0.407918632	0.429031998	0.291821569	0.212717965	NaN	NaN	477230000	285420000	191810000	Q7Z2E3-7;Q7Z2E3;Q7Z2E3-5;Q7Z2E3-9;Q7Z2E3-10;Q7Z2E3-11;Q7Z2E3-8;Q7Z2E3-13;Q7Z2E3-4;Q7Z2E3-3;Q7Z2E3-2;Q7Z2E3-12;Q7Z2E3-6	Q7Z2E3-7;Q7Z2E3;Q7Z2E3-5;Q7Z2E3-9;Q7Z2E3-10;Q7Z2E3-11;Q7Z2E3-8;Q7Z2E3-13;Q7Z2E3-4;Q7Z2E3-3	Aprataxin	APTX	4501
AQP1	NaN	NaN	NaN	NaN	NaN	NaN	NaN	NaN	NaN	NaN	NaN	NaN	NaN	NaN	NaN	NaN	NaN	NaN	NaN	NaN	NaN	NaN	NaN	NaN	NaN	NaN	NaN	NaN	NaN	NaN	NaN	NaN	NaN	NaN	NaN	NaN	NaN	57576000	55373000	2203100	P29972-4;P29972-2;P29972-3;P29972	P29972-4;P29972-2;P29972-3;P29972	Aquaporin-1	AQP1	2002
ALOX12	NaN	NaN	NaN	NaN	NaN	NaN	NaN	NaN	NaN	NaN	NaN	3.174751759	NaN	NaN	NaN	NaN	NaN	NaN	NaN	NaN	NaN	2.799972773	3.222834826	3.083385706	4.069924355	NaN	NaN	NaN	NaN	NaN	NaN	3.440404415	3.555002213	3.87351346	NaN	NaN	NaN	955940000	889750000	66198000	P18054	P18054	Arachidonate 12-lipoxygenase, 12S-type	ALOX12	1702
ALOX15	0.135475084	NaN	NaN	NaN	NaN	NaN	NaN	NaN	NaN	NaN	NaN	NaN	NaN	NaN	NaN	NaN	NaN	2.602963686	NaN	NaN	NaN	NaN	NaN	NaN	NaN	NaN	NaN	NaN	NaN	NaN	NaN	NaN	NaN	NaN	NaN	NaN	NaN	804540000	347490000	457050000	P16050-2;P16050	P16050-2;P16050	Arachidonate 15-lipoxygenase	ALOX15	1634
ALOX5	2.810662508	0.372113019	1.666301489	4.157733917	4.035993099	3.086813688	3.646310806	4.309001923	3.610450745	1.087886691	1.59091866	3.199189186	2.004855633	3.002656937	3.422613382	3.521199942	0.251933813	1.661912084	1.190667748	1.433467269	0.914738595	1.29640317	2.502423525	NaN	1.85914278	0.829023719	1.371608973	1.084486723	NaN	NaN	NaN	2.744003773	2.792057276	2.222767591	3.281245947	3.121926069	2.078746557	5861200000	4821600000	1039500000	P09917;P09917-2;P09917-3;P09917-5;P09917-4	P09917;P09917-2;P09917-3;P09917-5;P09917-4	Arachidonate 5-lipoxygenase	ALOX5	1412
ALOX5AP	4.020808697	NaN	NaN	NaN	3.172798872	3.270068645	2.413883924	2.570121527	2.941863537	-0.556404829	-0.807519794	3.000346422	-1.900799274	1.216820002	1.336500525	1.54052639	NaN	NaN	NaN	NaN	NaN	NaN	2.314660788	NaN	NaN	NaN	NaN	1.813448787	0.978520274	NaN	NaN	0.212383568	NaN	NaN	1.313190341	1.679503798	1.585626245	4878500000	3924700000	953740000	P20292	P20292	Arachidonate 5-lipoxygenase-activating protein	ALOX5AP	1762
GIT1	0.720683277	0.673048615	0.391853094	1.09504962	0.827742934	1.024003029	1.562729597	1.506926656	0.863519788	0.744898081	0.759062946	1.013392329	0.403732687	1.589485168	1.247867942	1.331989765	0.570207179	1.046682596	0.767069161	1.143723369	0.858907282	1.309001923	1.181902051	1.84347403	1.577035069	0.753531098	0.679111063	0.784582436	0.940977097	0.990423501	1.209228039	1.236775398	1.71070838	1.848297	0.0997881	NaN	0.971402526	3240900000	2212700000	1028200000	Q9Y2X7;Q9Y2X7-3;Q9Y2X7-2	Q9Y2X7;Q9Y2X7-3	ARF GTPase-activating protein GIT1	GIT1	7553
GIT2	1.342853904	1.039933085	1.15572679	1.558219075	1.39551115	1.458385944	1.378381729	1.257045269	1.404267192	0.71892488	0.832770586	1.186820149	0.64074868	1.297289252	1.293960214	1.124786139	0.861421466	1.037236214	0.947055519	0.899937332	0.87389946	1.117192507	1.114909887	1.238170147	1.301799297	0.975141346	1.064434767	1.164399266	0.892285347	0.566484928	0.313208133	0.642053902	0.908469379	0.95394218	1.135205746	1.36784339	1.385186553	15019000000	10226000000	4793500000	Q14161;Q14161-3;Q14161-4;Q14161-6;Q14161-7;Q14161-11;Q14161-2	Q14161;Q14161-3;Q14161-4;Q14161-6;Q14161-7;Q14161-11;Q14161-2	ARF GTPase-activating protein GIT2	GIT2	3484
AGFG1	1.785974741	1.174979806	1.353579283	2.743810654	2.788763523	2.63639164	2.439637184	2.46331048	2.108052015	0.69257158	0.500013828	1.166761756	0.116770215	2.108736515	2.147138119	2.432532549	0.475073725	0.758916378	0.495938927	0.695699215	0.538827717	1.139331222	1.231786013	1.34303689	1.330791712	1.082988381	0.674705625	1.447524548	0.830767691	0.448981225	0.468391478	1.457870722	1.868752956	1.47409153	1.038243294	1.467174292	1.515439034	4425400000	3343700000	1081800000	P52594-2;P52594-3;P52594;P52594-4;O95081-2	P52594-2;P52594-3;P52594;P52594-4	Arf-GAP domain and FG repeat-containing protein 1	AGFG1	2574
ACAP1	3.460576057	2.185736656	2.240861177	2.557242155	2.440576792	2.324093819	3.282649279	2.844458103	3.076554298	2.586146116	2.699466228	3.292086601	2.581907272	1.965220928	2.142289639	1.455890536	1.807326078	2.232972383	1.866015673	3.095296144	2.990796089	3.091110229	3.097146988	3.02444315	3.19985199	2.443948269	2.591266394	2.558941603	1.858148694	2.109669924	2.461799622	2.588226795	2.749329329	2.999769211	2.223710775	2.766013861	2.674751759	6132700000	5055800000	1076900000	Q15027	Q15027	Arf-GAP with coiled-coil, ANK repeat and PH domain-containing protein 1	ACAP1	3625
ACAP2	1.808386803	0.893866122	1.02450192	2.262088299	2.122868299	2.32539463	1.807679534	1.836758971	1.93870759	0.841120124	0.783141613	1.381686211	0.950424969	1.62749362	1.378156662	1.594966054	0.529468298	0.675120294	0.552473605	0.74952352	0.751319408	1.209628224	1.404267192	1.130207658	1.072452426	1.055261374	1.175109982	1.596405029	1.196739912	0.147026315	0.437681854	1.058833718	1.376095653	1.716718316	0.934482753	1.385563493	1.394676328	5055600000	3594200000	1461400000	Q15057;Q96P50-4;Q96P50-1;Q96P50	Q15057	Arf-GAP with coiled-coil, ANK repeat and PH domain-containing protein 2	ACAP2	3641
ADAP1	NaN	0.025235727	0.21578078	0.421940386	0.250302762	NaN	0.227472439	-0.174406379	NaN	-0.026870923	-0.504772961	-0.622274339	-0.538140893	0.908631921	0.960075557	0.725660801	NaN	-1.681224465	-1.3782897	NaN	-1.671519876	NaN	NaN	NaN	NaN	0.910556197	0.871416271	1.401215553	-0.236829385	NaN	NaN	-0.911269665	-0.276556224	-1.29918611	-0.096126884	0.118304119	0.297963113	562730000	320980000	241750000	O75689;O75689-3;O75689-2	O75689;O75689-3;O75689-2	Arf-GAP with dual PH domain-containing protein 1	ADAP1	818
AGAP2	2.088039875	1.068392515	1.360675216	1.181280255	NaN	1.197004437	1.790858507	1.210529447	0.981821597	1.436783195	1.576690793	1.564307332	1.395624876	0.821916521	1.554485202	NaN	NaN	1.1779145	1.166049361	1.939039588	2.008043766	2.06352973	1.69581604	2.193832636	1.849648237	1.289404035	1.453083277	1.498830914	NaN	0.672404647	NaN	1.824136972	NaN	2.163138866	1.160749912	1.818325043	1.082255125	638810000	489280000	149530000	Q99490-2;Q99490	Q99490-2;Q99490	Arf-GAP with GTPase, ANK repeat and PH domain-containing protein 2	AGAP2	5916
AGAP3	NaN	NaN	NaN	NaN	NaN	NaN	NaN	NaN	NaN	NaN	NaN	NaN	NaN	NaN	NaN	NaN	NaN	NaN	NaN	NaN	NaN	NaN	NaN	NaN	NaN	NaN	NaN	NaN	NaN	NaN	NaN	NaN	NaN	NaN	NaN	NaN	NaN	36363000	11677000	24686000	Q96P47;Q96P47-2;Q96P47-4;Q96P47-5;Q96P47-3;Q96P47-6;Q9UPQ3-3;Q9UPQ3-2;Q9UPQ3	Q96P47;Q96P47-2;Q96P47-4;Q96P47-5	Arf-GAP with GTPase, ANK repeat and PH domain-containing protein 3	AGAP3	5806
ARAP1	1.784135103	0.490233183	0.726877928	1.943638444	1.947472811	1.929335952	1.407478333	1.50144279	1.696657658	-0.192320511	-0.257493496	1.093478799	-0.1614362	1.170751214	1.203634977	1.240247607	-0.028427679	0.176837713	0.027792634	-0.06763871	-0.068326749	1.029116988	1.096282959	1.411540747	1.408971667	0.541596949	0.680752039	1.1933707	0.302937984	-1.122606516	-0.85103941	1.297501922	1.580612183	1.820565462	0.953830183	1.027939677	0.62965709	11464000000	7745700000	3718000000	Q96P48-3;Q96P48;Q96P48-2;Q96P48-4;Q96P48-1;Q96P48-7;Q96P48-5	Q96P48-3;Q96P48;Q96P48-2;Q96P48-4;Q96P48-1;Q96P48-7;Q96P48-5	Arf-GAP with Rho-GAP domain, ANK repeat and PH domain-containing protein 1	ARAP1	5807
ARAP3	NaN	NaN	NaN	NaN	NaN	NaN	NaN	NaN	NaN	NaN	NaN	NaN	NaN	NaN	NaN	NaN	NaN	NaN	NaN	NaN	NaN	NaN	NaN	NaN	NaN	NaN	NaN	NaN	NaN	NaN	NaN	NaN	NaN	NaN	NaN	NaN	NaN	13328000	12948000	380530	Q8WWN8;Q8WWN8-2	Q8WWN8;Q8WWN8-2	Arf-GAP with Rho-GAP domain, ANK repeat and PH domain-containing protein 3	ARAP3	5271
ASAP1	2.807326078	0.837661028	0.907684326	2.574411869	2.489726782	2.860818624	1.888007283	2.1528368	2.245437384	-0.086104318	0.147170141	1.501810431	0.121251144	1.81710434	1.484348059	1.761017561	0.512760699	0.169906959	-0.129612699	-0.555914402	-0.524264336	1.875777602	1.772505403	2.615729094	2.438932896	0.348904669	0.522074044	-0.080930561	1.234906554	-0.45628044	2.067938805	2.191063166	2.739853859	2.98644495	1.26499784	1.450242162	1.590266943	2187300000	1589600000	597690000	Q9ULH1;Q9ULH1-2	Q9ULH1;Q9ULH1-2	Arf-GAP with SH3 domain, ANK repeat and PH domain-containing protein 1	ASAP1	7362
ASAP2	NaN	NaN	NaN	NaN	NaN	NaN	NaN	NaN	NaN	NaN	NaN	NaN	NaN	NaN	NaN	NaN	NaN	NaN	NaN	NaN	NaN	NaN	2.579404354	3.391258955	3.310289383	NaN	NaN	NaN	NaN	NaN	NaN	2.090434313	NaN	2.936662674	NaN	NaN	NaN	188810000	167190000	21616000	O43150;O43150-2	O43150;O43150-2	Arf-GAP with SH3 domain, ANK repeat and PH domain-containing protein 2	ASAP2	484
ARFIP1	0.106824249	-0.281431168	0.242652386	1.752194047	1.226307392	1.564222097	0.985330462	0.734083056	0.883608639	-0.457121402	-0.602741897	-0.111966103	-0.632454336	0.547678709	0.583160281	0.412980676	-0.243303403	-0.008200003	-0.558267653	-0.285224676	-0.424922109	0.813600838	-0.024177741	0.487398833	0.875169098	0.182949856	0.458286941	0.546919644	-0.083383553	-0.356707364	-0.689299166	-0.038857516	0.462952524	0.671117604	0.034381878	0.248467624	0.250011086	3241000000	1870900000	1370000000	P53367;P53367-3	P53367;P53367-3	Arfaptin-1	ARFIP1	2601
ARFIP1	NaN	NaN	NaN	NaN	NaN	NaN	NaN	NaN	NaN	NaN	NaN	NaN	NaN	NaN	NaN	NaN	NaN	NaN	NaN	NaN	NaN	NaN	NaN	NaN	NaN	NaN	NaN	NaN	NaN	NaN	NaN	NaN	NaN	NaN	NaN	NaN	NaN	118950000	65245000	53709000	P53367-2	P53367-2	Arfaptin-1	ARFIP1	2602
ARFIP2	-1.06253624	NaN	-0.712903857	NaN	NaN	NaN	NaN	-0.973647952	-0.395611227	NaN	-0.617486537	-0.576860726	NaN	NaN	0.487055182	-1.159500003	NaN	-0.85391587	-1.093357205	NaN	NaN	-0.183581814	NaN	-1.663845539	NaN	-0.555129051	NaN	NaN	NaN	-0.810895443	NaN	-0.987539113	NaN	-0.848717988	-1.284751058	NaN	-1.056722164	826620000	161110000	665510000	P53365-2;P53365-3;P53365	P53365-2;P53365-3;P53365	Arfaptin-2	ARFIP2	2600
ARG1	5.677204132	NaN	NaN	2.13587141	3.308858871	NaN	NaN	NaN	NaN	NaN	NaN	3.518734217	NaN	NaN	2.758672237	NaN	NaN	NaN	NaN	NaN	NaN	3.077284575	2.850168467	NaN	NaN	NaN	NaN	-0.308244348	NaN	NaN	NaN	4.78344965	2.548860073	2.463151455	3.400034904	2.489159584	NaN	1849000000	1577300000	271750000	P05089;P05089-3	P05089;P05089-3	Arginase-1	ARG1	1233
ARGLU1	-0.100035667	0.151794806	NaN	NaN	NaN	-0.167229429	-0.10353113	-0.177088559	-0.101650022	0.124314293	0.241628557	0.034426212	0.169582367	0.010178062	-0.008773749	-0.118226759	0.916316867	1.3032583	1.002685905	0.153061494	NaN	0.300004214	0.221034646	0.221236333	0.088116631	0.210262448	-0.732486308	NaN	NaN	0.070784606	0.008696695	0.204914674	NaN	NaN	0.854674697	-0.109561108	0.372523963	3669900000	2048300000	1621600000	Q9NWB6;Q9NWB6-3;Q9NWB6-2	Q9NWB6;Q9NWB6-3;Q9NWB6-2	Arginine and glutamate-rich protein 1	ARGLU1	6924
RARS	-0.617768586	-0.480058223	-0.365020484	-0.080521233	-0.117828086	-0.038436111	-0.190425262	-0.239886776	-0.025312254	-0.522758782	-0.51571244	-0.571045697	-0.569491029	-0.126576453	-0.214000344	-0.324465007	-1.042013884	-1.027649522	-1.134483814	-0.301236421	-0.195221514	-0.433920979	-0.57956636	-0.443606675	-0.334797025	-0.273694932	-0.245860651	-0.13960056	-0.468113989	-0.765365005	-0.375289649	-0.471759826	-0.183454663	-0.231678247	-0.239398107	-0.213502824	-0.084200293	39952000000	18173000000	21779000000	P54136;P54136-2	P54136;P54136-2	Arginine--tRNA ligase, cytoplasmic	RARS	2635
RERE	NaN	NaN	NaN	NaN	NaN	NaN	NaN	NaN	NaN	NaN	NaN	NaN	NaN	NaN	NaN	NaN	1.730344415	NaN	NaN	1.121957421	1.301159143	NaN	NaN	NaN	NaN	NaN	NaN	0.298388869	NaN	NaN	NaN	NaN	NaN	0.684202015	1.032123089	NaN	NaN	188680000	140560000	48119000	Q9P2R6;Q9P2R6-2	Q9P2R6;Q9P2R6-2	Arginine-glutamic acid dipeptide repeats protein	RERE	7120
RSRC2	-0.461633325	-0.247441515	-0.222186252	-0.920064569	-0.711230516	-0.245739102	-0.488720626	-0.757705986	-0.560421467	-0.052972309	-0.089633763	-0.266516745	-0.083247356	-0.381947815	-0.357720852	-0.580048978	-0.344033062	0.157817662	0.374430209	-0.208891779	0.163445607	-0.27011025	-0.393086642	-0.489337474	-0.280837536	-0.245982304	-0.346985281	-0.352871448	-0.430713505	-0.228726357	-0.679964244	-0.553950191	-0.471551746	-0.628633738	-0.738205791	-0.314870417	-0.054778997	1912300000	873610000	1038700000	Q7L4I2-2;Q7L4I2	Q7L4I2-2;Q7L4I2	Arginine/serine-rich coiled-coil protein 2	RSRC2	4474
PNISR	-0.302406788	-0.70761323	-0.313129783	-0.079838894	NaN	-0.285934806	-0.319271028	-0.559442937	-0.480782002	0.487156272	-0.334682733	0.03114976	-0.130930915	-0.274649352	-0.443924814	-0.548929811	0.667561293	0.950397015	0.678579807	-0.136060089	-0.490159422	0.100236595	NaN	-0.115565993	NaN	-0.420401514	NaN	NaN	NaN	NaN	-0.191562578	-0.225274965	NaN	NaN	-0.266756535	NaN	0.100406654	501780000	286300000	215490000	Q8TF01;Q8TF01-2	Q8TF01;Q8TF01-2	Arginine/serine-rich protein PNISR	PNISR	5185
ASL	2.264027357	NaN	NaN	1.784781218	0.820641875	1.799621105	1.858148694	1.31207931	NaN	0.650747955	NaN	2.074729681	NaN	NaN	1.669923544	NaN	NaN	NaN	NaN	1.028145671	1.214608431	NaN	NaN	1.122836828	NaN	0.476438075	0.938071787	1.493377686	NaN	NaN	0.412788719	-0.122606516	NaN	NaN	NaN	NaN	-0.106884316	754780000	545230000	209550000	P04424;P04424-3;P04424-2	P04424;P04424-3;P04424-2	Argininosuccinate lyase	ASL	1216
ASS1	-5.26787281	-5.618679047	-4.657468319	-4.808024883	-6.031086445	-3.063399315	-4.053458691	-10.56614876	-0.427820563	-5.102364063	-4.685211182	-5.834584713	-4.493903637	-3.779259682	-3.698662996	-3.438958168	-8.572207451	-5.740954399	-5.183605671	-5.165228367	-5.205666065	-4.506081581	-4.627781868	-6.87159729	-5.100599289	-4.709401131	-5.578637123	-5.111657619	-2.370722294	-4.085254669	-4.0410676	-9.161283493	-3.872927189	-4.745990276	-5.028259754	-4.385016918	-4.616240025	35810000000	2862400000	32947000000	P00966	P00966	Argininosuccinate synthase	ASS1	1102
ATE1	1.49191618	0.978548765	1.426043868	1.170491338	1.263646364	1.325720072	1.477301359	1.469849348	1.153061509	0.865043104	0.628697753	1.219673157	0.945832253	-0.587076962	0.371646374	1.08231616	0.876863599	0.715746522	0.692804575	1.303685546	1.369818211	1.947194695	1.621754766	2.365797043	1.515892744	1.282859921	1.227995992	0.747100055	NaN	0.871178746	1.902065635	1.418812633	1.192776918	2.566100597	1.041060805	1.063288569	1.561877489	4571200000	3115100000	1456000000	O95260-2;O95260	O95260-2;O95260	Arginyl-tRNA--protein transferase 1	ATE1	960
ARL14EP	NaN	NaN	NaN	NaN	NaN	NaN	NaN	NaN	NaN	NaN	0.221926033	NaN	0.223811716	NaN	NaN	NaN	NaN	NaN	0.956095636	0.178746909	-0.59703052	NaN	NaN	0.156787962	NaN	NaN	NaN	NaN	NaN	NaN	NaN	-0.410992295	-0.084608562	NaN	-0.308593839	NaN	NaN	245230000	130710000	114520000	Q8N8R7	Q8N8R7	ARL14 effector protein	ARL14EP	4941
ARMC1	-0.302406788	-0.058524273	0.031606816	-0.13474673	-0.268913448	-0.05644469	-0.023610249	-0.103665471	-0.159112513	-0.22465767	-0.14717631	-0.305678666	-0.094236031	-0.147436962	0.09757904	-0.113567166	-0.684010744	-0.632547379	-0.405665725	-0.2110122	-0.15458326	0.358620346	-0.451013267	0.075656883	0.160072684	-0.022048201	-0.110496871	-0.284750998	-0.264115959	-0.558463514	0.105690509	-0.343464732	0.159315184	-0.072860442	-0.383054584	-0.187387675	0.028366273	4987000000	2450300000	2536600000	Q9NVT9;Q9NVT9-2	Q9NVT9	Armadillo repeat-containing protein 1	ARMC1	6905
ARMC10	NaN	NaN	NaN	NaN	NaN	NaN	NaN	NaN	NaN	NaN	NaN	NaN	NaN	NaN	NaN	NaN	NaN	NaN	NaN	NaN	NaN	NaN	NaN	NaN	NaN	NaN	NaN	NaN	NaN	NaN	NaN	NaN	NaN	NaN	NaN	NaN	NaN	146480000	84543000	61937000	Q8N2F6-3;Q8N2F6	Q8N2F6-3;Q8N2F6	Armadillo repeat-containing protein 10	ARMC10	4850
ARMC10	0.179236978	0.181951135	-1.278163195	0.297360182	0.132546321	0.326190263	0.250165403	0.028189702	0.870703757	0.38038972	0.57796073	0.258701295	0.403198391	-0.0870554	0.272314698	0.237319529	0.112506002	0.108020924	0.065702416	0.875063241	1.033628702	-0.019773068	0.301923841	-0.239031389	NaN	0.418234169	0.567126095	0.296580315	-0.157561123	-0.078199826	0.717999101	-0.510050535	-0.240008935	0.017402451	0.223862216	0.492322028	0.516883314	2620900000	1273400000	1347500000	Q8N2F6-4;Q8N2F6-2;Q8N2F6-6;Q8N2F6-5	Q8N2F6-4;Q8N2F6-2;Q8N2F6-6;Q8N2F6-5	Armadillo repeat-containing protein 10	ARMC10	4851
ARMC6	-0.83729738	-0.906813622	-0.929336548	-0.760689318	-0.881977797	-0.759667218	-1.144959927	-1.097138882	-0.913952053	-0.511366844	-0.644871414	-0.750606537	-0.710789919	-0.894604385	-0.94964695	-0.771209478	-1.567594051	-0.898324311	-0.787097991	-0.76196605	-0.669298887	-0.495899826	-0.794935703	-0.647360563	-0.285579741	-0.993710577	-0.879156888	-1.011352539	-0.856388211	-1.218347192	-1.064123988	-0.682393491	-0.512682021	-0.439995408	-0.980025232	-0.844546318	-0.895612895	3639600000	1458000000	2181600000	Q6NXE6-2;Q6NXE6	Q6NXE6-2;Q6NXE6	Armadillo repeat-containing protein 6	ARMC6	4251
ARMC8	0.996311426	0.377294481	0.721848607	0.667905092	0.328561664	0.903522253	0.535770893	0.159669653	0.452569932	0.340860933	0.302777797	0.688543379	0.281105816	0.567959905	0.568066835	0.509902298	-0.021621902	-0.090311415	-0.026162699	0.538094282	0.416115075	0.762656569	0.550084829	1.162266493	0.820922196	0.190602064	0.389337778	0.457533926	0.290515155	0.244240716	0.537884772	0.624576807	0.906629145	1.108736396	0.272001088	0.408914328	0.669854701	3378500000	1943400000	1435100000	Q8IUR7;Q8IUR7-2;Q8IUR7-7;Q8IUR7-8;Q8IUR7-3;Q8IUR7-6	Q8IUR7;Q8IUR7-2;Q8IUR7-7;Q8IUR7-8;Q8IUR7-3;Q8IUR7-6	Armadillo repeat-containing protein 8	ARMC8	4708
ARMCX3	0.35096398	0.296793014	0.442045957	-0.032382958	-0.208017722	0.213888869	0.219186097	0.483944535	NaN	0.052535713	0.124219939	0.697522998	0.109794475	0.241713792	0.161040217	-0.062398002	-0.865522921	-0.655718207	-0.68104434	0.670244873	0.487540394	1.113192439	0.762729943	1.192447186	1.40885675	0.523213983	0.255304962	0.728168011	-0.044044372	0.549472332	-0.695459425	0.367471278	0.755039871	0.905385554	-0.158337086	0.313082725	0.383021295	1018400000	542550000	475890000	Q9UH62	Q9UH62	Armadillo repeat-containing X-linked protein 3	ARMCX3	7208
ARRDC1	0.141525626	0.811295331	0.174491137	0.192595631	-0.011066163	NaN	0.069361098	-0.270947427	-0.198619917	0.141525626	-0.13763468	-0.337996572	0.132815197	-0.178109065	0.331481457	-0.283803195	NaN	-1.450591087	-1.053806424	0.113691777	-0.068464436	-0.160403863	0.165256336	NaN	NaN	0.257286549	0.426024377	0.274093151	0.227168471	-0.727441251	NaN	-0.29490006	-0.602551877	-0.276675373	0.199818641	-0.043064512	NaN	554390000	286950000	267440000	Q8N5I2	Q8N5I2	Arrestin domain-containing protein 1	ARRDC1	4901
ARR3	NaN	NaN	NaN	NaN	NaN	NaN	NaN	NaN	NaN	NaN	NaN	NaN	NaN	NaN	NaN	NaN	NaN	NaN	NaN	NaN	NaN	NaN	NaN	NaN	NaN	NaN	NaN	NaN	NaN	NaN	NaN	NaN	NaN	NaN	NaN	NaN	NaN	171590000	128160000	43435000	P36575-2;P36575	P36575-2;P36575	Arrestin-C	ARR3	2165
AHR	NaN	NaN	NaN	NaN	NaN	NaN	NaN	NaN	NaN	1.720802069	NaN	NaN	NaN	NaN	NaN	NaN	NaN	NaN	NaN	NaN	NaN	NaN	NaN	NaN	NaN	NaN	0.172880068	2.506680489	NaN	NaN	NaN	NaN	NaN	NaN	NaN	NaN	NaN	216890000	149400000	67483000	P35869	P35869	Aryl hydrocarbon receptor	AHR	2150
ARNT	NaN	-0.118093856	NaN	0.10999687	-0.071213551	NaN	-0.290896207	-0.660107195	NaN	0.027175056	0.370638728	-0.212507099	-0.039419107	0.349897236	-0.082838833	-0.236829385	-0.718262911	-0.488823563	NaN	0.191886798	-0.020768896	NaN	NaN	NaN	NaN	0.100360289	0.114784785	0.127210662	NaN	-0.17210348	NaN	-0.533563375	-0.14574261	NaN	-0.152637795	-0.220082313	-0.676177204	526470000	269190000	257280000	P27540-2;P27540-3;P27540;P27540-4	P27540-2;P27540-3;P27540;P27540-4	Aryl hydrocarbon receptor nuclear translocator	ARNT	1936
NAT1	0.383604646	-0.248170555	0.368309021	0.171401009	-0.000432773	0.333588749	0.258804798	0.20096235	0.462137401	-0.262192667	-0.062536195	0.067092277	-0.407624751	-0.076695912	-0.362217396	-0.107955679	-0.21710664	-0.053389505	-0.23719655	0.060923968	0.242174521	0.240537331	0.341628492	0.518391073	0.671508133	0.216266736	0.403217524	0.619758129	0.037636094	-0.379731834	-0.545770764	0.275681496	0.468930483	0.545339704	-0.266516745	0.033362839	0.262486309	1343400000	695540000	647850000	P18440	P18440	Arylamine N-acetyltransferase 1	NAT1	1712
ARSA	2.125950575	1.352252722	1.462793469	0.210262448	0.622709632	0.709198177	1.326515913	0.982619643	1.455099106	1.024560571	1.117255211	2.005898237	1.085649729	1.391266465	1.177065849	1.462992191	-0.336283505	-0.203639701	-0.247198388	-0.215243652	1.429847956	0.198410869	1.876837015	NaN	0.374841839	1.178861141	0.601168096	0.967024565	0.718996227	1.912184119	1.128724098	0.69252485	0.925987899	1.248347759	NaN	NaN	-0.759581923	1895700000	1209900000	685800000	P15289-2;P15289;REV__Q9H0I3-2;REV__Q9H0I3;REV__Q86Z20-2;REV__Q86Z20	P15289-2;P15289	Arylsulfatase A;Arylsulfatase A component B;Arylsulfatase A component C	ARSA	1609
ARSB	0.140682355	-0.444030911	-0.519240022	-0.366252303	-0.506500483	-0.240497395	-0.436481684	-0.904118001	-1.199122548	-1.65416038	-1.591152906	-0.364012033	-1.457961917	-0.516317785	-0.496104389	-0.292899579	-1.509645104	-0.583519042	-1.402121782	-1.670658946	-1.636543393	-0.855750501	-0.583904266	-1.021053314	-1.254412651	-0.607578933	-0.392317384	-0.78131777	-1.352419615	-0.033370107	-0.855272233	-1.623773217	-1.464197636	-1.609802127	-0.929336548	-1.081953168	-1.327629924	4554600000	1876300000	2678300000	P15848;P15848-2;Q5FYB1	P15848;P15848-2	Arylsulfatase B	ARSB	1625
ARSD	2.697218895	NaN	NaN	NaN	NaN	NaN	NaN	NaN	NaN	NaN	NaN	2.547425747	NaN	NaN	NaN	NaN	NaN	NaN	NaN	NaN	NaN	NaN	NaN	NaN	NaN	1.800927758	1.937878251	NaN	NaN	NaN	NaN	NaN	NaN	NaN	NaN	NaN	NaN	233260000	182440000	50824000	P51689-3;P51689	P51689-3;P51689	Arylsulfatase D	ARSD	2538
C2orf49	NaN	NaN	NaN	-0.318692833	-0.420832783	NaN	-0.387913972	-0.389016092	NaN	NaN	NaN	0.2024059	0.29085049	-0.537445188	0.349051714	NaN	0.529218554	0.339947581	0.133701175	-0.059632093	-0.206643268	NaN	NaN	NaN	NaN	-0.158854052	-0.443606675	NaN	NaN	NaN	NaN	-0.053389505	0.265795439	NaN	NaN	0.085864179	NaN	669670000	337280000	332390000	Q9BVC5;Q9BVC5-2	Q9BVC5;Q9BVC5-2	Ashwin	C2orf49	6175
ASNS	-4.627256393	-3.354593277	-4.937438488	-3.5522542	-3.537047386	-4.043519497	-4.921340942	-4.110697269	-4.938662052	-6.787641525	-3.801676035	-4.81424284	-3.291058302	-4.049108028	-3.895884275	-4.938991547	-3.082430124	-4.461724758	-4.315783501	-4.761976719	-3.807560921	-3.847295284	-3.401767015	-3.682461023	-4.094995975	-4.62999773	-4.465843678	-5.065529346	-3.742653131	-3.202574492	-3.38501668	-4.860863686	-5.18895483	-3.67728281	-3.670387268	-3.70287919	-4.143148422	11787000000	1377600000	10409000000	P08243-2;P08243;P08243-3	P08243-2;P08243;P08243-3	Asparagine synthetase [glutamine-hydrolyzing]	ASNS	1348
NARS	-0.689835906	-0.361543864	-0.313710213	0.190947726	0.134730414	0.280825287	0.014528784	-0.099901117	0.114050806	-0.606915951	-0.615322173	-0.604640663	-0.606726468	0.061119489	-0.034779113	0.050367981	-0.905581892	-0.829849541	-0.880646288	-0.369159311	-0.374177039	-0.31080541	-0.603881419	-0.495797455	-0.365468651	-0.497126937	-0.417704076	-0.351062953	-0.48902908	-0.9477036	-0.384933949	-0.423739523	-0.391327798	-0.285106272	-0.277746648	-0.301821738	-0.205142245	50206000000	22426000000	27779000000	O43776;O43776-2	O43776	Asparagine--tRNA ligase, cytoplasmic	NARS	577
GOT1	1.311577916	-0.408929229	-0.323081881	0.551204741	0.481404424	0.56646359	0.424068093	0.198427349	0.297501951	0.523856699	0.490638644	1.111258745	0.680358887	-0.198242709	-0.229710951	-0.519642413	0.406808883	0.133653834	0.105706014	0.897140384	0.955144346	1.008914471	0.94844681	1.126202464	1.114784837	0.621821284	0.512822449	0.327384472	1.130902529	0.18378529	1.63603282	0.378925711	0.661159217	0.630863011	0.464862794	0.820590913	0.821483016	12741000000	7584300000	5156700000	P17174;P17174-2	P17174;P17174-2	Aspartate aminotransferase, cytoplasmic	GOT1	1672
GOT2	-0.410992295	-0.150299698	-0.067225754	-0.12181107	-0.185105339	-0.048933659	0.053119492	0.019784641	0.059750594	0.043913573	0.113972776	-0.204516366	0.10367392	-0.212756112	-0.293723643	-0.400975019	-0.378178716	-0.117695123	-0.212880582	0.684364259	0.635808527	0.485640407	-0.09207201	0.473790944	0.370806575	-0.043904386	0.147633493	-0.174022913	-0.615698814	-0.053389505	0.392724097	0.165531456	0.207294554	0.148113146	-0.169924989	0.05012897	0.300945848	62697000000	31192000000	31505000000	P00505;P00505-2	P00505;P00505-2	Aspartate aminotransferase, mitochondrial	GOT2	1091
DARS	-0.310572803	-0.30427736	-0.250961661	-0.361543864	-0.490467429	-0.310689151	-0.411317855	-0.385044426	-0.306495607	-0.432745636	-0.409906864	-0.261109591	-0.469886005	-0.395720959	-0.39429453	-0.561301649	-0.546956122	-0.674099088	-0.683920979	-0.102456674	-0.102590919	-0.371837616	-0.245373935	-0.283329129	-0.232783496	-0.344260424	-0.228110716	-0.22465767	-0.377845615	-0.318692833	-0.016211016	-0.464981943	-0.337768227	-0.275722235	-0.231555372	-0.161952257	-0.041383125	76493000000	35149000000	41343000000	P14868;P14868-2	P14868;P14868-2	Aspartate--tRNA ligase, cytoplasmic	DARS	1598
DARS2	-0.357270479	-0.423631907	-0.279411912	-0.392207474	-0.365916401	-0.120882712	-0.069289818	-0.379177332	-0.183708787	-0.153286502	-0.143915802	-0.169283748	-0.12035197	-0.369829327	-0.238053083	-0.48367393	-0.740884483	-0.811142266	-0.886120856	0.16057238	0.050039269	-0.154971927	-0.155101568	-0.39165774	-0.249384597	-0.295722932	-0.167101011	-0.339593619	-0.759411573	-0.773490071	-0.691355467	-0.270229906	-0.189033836	-0.287945151	-0.494774073	-0.346191019	-0.106884316	13582000000	6280100000	7301400000	Q6PI48	Q6PI48	Aspartate--tRNA ligase, mitochondrial	DARS2	4312
DNPEP	0.602197051	1.107740998	1.27784884	0.784880638	0.730296612	0.788738668	1.19776535	0.988819361	0.935006857	0.830126405	0.91123426	0.897839069	0.905331552	1.022947192	0.768862426	0.782818973	1.220412374	1.246703625	1.261915326	1.02693975	0.950174093	1.238170147	0.962153971	1.265518069	1.148864627	1.167960644	1.370526671	1.03053081	0.784632027	0.490598023	0.866752088	0.689310849	0.660110056	1.005434752	1.037739754	1.305075169	1.213972449	12725000000	8018500000	4706500000	Q9ULA0	Q9ULA0	Aspartyl aminopeptidase	DNPEP	7351
ASPH	0.852719307	1.407593131	1.492890477	0.793556869	0.556478202	0.859849513	0.487136036	0.625889719	0.897758484	1.058322787	1.115566134	0.84349978	1.240793109	1.16036284	1.187674403	1.28824091	-0.402067274	-0.652968287	-0.66612035	1.274215221	1.303578854	0.611490905	1.186064959	0.933518052	1.042962193	1.206894875	1.281140924	0.996829569	0.02551472	1.486610293	0.585020304	0.303934962	0.405986696	0.300004214	0.355663747	0.437544972	0.398893058	7181700000	4605000000	2576700000	Q12797-10;Q12797;Q12797-6;Q12797-11;Q12797-2;Q12797-4	Q12797-10;Q12797	Aspartyl/asparaginyl beta-hydroxylase	ASPH	3232
PEA15	0.328960299	-0.799584627	NaN	0.662619948	0.611997783	0.71631521	1.197004437	0.833181679	1.18026638	-0.413702399	-0.853676379	0.175777957	-0.448583812	-0.794103861	0.746639967	0.739347994	-0.236706972	0.060908798	0.021496821	-0.400865793	-0.359408736	-0.031959746	-0.082975082	0.192793518	0.304968297	1.499687433	1.003611207	1.569093823	1.456009269	-0.511569321	NaN	0.252672791	0.461163908	0.533179641	0.52294451	0.594312549	0.829280138	3264200000	1819900000	1444300000	Q15121;Q15121-2	Q15121;Q15121-2	Astrocytic phosphoprotein PEA-15	PEA15	3655
AHDC1	NaN	NaN	NaN	NaN	NaN	NaN	NaN	NaN	NaN	NaN	NaN	NaN	NaN	NaN	NaN	NaN	0.703501463	1.973185897	1.864596486	NaN	1.32771039	NaN	NaN	NaN	NaN	NaN	NaN	NaN	NaN	NaN	NaN	NaN	NaN	NaN	NaN	NaN	NaN	51297000	29544000	21753000	Q5TGY3	Q5TGY3	AT-hook DNA-binding motif-containing protein 1	AHDC1	4110
AKNA	NaN	NaN	NaN	1.054182529	1.380821824	NaN	1.347105145	NaN	NaN	0.955563903	0.509224474	1.072664857	0.587554455	1.22414875	NaN	-0.015783047	NaN	0.384715527	NaN	0.402359188	0.418176383	-0.256648362	NaN	NaN	NaN	0.6336357	NaN	0.976645291	0.902335286	NaN	NaN	0.169144377	NaN	NaN	0.758452594	0.907765448	NaN	508970000	295900000	213070000	Q7Z591-2;Q7Z591;Q7Z591-7;Q7Z591-3;Q7Z591-5;Q7Z591-8;Q7Z591-6;Q7Z591-4	Q7Z591-2;Q7Z591;Q7Z591-7;Q7Z591-3	AT-hook-containing transcription factor	AKNA	4545
ARID1A	-0.107553907	0.317660481	0.442065597	-0.06308876	-0.024745192	0.071785085	-0.081748642	-0.254231215	0.125085026	0.276904613	0.209111214	0.055666219	0.259460986	0.333534271	0.255787134	0.019974794	0.196012527	0.456009299	0.325774401	0.148416847	0.160846546	0.106917515	0.257286549	0.128250986	-0.179001406	0.003423206	0.10413897	0.163332582	-0.062950596	0.39230746	-0.212133601	-0.195347533	-0.128953204	-0.174662098	0.106762119	0.124314293	0.45197773	13032000000	6837400000	6194800000	O14497;O14497-2;O14497-3	O14497;O14497-2;O14497-3	AT-rich interactive domain-containing protein 1A	ARID1A	317
ARID1B	0.763880968	1.059825778	1.356199145	0.027954409	-0.555423498	-0.144046366	1.44E-05	-1.161113739	-0.229218677	0.742675483	0.809018552	1.013538003	0.962322533	0.482935935	0.334534496	-0.054778997	1.492971539	1.557666779	1.510169506	1.913705349	2.166826487	2.175598621	1.001587868	1.912347078	1.783042431	1.289686084	1.410121441	0.766799092	0.345399439	1.819597483	2.506926537	0.596688628	0.564158082	0.428274661	0.721206427	0.841378629	0.932141125	3148400000	2037800000	1110600000	Q8NFD5;Q8NFD5-2;Q8NFD5-3;Q8NFD5-4	Q8NFD5;Q8NFD5-2;Q8NFD5-3;Q8NFD5-4	AT-rich interactive domain-containing protein 1B	ARID1B	5052
ARID2	-0.435841888	-0.514904916	-0.294194251	-0.579373181	-0.50629735	-0.475188702	-0.702480257	-0.69001472	-0.91456449	-0.228726357	-0.140386075	-0.104873337	-0.256527662	-0.248899147	-0.454596996	-0.84599179	-0.563646317	-0.377623588	-0.470823139	0.006057565	0	-0.296780437	-0.367482871	-0.463413298	-0.659285307	-0.451646298	-0.249020547	-0.443394423	-0.485735983	-0.149129197	-0.860525906	-0.791355729	-0.629100025	-0.832201481	-0.675454617	-0.289480448	-0.131194308	4112400000	1833400000	2279000000	Q68CP9;Q68CP9-3	Q68CP9;Q68CP9-3	AT-rich interactive domain-containing protein 2	ARID2	4176
ARID3A	-0.443606675	-0.840120792	-0.438399374	-0.366587996	-0.19937396	NaN	-0.720278502	-0.845911562	-0.154712781	-1.107687831	-1.009203792	-1.045163393	-0.990083575	-0.063779034	-0.14522101	-0.186880738	-2.12974453	-1.483312726	-1.920826793	-2.198619843	-2.260868788	-1.321870446	-0.641268611	NaN	NaN	NaN	-1.51571238	-1.108959198	-2.036397934	NaN	-2.533787489	-0.948974669	-1.978818059	-1.418352008	-1.464459181	-1.087327123	NaN	2204600000	791750000	1412900000	Q99856	Q99856	AT-rich interactive domain-containing protein 3A	ARID3A	5989
ARID3B	NaN	NaN	NaN	0.540190697	NaN	NaN	NaN	NaN	NaN	NaN	2.299382687	NaN	2.064736366	NaN	NaN	NaN	NaN	NaN	NaN	NaN	NaN	NaN	NaN	NaN	NaN	NaN	NaN	NaN	NaN	NaN	NaN	NaN	NaN	NaN	NaN	NaN	NaN	86515000	59472000	27042000	Q8IVW6-4;Q8IVW6;Q8IVW6-3	Q8IVW6-4;Q8IVW6;Q8IVW6-3	AT-rich interactive domain-containing protein 3B	ARID3B	4730
ARID4A	0.344446689	NaN	0.512843013	0.247628272	-0.135534883	0.239821672	0.222649738	-0.292428315	0.268990517	0.130112857	-0.180529743	0.376357794	0.139950976	0.075367995	-0.152507991	-0.161178187	0.295853972	0.351405799	0.114706792	0.206744909	NaN	-0.114633545	0.001616763	0.150272876	0.125635758	-0.161049247	0.04721912	0.304380298	-0.058939852	0.180560708	-0.350610375	-0.572889626	NaN	-0.497637987	-0.200127706	0.453498095	NaN	521050000	266560000	254490000	P29374-3;P29374-2;P29374	P29374-3;P29374-2;P29374	AT-rich interactive domain-containing protein 4A	ARID4A	1985
ARID4B	NaN	NaN	NaN	NaN	NaN	NaN	0.518783629	NaN	NaN	0.166195109	0.345967859	NaN	NaN	0.586839318	NaN	NaN	NaN	NaN	NaN	NaN	0.697429359	NaN	NaN	NaN	NaN	-0.141171157	-0.79510206	NaN	NaN	NaN	NaN	NaN	NaN	NaN	0.276240587	NaN	NaN	548780000	333270000	215510000	Q4LE39-3;Q4LE39-2;Q4LE39;Q4LE39-4	Q4LE39-3;Q4LE39-2;Q4LE39	AT-rich interactive domain-containing protein 4B	ARID4B	3927
ARID5B	NaN	NaN	NaN	NaN	NaN	NaN	NaN	NaN	NaN	NaN	NaN	NaN	NaN	NaN	NaN	NaN	NaN	NaN	NaN	NaN	NaN	-0.152118459	NaN	NaN	NaN	0.585020304	NaN	NaN	NaN	NaN	NaN	NaN	NaN	NaN	NaN	NaN	NaN	459810000	245530000	214280000	Q14865;Q14865-2;Q14865-3	Q14865;Q14865-2	AT-rich interactive domain-containing protein 5B	ARID5B	3585
ATXN10	-1.243669033	-0.941857457	-0.925087988	-0.629380047	-0.632733524	-0.582074225	-0.807519794	-0.943958879	-0.812046289	-0.79767704	-0.812621474	-0.885105789	-0.764261246	-0.579952419	-0.66475594	-0.87200129	-0.262192667	-0.161178187	-0.167614937	-0.588900506	-0.635522246	-0.83673209	-0.947030187	-0.94964695	-0.960215092	-1.171078682	-1.172807455	-1.227987528	-0.437653929	-1.147176266	-0.779721916	-1.367371082	-1.264896631	-1.157302618	-0.28865388	-0.187387675	-0.076695912	21228000000	8195200000	13032000000	Q9UBB4;Q9UBB4-2	Q9UBB4;Q9UBB4-2	Ataxin-10	ATXN10	7127
ATXN2	-0.392317384	-0.284987867	-0.293252736	-1.142282724	-1.423847198	-0.643209696	-0.694211662	-1.024816036	NaN	-0.247684494	-0.1372412	-0.497024626	-0.193456382	-0.553065658	-0.668663681	-0.388905853	-0.867184818	-0.553753674	-0.469573408	0.230617568	0.164415479	-0.50782001	-0.040681984	NaN	NaN	-0.722028732	-0.511670351	-0.905812919	NaN	-0.856069386	-0.896233082	-0.298541009	-0.135403499	-0.587940991	-0.836651266	-0.858219802	-0.465817899	922130000	430030000	492100000	Q99700-2;Q99700-4;Q99700;Q99700-5	Q99700-2;Q99700-4;Q99700;Q99700-5	Ataxin-2	ATXN2	5959
ATXN2L	-0.622461915	-0.491083443	-0.474254221	-0.364124149	-0.492006898	-0.408929229	-0.299830705	-0.625270545	-0.460060984	-0.41781196	-0.489748448	-0.489131778	-0.475811273	-0.225028098	-0.409581065	-0.439037979	-1.060462356	-0.704340756	-0.756510854	-0.501413584	-0.571531177	-0.310921669	-0.616075337	-0.619929373	-0.384049714	-0.401630431	-0.384381473	-0.446467966	-0.460690051	-0.719227254	-0.646623492	-0.743558049	-0.636821866	-0.403595001	-0.567837536	-0.127237111	-0.12829344	9040300000	3876600000	5163700000	Q8WWM7;Q8WWM7-6;Q8WWM7-8;Q8WWM7-5;Q8WWM7-4;Q8WWM7-9;Q8WWM7-2;Q8WWM7-3;Q8WWM7-7	Q8WWM7;Q8WWM7-6;Q8WWM7-8;Q8WWM7-5;Q8WWM7-4;Q8WWM7-9;Q8WWM7-2;Q8WWM7-3;Q8WWM7-7	Ataxin-2-like protein	ATXN2L	5270
ATXN3	1.089819908	0.403465629	0.854439855	0.419101983	0.158300579	0.703125656	0.564776778	0.142544463	0.670841992	0.478285879	0.517461419	1.081980228	0.742820382	0.901580393	0.924672782	0.479009628	0.641738772	0.627070129	0.539876103	1.188989401	0.941946805	1.073696852	0.991168976	0.873238504	0.678418219	0.884780228	0.903198481	1.501728654	0.549725711	0.01476185	0.740842044	0.154313326	0.437252104	0.532198846	0.481807321	0.689473689	0.510169446	1824200000	1140700000	683580000	P54252;P54252-1;P54252-4;P54252-3;P54252-5	P54252;P54252-1;P54252-4;P54252-3;P54252-5	Ataxin-3	ATXN3	2637
SAMD1	NaN	-0.106482282	-0.17210348	-0.162080988	-0.660928547	NaN	-0.331934452	NaN	NaN	NaN	NaN	NaN	NaN	0.670773029	0.299933255	-0.271664768	0.268295407	0.234431252	0.013203217	-0.451435357	-0.507414043	0.080637015	NaN	NaN	NaN	-0.544089615	-0.277865708	-0.82228148	NaN	0.017723737	-1.879901886	-0.792855322	-0.495490611	NaN	-0.690193534	-0.170822442	NaN	365670000	164820000	200850000	Q6SPF0	Q6SPF0	Atherin	SAMD1	4342
ATL1	NaN	NaN	NaN	NaN	NaN	NaN	NaN	NaN	NaN	NaN	NaN	NaN	NaN	NaN	NaN	NaN	NaN	NaN	NaN	NaN	NaN	NaN	NaN	NaN	-0.269511938	NaN	NaN	NaN	NaN	NaN	NaN	NaN	NaN	NaN	NaN	NaN	NaN	43186000	38679000	4506700	Q8WXF7-2;Q8WXF7	Q8WXF7-2;Q8WXF7	Atlastin-1	ATL1	5286
ATL2	NaN	NaN	NaN	-1.228356838	NaN	NaN	NaN	NaN	NaN	NaN	-0.715805531	NaN	-0.015925806	NaN	NaN	-1.475759387	NaN	NaN	NaN	-1.67586112	NaN	NaN	NaN	NaN	NaN	NaN	NaN	NaN	NaN	NaN	NaN	NaN	NaN	NaN	NaN	NaN	NaN	692130000	253810000	438320000	Q8NHH9-5;Q8NHH9;Q8NHH9-3	Q8NHH9-5;Q8NHH9;Q8NHH9-3	Atlastin-2	ATL2	5070
ATL2	-0.962363899	-0.912343264	-0.70593363	-0.775345564	-0.936816931	-0.51913929	-1.300357938	-1.495746255	NaN	-0.43317318	-0.237318903	-0.950095117	-0.506703377	-0.703366458	-0.956279814	-1.108959198	-1.616075277	-1.40463078	-1.775598407	-0.978781402	-1.181993008	-1.234256148	-1.236645579	-1.096599221	-1.014355302	-1.319328904	-1.101313829	-1.051998496	-0.649293602	-1.873813272	NaN	-1.063502908	-1.222990036	-1.244765282	-1.05102396	-1.091936588	-0.937042952	1832100000	684580000	1147500000	Q8NHH9-4;Q8NHH9-2	Q8NHH9-4;Q8NHH9-2	Atlastin-2	ATL2	5071
ATL3	0.275978386	0.625222027	0.637849987	1.057571888	1.032920003	1.111539245	0.808841646	0.719875097	0.792032123	0.012431708	0.138965756	0.227911726	-0.057554223	0.862234116	0.756403923	0.765768468	-0.798506737	-0.774502456	-0.825459957	-0.467070788	-0.560519338	0.248656243	0.093817443	0.373140484	0.505041718	0.509101331	0.497241765	0.840422392	0.283140779	0.030132983	-0.017209262	-0.305795372	0.03028035	0.107880965	0.380220741	0.422075808	0.492362618	43933000000	24974000000	18960000000	Q6DD88	Q6DD88	Atlastin-3	ATL3	4197
ATP5F1	-0.126179963	0.142544463	0.173465788	0.09424863	0.072953127	0.017052034	0.145445704	0.01109363	0.156225219	0.208644286	0.131139472	-0.1460035	0.139919132	0.043125603	-0.049352001	0.003654642	-0.358171165	-0.462471247	-0.426211149	0.421476632	0.298335582	0.223997116	0.062836356	0.193750188	0.205313906	0.144711912	0.10444919	0.071042322	-0.091395184	-0.348798931	-0.05060615	-0.089362577	0.12624979	0.083859742	-0.033793025	0.010599299	0.07871601	52397000000	27001000000	25396000000	P24539	P24539	ATP synthase F(0) complex subunit B1, mitochondrial	ATP5F1	1875
ATPAF1	-0.340277433	-0.117695123	-0.238542408	-0.688225091	-0.397474319	NaN	NaN	-0.858856261	NaN	NaN	-0.600935817	-0.752234697	NaN	-0.523361206	-1.118492723	-0.912803113	-0.214870751	-0.732052028	-0.602171838	-0.263635427	-0.343464732	-0.154712781	-0.286171556	NaN	NaN	NaN	-1.110964417	-0.424922109	-0.742696166	NaN	-0.447737813	-0.489440203	-0.153026983	-0.200755432	-1.498046637	-0.403158635	NaN	435930000	174130000	261800000	Q5TC12	Q5TC12	ATP synthase mitochondrial F1 complex assembly factor 1	ATPAF1	4102
ATPAF1	-1.789645791	NaN	NaN	-2.053771734	NaN	-1.615227938	-1.875976682	-1.700528502	-1.5223068	-1.675680399	-1.67662847	-1.526118875	-1.419808507	-1.628167033	-1.66820991	-1.457856894	NaN	-3.027331114	-0.47705552	-0.904888749	-0.787933946	-2.403594971	-1.237686038	NaN	-2.541366339	-1.013998151	-0.98323983	-0.778797328	-2.750392199	-1.419700623	-1.599508286	-0.599222541	-3.422502041	NaN	NaN	-1.122738957	-0.749491394	22832000000	7308100000	15524000000	Q5TC12-3;Q5TC12-2	Q5TC12-3;Q5TC12-2	ATP synthase mitochondrial F1 complex assembly factor 1	ATPAF1	4103
ATPAF2	-0.285934806	0.456325948	0.406847	0.026161045	0.022800742	0.031828221	-0.257855475	-0.223546177	-0.132247776	-0.321928084	-0.119555429	-0.356143802	0.003784841	0.229991406	0.023005903	0.170913607	-1.015854359	-0.593019009	-0.70823139	-0.149519548	-0.143654555	-0.072860442	-0.352645546	0.187148616	0.262745798	-0.00187428	-0.081748642	-0.221939012	NaN	-0.118758492	-0.162983477	0.289404005	-0.505179584	-0.735695422	-0.387031645	-0.308011383	0.200763479	1860300000	915490000	944790000	Q8N5M1	Q8N5M1	ATP synthase mitochondrial F1 complex assembly factor 2	ATPAF2	4905
MT-ATP8	-0.160403863	-0.345055699	-0.221196547	0.021921542	-0.455018133	-0.221691519	-1.030618668	-0.621243179	-1.037733555	-0.093695454	0.234923527	-0.494671673	-0.041383125	-0.473942727	-0.25688991	-0.083928205	-0.772139072	-0.374622136	-0.532665968	-0.181166261	0.03591932	-0.113700494	-0.405556709	-0.606157899	-0.166972414	-0.142217427	-0.165815428	-0.559932292	-0.842053592	-0.004465468	-0.981048882	-0.432852536	-0.009777162	-0.670477748	-0.682663143	-0.133168861	-0.47311157	2649800000	1214200000	1435600000	P03928	P03928	ATP synthase protein 8	MT-ATP8	1186
MT-ATP6	-0.209515676	-0.026870923	0.204050183	-0.086104318	0	0.070860416	-0.188400999	0.004754357	-0.160403863	0.085756898	0.14798525	-0.103665471	0.191392571	-0.022758426	-0.050466776	-0.122208878	-0.421048194	-0.004896822	-0.452700883	0.277306706	0.130902484	0.155180484	-0.086104318	0.009306513	0.152019098	0.120874614	-0.151209369	-0.053111389	-0.008343482	-0.178236619	0.053478662	0.019491982	0.013363399	0.021906974	-0.101112194	-0.150299698	0.004102997	9261700000	4564700000	4697000000	P00846	P00846	ATP synthase subunit a	MT-ATP6	1099
ATP5A1	-0.148348451	0.206911504	0.209711701	0.1372035	0.099169925	0.041149948	0.191738635	0.121863253	0.151906878	0.147793397	0.212951988	-0.00187428	0.167928159	0.055036623	0.088592224	0.039577242	-0.252052188	-0.395940125	-0.386259198	0.444301635	0.441183865	0.222144693	0.011835322	0.161879197	0.304790109	0.138981685	0.19351919	0.061586268	-0.009777162	-0.25676918	0.349014848	0.116300963	0.188726321	0.127194911	0.090004161	0.084777415	0.104418151	5.68E+11	2.98E+11	2.69E+11	P25705;P25705-2;P25705-3	P25705;P25705-2;P25705-3	ATP synthase subunit alpha, mitochondrial	ATP5A1	1899
ATP5B	-0.151339337	0.10547328	0.168106496	0.057842202	0.019930862	0.02908751	0.16567713	0.158767611	0.209644929	0.134397805	0.137076512	-0.073408917	0.147633493	0.051698182	0.060638051	-0.052833151	-0.183962837	-0.406210095	-0.425029576	0.423564911	0.341573805	0.204698443	-0.030547954	0.260411054	0.217306197	0.109701239	0.127021536	0.033392418	0.005695471	-0.277389735	0.272436708	0.113613732	0.15465048	0.059825838	0.078228518	0.014834708	0.15322189	8.48E+11	4.36E+11	4.12E+11	P06576	P06576	ATP synthase subunit beta, mitochondrial	ATP5B	1274
ATP5H	-0.152248323	0.133732989	0.174491137	0.133669659	0.048084043	0.137933597	0.031798612	0.107850008	0.062188633	0.133954629	0.204814985	-0.082021311	0.150977507	-0.026587626	0.103999436	0.05030819	-0.409798235	-0.385375857	-0.397474319	0.291186005	0.273447752	0.109218679	-0.12538667	0.002960565	0.27977407	0.221791387	-0.023184275	-0.137372389	-0.072997563	-0.274410725	-0.029417479	0.01109363	0.135966465	0.039206564	-0.163498744	0.170767397	-0.107152238	61500000000	30795000000	30705000000	O75947;O75947-2	O75947;O75947-2	ATP synthase subunit d, mitochondrial	ATP5H	862
ATP5D	-0.055473264	0.133258104	0.255236238	0.039280705	-0.011352494	0.07716272	0.017168792	-0.012067965	0.164852008	0.124518767	0.024692627	-0.141171157	0.301870406	0.058953896	-0.193960994	-0.293958932	-0.180147871	-0.144437894	-0.483776987	0.445813954	0.297892183	0.157994792	-0.145351291	0.270573378	0.466257215	0.231836855	0.168252513	0.230668277	-0.418351978	-0.256285965	0.269773036	0.201825097	0.45816803	0.0231672	-0.033652008	0.040066596	0.33963719	14301000000	6496300000	7804600000	P30049	P30049	ATP synthase subunit delta, mitochondrial	ATP5D	2013
ATP5I	-0.239886776	0.301105827	0.100128293	0.30299139	0.201559499	0.159250811	0.295783222	0.142448947	0.081216849	0.364960849	0.382268995	-0.067776322	0.251658946	0.316240638	0.224671215	0.15465048	-0.345964104	-0.006046579	-0.359746128	0.347233564	0.458842009	0.252569586	-0.013069075	-0.029276101	0.13181898	0.494556189	0.217406929	0.022243854	-0.09491162	-0.20037885	0.052386291	0.09175577	0.228215829	0.100979075	-0.367259115	0.281772166	0.111383416	11486000000	6146200000	5340100000	P56385	P56385	ATP synthase subunit e, mitochondrial	ATP5I	2706
ATP5E;ATP5EP2	-0.306378931	-0.082157493	NaN	0.002266841	-0.202261105	0.151890934	0.146738946	-0.035905425	0.210412577	0.114956781	0.110682108	-0.156784907	0.195648998	-0.025737545	-0.032382958	-0.019630799	-0.397474319	-0.395611227	-0.282261878	0.160749927	0.218850091	-0.090311415	-0.422771275	0.0952655	0.260272801	0.302742094	0.040734362	0.09484943	-0.424062073	-0.311270654	-0.343805701	0.249976665	0.092124976	-0.077242948	-0.098823741	0.117036179	-0.057277005	7730400000	4014900000	3715600000	P56381;Q5VTU8	P56381;Q5VTU8	ATP synthase subunit epsilon, mitochondrial;ATP synthase subunit epsilon-like protein, mitochondrial	ATP5E;ATP5EP2	2705
ATP5J2	-0.201633811	0.122491211	0.061616261	0.101071924	-0.026304297	-0.13710995	0.013858488	-0.066123702	0.207194597	-0.154971927	-0.070938848	-0.119422592	-0.004752994	-0.017921984	-0.125915512	0.034012549	-1.366755843	-1.370275974	-1.368656635	0.2384253	0.156144813	-0.547153652	-0.160145745	-0.583037734	-0.231432408	0.029367276	-0.065572232	-0.151858762	-0.308360845	-0.425459355	-0.069702193	-0.292192668	-0.102053389	-0.355241746	-0.221815258	-0.857503355	-0.667665064	26846000000	12776000000	14070000000	P56134-3;P56134	P56134-3;P56134	ATP synthase subunit f, mitochondrial	ATP5J2	2693
ATP5J2	-0.344487727	NaN	0.488855869	0.152211487	0.248982057	0.206511825	0.06930045	0.032919958	0.492159784	0.266281277	0.318775594	0.077954486	0.22377798	-0.054917894	-0.119953647	-0.012783269	NaN	NaN	NaN	0.476357728	0.488208145	NaN	NaN	0.653105497	0.761384368	NaN	0.329377145	-0.042784397	NaN	NaN	0.382268995	0.191837415	NaN	0.530259848	0.630192995	0.835007787	NaN	1476900000	713880000	762980000	P56134-4;P56134-2	P56134-4;P56134-2	ATP synthase subunit f, mitochondrial	ATP5J2	2694
ATP5L	-0.070389234	0.038836122	0.238833874	0.03396837	0.010221609	0.138933897	0.009655059	-0.03210086	0.188397482	0.121706299	0.059013989	-0.121413372	0.179678008	0.017738346	0.088316105	0.015097168	-0.699729264	-0.485942036	-0.429856956	0.32890594	0.369724989	0.114784785	0.062700845	0.224553317	0.30801928	0.168138951	0.144106001	0.045416564	-0.077789918	-0.293958932	0.112771168	-0.040120963	0.189219654	0.066125169	-0.207393169	0.108254202	0.149616584	18832000000	9739200000	9092900000	O75964;Q7Z4Y8	O75964	ATP synthase subunit g, mitochondrial	ATP5L	866
ATP5C1	-0.225274965	0.127242148	0.136362866	-0.035201654	0.096406326	0.129655004	0.083829068	0.098490119	0.143261284	0.129465565	0.128755689	-0.021764018	0.093909785	0.104790524	0.07871601	-0.023894098	-0.268434346	-0.333423704	-0.378067642	0.39387995	0.321405172	0.099834643	-0.051163338	0.112973943	0.200597674	0.161395177	0.132198468	0.074866466	-0.100977629	-0.219710648	0.278443635	0.116160221	0.212951988	0.073454015	0.119306706	0.02456058	0.146674946	61406000000	29683000000	31723000000	P36542	P36542	ATP synthase subunit gamma, mitochondrial	ATP5C1	2161
ATP5C1	NaN	NaN	NaN	NaN	NaN	NaN	NaN	NaN	NaN	NaN	NaN	NaN	NaN	NaN	NaN	NaN	NaN	NaN	NaN	NaN	NaN	NaN	NaN	NaN	NaN	NaN	NaN	NaN	NaN	NaN	NaN	NaN	NaN	NaN	NaN	NaN	NaN	0	0	0	P36542-2	P36542-2	ATP synthase subunit gamma, mitochondrial	ATP5C1	2162
ATP5O	-0.13697879	0.21891734	0.199470758	0.170101717	0.03882122	0.140443966	0.183441237	0.159669653	0.262503654	0.118444964	0.146882638	-0.073271759	0.148368895	-0.062812448	0.060201816	0.089589648	-0.254714966	-0.215367943	-0.241230056	0.445106685	0.373420656	0.201907933	-0.103128374	0.188315228	0.110541932	0.183293879	0.078350365	0.047070146	-0.04180371	-0.224410817	0.1912442	0.110728934	0.168900996	0.060141604	0.087442122	0.159895346	0.13748917	76058000000	40151000000	35907000000	P48047	P48047	ATP synthase subunit O, mitochondrial	ATP5O	2357
ATP5SL	NaN	NaN	NaN	NaN	NaN	NaN	NaN	NaN	NaN	NaN	NaN	NaN	NaN	NaN	NaN	NaN	NaN	NaN	NaN	NaN	NaN	NaN	NaN	NaN	NaN	NaN	-3.060064793	NaN	NaN	NaN	NaN	NaN	NaN	NaN	NaN	NaN	NaN	65908000	9615600	56293000	Q9NW81;Q9NW81-4;Q9NW81-6;Q9NW81-3;Q9NW81-5	Q9NW81;Q9NW81-4;Q9NW81-6;Q9NW81-3;Q9NW81-5	ATP synthase subunit s-like protein	ATP5SL	6921
ATP5S	0.921390176	1.009785771	0.839053929	0.61650306	1.081674933	0.141048297	1.220345259	1.437330246	1.901364803	1.214574933	1.076797485	1.152644396	0.770018399	0.520914376	-0.200504333	0.34193939	NaN	0.216182932	0.227354184	1.387298346	1.491185904	2.122617006	1.296899319	1.720564365	1.947083473	NaN	1.462634325	1.200382113	NaN	1.255356669	NaN	1.416808367	2.027674913	1.602613211	-0.217602909	0.444537222	0.447288454	1960800000	1463000000	497790000	Q99766;Q99766-3;Q99766-2	Q99766	ATP synthase subunit s, mitochondrial	ATP5S	5975
ATP5J	-0.780981898	0.080484457	-0.123136401	0.271600515	0.067636386	-0.001297849	-0.235359401	0.046771981	0.237489641	0.162525013	0.006405356	-0.378178716	0.029632328	-0.112099655	-0.163885191	0.094633624	-0.917622745	-0.189413458	-0.140516967	0.282105267	0.122067444	-0.140516967	-0.503857553	-0.313710213	-0.21138601	0.365871459	-0.133695096	-0.365020484	-0.90719837	-0.191310033	-0.508022904	-0.122208878	-0.102456674	-0.302523762	-1.282024503	0.083523311	-0.220577598	5503000000	2797900000	2705100000	P18859;P18859-2	P18859;P18859-2	ATP synthase-coupling factor 6, mitochondrial	ATP5J	1722
ABCB10	-2.209079027	-1.746914744	-1.60809958	-2.025383234	-2.054188728	-2.017601252	-1.893051505	-1.993167162	-1.680549383	-1.773911953	-1.70075047	-2.178109169	-1.662980199	-1.701371551	-1.656725168	-1.623164535	-2.219803572	-2.632849693	-2.8161695	-1.884402514	-1.939452291	-1.908774495	-2.192067862	-1.958434463	-1.700439692	-1.707657337	-1.541712999	-1.808096766	-1.553409696	-2.075224638	-1.208704591	-2.264416218	-2.1230371	-2.236706972	-1.761242628	-1.386535168	-0.955536008	9609200000	2440500000	7168700000	Q9NRK6	Q9NRK6	ATP-binding cassette sub-family B member 10, mitochondrial	ABCB10	6788
ABCB6	NaN	NaN	NaN	NaN	NaN	NaN	NaN	NaN	NaN	NaN	NaN	NaN	NaN	NaN	NaN	NaN	NaN	NaN	NaN	NaN	NaN	NaN	NaN	NaN	3.582062483	NaN	NaN	NaN	NaN	NaN	NaN	NaN	NaN	NaN	NaN	NaN	NaN	600620000	330090000	270530000	Q9NP58-4;Q9NP58	Q9NP58-4;Q9NP58	ATP-binding cassette sub-family B member 6, mitochondrial	ABCB6	6690
ABCB7	-0.240619615	-0.04879418	0.125116408	0.109934725	-0.279887289	0.2270502	0.021438193	0.099757284	0.24207215	0.046771981	0.061842173	-0.140909448	0.094094604	0.177849099	0.18360509	-0.071762666	-0.877430141	-0.743040979	-0.898866177	0.65530777	0.676157236	0.188775659	0.10741473	0.214290366	0.475494981	0.31301102	0.859352291	0.400015831	-0.497024626	-0.056999661	0.295446664	-0.102590919	0.159911513	0.255115628	-0.759752393	-0.440739632	0.342982084	1533600000	813750000	719830000	O75027;O75027-2;O75027-3	O75027;O75027-2;O75027-3	ATP-binding cassette sub-family B member 7, mitochondrial	ABCB7	705
ABCB8	-0.442333221	NaN	NaN	NaN	-1.283506989	NaN	-0.484808385	-0.559932292	NaN	0.09974172	-0.211759806	-0.253021091	0.27732414	NaN	NaN	NaN	NaN	-1.682438493	-0.950468481	0.370694578	0.252414972	NaN	-0.099227883	NaN	NaN	-0.447737813	NaN	-0.526269138	NaN	NaN	-0.799584627	NaN	NaN	NaN	-0.130403712	NaN	-0.078609847	406740000	109440000	297310000	Q9NUT2-5;Q9NUT2-4;Q9NUT2-2;Q9NUT2	Q9NUT2-5;Q9NUT2-4;Q9NUT2-2;Q9NUT2	ATP-binding cassette sub-family B member 8, mitochondrial	ABCB8	6866
ABCD1	-0.810813248	-0.727964044	-0.67662853	-0.66019839	-0.741402328	-0.467905462	-0.780897975	-0.809249818	-0.635429382	-1.465190887	-1.731965184	-1.180848122	-1.643717647	-0.349591672	-0.474254221	-0.421263725	-2.3441751	-1.562425613	-2.359858513	-1.570171356	-1.752020597	-0.870660663	-1.295664191	-0.8686077	-0.698396206	-0.817131937	-0.867975414	-0.388024151	-0.062121738	-0.230940744	-1.572938204	-0.559736431	-0.383828789	-0.089904822	-1.065847993	-1.265616894	-0.969896317	1598100000	633710000	964360000	P33897	P33897	ATP-binding cassette sub-family D member 1	ABCD1	2099
ABCD3	-0.545276523	-1.024390697	-0.927289665	-0.458172053	-0.361992925	-0.431141496	-0.494569182	-0.799418926	-0.655168653	-0.992913544	-0.997545302	-0.43956989	-1.086851597	-0.536749303	-0.697506964	-0.812950015	-2.01038599	-2.058247328	-2.352165222	-1.082838774	-1.224719524	-0.54497987	-0.505687714	-0.620586455	-0.538240194	-0.758047223	-0.667483449	-0.701504707	-0.773236811	-1.326825023	-1.357946157	-0.342554748	0.077939168	0.241185129	-0.799833417	-0.776946187	-0.800993025	5985100000	2247500000	3737500000	P28288;P28288-2;P28288-3	P28288;P28288-2	ATP-binding cassette sub-family D member 3	ABCD3	1960
ABCE1	-0.879156888	-0.529371142	-0.571628213	-0.920750618	-1.068395615	-0.916705906	-0.782408595	-0.781737447	-0.766213417	-0.352645546	-0.412944168	-0.63152349	-0.489131778	-0.617580593	-0.702214301	-0.967389882	-0.769179285	-0.821220279	-0.761881053	-0.26002568	-0.235972166	-0.486868799	-0.579083502	-0.664846838	-0.598269939	-0.451435357	-0.338681161	-0.569782794	-0.620492578	-0.707171321	-0.208891779	-0.771716475	-0.747344375	-0.747516334	-0.610038519	-0.517326176	-0.45628044	38581000000	15875000000	22707000000	P61221	P61221	ATP-binding cassette sub-family E member 1	ABCE1	2783
ABCF1	-0.610889018	-0.57608676	-0.517426848	-0.525267184	-0.528071165	-0.411209315	-0.202010229	-0.196607098	-0.145481795	-0.556601107	-0.63561511	-0.472903669	-0.568032026	-0.427391589	-0.528671324	-0.675273895	-0.809661388	-0.689835906	-0.722553372	-0.545968354	-0.561692655	-0.34981817	-0.439676255	-0.279293031	-0.409581065	-0.315682203	-0.252415687	-0.189792886	-0.401084363	-0.720190942	-0.485426784	-0.574440598	-0.370387584	-0.298071831	-0.486559957	-0.222928137	0.063258469	22215000000	10112000000	12102000000	Q8NE71-2;Q8NE71	Q8NE71-2;Q8NE71	ATP-binding cassette sub-family F member 1	ABCF1	5029
ABCF2	-1.761285305	-1.52456522	-1.359071255	-1.515762806	-1.436908126	-1.112966895	-1.200127721	-1.261169672	-1.367482901	-1.002378464	-0.961771548	-1.258699894	-0.898634017	-1.099362612	-1.147762537	-1.340106368	-2.61506319	-2.547079563	-2.898576021	-1.166586995	-1.178937793	-1.866077185	-1.464511514	-2.064951658	-2.369968891	-1.407896638	-1.28077805	-1.357889771	-1.110897779	-1.814304352	-1.937344432	-2.441961527	-2.137601852	-1.776609421	-1.078746438	-0.966061354	-0.856627226	7320300000	3358800000	3961500000	Q9UG63;Q9UG63-2	Q9UG63;Q9UG63-2	ATP-binding cassette sub-family F member 2	ABCF2	7193
ABCF3	-0.13474673	0.007246147	0.114097677	-0.020199867	0.113972776	-0.600364923	-0.020342104	-0.028286135	0.475454777	-0.020057732	-0.101246677	-0.151469231	-0.19597742	-0.093695454	-0.069289818	-0.319502354	-0.955759168	-0.838588834	-0.912879705	-0.098958477	-0.20476678	0.34938249	-0.005184348	0.024751291	0.468211859	-0.149129197	-0.158078492	-0.111164987	-0.45743674	-0.551786602	-0.762816429	-0.526269138	-0.277508765	-0.316493362	-0.010206903	0.043467574	-0.098823741	2258900000	1041000000	1217800000	Q9NUQ8;Q9NUQ8-2	Q9NUQ8;Q9NUQ8-2	ATP-binding cassette sub-family F member 3	ABCF3	6863
ACLY	0.06084862	-0.290660262	-0.17747137	0.012781035	-0.076422244	0.044627748	-0.030265341	-0.078199826	0.053927869	-0.083111167	-0.059908956	-0.032806113	-0.109694898	-0.102053389	-0.14274013	-0.179765806	-0.391217738	-0.479230642	-0.514299035	0.019960038	-0.118891172	-0.172871515	-0.073820211	-0.105543934	-0.051023997	-0.083247356	0.000923595	0.177310646	-0.626018524	-0.473631024	0.077939168	-0.4558599	-0.351289034	-0.247319952	-0.362666249	-0.455123395	-0.294547319	1.29E+11	60768000000	68005000000	P53396;P53396-2;P53396-3	P53396;P53396-2;P53396-3	ATP-citrate synthase	ACLY	2605
CARKD	NaN	0.376582623	NaN	0.628942966	NaN	NaN	1.289968371	NaN	NaN	NaN	-0.48800081	0.450222403	NaN	NaN	NaN	NaN	NaN	NaN	NaN	0.88047117	NaN	1.464583993	NaN	NaN	NaN	NaN	NaN	NaN	0.685895145	0.930572867	NaN	0.968774199	1.085802913	NaN	0.181509286	NaN	NaN	338330000	214260000	124080000	Q8IW45;Q8IW45-2;Q8IW45-4;Q8IW45-3	Q8IW45;Q8IW45-2;Q8IW45-4	ATP-dependent (S)-NAD(P)H-hydrate dehydratase	CARKD	4733
PFKL	0.282877445	0.257234901	0.384225935	0.808790982	0.828690648	0.840758264	0.993436277	0.804929614	0.991283596	0.465579867	0.441125065	0.117990844	0.450971723	0.753749967	0.671393216	0.687241971	0.517750621	0.463807851	0.358805448	0.163881958	0.211046994	0.521825552	0.093309395	0.603445947	0.653831601	0.506352603	0.619004667	0.710377991	0.666095436	-0.501413584	0.392894655	0.494983107	0.495898336	0.611424685	0.425229996	0.488633156	0.533534825	86220000000	50294000000	35926000000	P17858;P17858-2	P17858;P17858-2	ATP-dependent 6-phosphofructokinase, liver type	PFKL	1694
PFKM	NaN	NaN	NaN	NaN	-0.193077847	NaN	0.803141296	0.958252311	NaN	NaN	-2.297690392	0.183195576	NaN	NaN	NaN	NaN	0.234821811	NaN	0.14143005	NaN	NaN	NaN	NaN	NaN	NaN	NaN	0.159363538	-0.228972644	0.676987469	NaN	0.91123426	2.167863369	2.360600948	2.24584794	-0.038997982	0.530780911	NaN	777750000	428530000	349220000	P08237;P08237-3;P08237-2	P08237;P08237-3;P08237-2	ATP-dependent 6-phosphofructokinase, muscle type	PFKM	1345
PFKP	-0.142086655	-0.564621985	-0.439037979	0.592679918	0.539393723	0.554654658	0.521390557	0.408550411	0.270347238	0.808968127	0.783141613	0.157962412	0.741879106	0.294968724	0.161443472	-0.019203646	0.172050968	0.347820997	0.140252963	0.225598738	0.155951872	0.699044585	0.387808055	1.080240488	1.390547633	-0.091259785	-0.039559539	0.057256531	0.076249816	-1.305328488	-0.079156153	0.799847186	1.18036449	1.0933249	-0.049909506	0.011049939	0.278391182	64040000000	36770000000	27270000000	Q01813;Q01813-2	Q01813;Q01813-2	ATP-dependent 6-phosphofructokinase, platelet type	PFKP	3063
CLPX	-1.606442213	-1.197928309	-1.211074471	-1.224225521	-1.513642311	-1.394678831	-1.44190836	-1.723514915	-1.530220628	-0.698751926	-0.743127227	-1.355692983	-0.76578939	-1.117495418	-1.189919472	-1.359127522	-1.964324594	-1.664255261	-1.711098433	-0.798838496	-0.884871423	-1.332851171	-1.371837616	-1.563402176	-1.308768511	-1.360308051	-1.317246199	-1.549964905	-1.744591713	-1.370220065	-1.598365307	-1.627373338	-1.556846261	-1.613154411	-1.578020811	-1.353153825	-1.299068809	5871400000	1888400000	3983100000	O76031	O76031	ATP-dependent Clp protease ATP-binding subunit clpX-like, mitochondrial	CLPX	872
CLPP	-1.153351307	-0.80148977	-0.706287444	-0.824808478	-0.720278502	-0.687956452	-0.70761323	-0.703632236	-0.866077185	-0.806777716	-0.642008305	-0.900258303	-0.5772475	-0.716156781	-0.611266911	-0.649937332	-1.609423995	-1.802482724	-1.902189374	-0.518635869	-0.767061532	-0.922806799	-0.425674081	-0.955982327	-0.958434403	-0.822036743	-0.872789323	-0.79293859	-0.961475134	-0.861796618	-0.98848474	-0.976656973	-1.20313859	-0.971589565	-1.12161231	-0.797843158	-0.697417974	6904800000	2499300000	4405500000	Q16740	Q16740	ATP-dependent Clp protease proteolytic subunit, mitochondrial	CLPP	3823
RECQL	0.107834369	-0.052972309	0.189680248	0.517647266	0.420472354	0.46565944	0.729195952	0.687846065	0.638838112	-0.090718031	-0.077926598	0.19894062	-0.100573927	0.383491784	0.289051473	0.195731595	0.350283265	0.476056665	0.437310636	-0.004465468	0.008972581	0.590288579	0.292952359	0.67675674	0.380633861	0.398265511	0.612350762	0.483016551	0.402435452	0.420201957	0.040378191	0.334589034	0.415210634	0.499626219	0.217859954	0.542059124	0.605134606	24997000000	13640000000	11357000000	P46063	P46063	ATP-dependent DNA helicase Q1	RECQL	2317
RECQL5	-0.688851774	NaN	0.429673105	NaN	NaN	NaN	NaN	NaN	NaN	0.01126804	-0.078746431	-3.085509539	-0.143001512	NaN	0.36966908	0.622065544	-0.808591008	NaN	NaN	-0.031395163	-0.0754641	NaN	NaN	NaN	NaN	-0.714751065	-0.073957331	-0.083928205	NaN	NaN	-0.715278387	NaN	NaN	NaN	-0.618896306	0.763733923	-0.214995116	657440000	364380000	293050000	O94762-4;O94762;O94762-2;O94762-3	O94762-4;O94762;O94762-2;O94762-3	ATP-dependent DNA helicase Q5	RECQL5	883
DHX9	-0.327687323	-0.266276896	-0.233151868	-0.335597545	-0.355580151	-0.379953623	-0.460375667	-0.498965621	-0.341530383	-0.14417693	-0.151858762	-0.205142245	-0.132642642	-0.306028813	-0.313477993	-0.518232942	0.207394496	0.203535154	0.210412577	-0.06419307	-0.122341409	-0.248534799	-0.248534799	-0.350949883	-0.494057149	-0.345509827	-0.19168897	-0.298658311	-0.060739145	0.046518717	-0.206518233	-0.434347957	-0.570948601	-0.575796425	-0.214249119	-0.231678247	-0.04208399	2.57E+11	1.16E+11	1.41E+11	Q08211;Q08211-2;REV__Q7Z6J0-3	Q08211	ATP-dependent RNA helicase A	DHX9	3179
DDX1	0.545550287	0.51490289	0.591483772	0.130096987	0.114191428	0.081552677	0.262659341	0.297856659	0.173449472	0.60796833	0.620600879	0.533054471	0.591092587	0.428177536	0.288787097	0.135158151	0.640658796	0.579943478	0.495877951	0.900529742	0.860163748	1.156594992	0.585150063	1.143149734	1.014295459	0.457197249	0.697616577	0.47006911	0.136283532	0.703078628	0.656262517	0.698740065	0.71009469	0.560770452	0.2677221	0.358842462	0.64349556	61416000000	36610000000	24807000000	Q92499;Q92499-2;Q92499-3	Q92499;Q92499-2;Q92499-3	ATP-dependent RNA helicase DDX1	DDX1	5308
DDX18	-1.751977801	-1.15743196	-1.077037811	-1.635707974	-1.762476325	-1.644733071	-1.517729163	-1.491904378	-1.588852525	-0.842536509	-0.902961135	-1.473942757	-0.831390917	-1.167101026	-1.300123811	-1.582989454	-0.852718055	-0.915865064	-0.886667192	-1.077721477	-0.98790288	-1.074368358	-1.396817088	-1.231800914	-1.245191455	-1.308244348	-1.180466175	-1.401084423	-1.443129301	-1.224781156	-1.196355224	-1.413377404	-1.305620313	-1.417379975	-1.216299653	-1.157043815	-0.96399194	27569000000	8556700000	19012000000	Q9NVP1	Q9NVP1	ATP-dependent RNA helicase DDX18	DDX18	6899
DDX19A	0.018220387	-0.210014701	-0.044044372	0.09363275	0.044315234	0.121313915	0.141621038	0.125100791	0.169858187	-0.079702392	-0.058939852	-0.05144161	0.004189942	0.099819072	0.08294262	0.006593687	-0.221939012	-0.3782897	-0.315913916	-0.010206903	-0.142348111	0.033170912	-0.051720113	0.176446199	0.058442831	-0.028993472	-0.083928205	0.103890941	0.062625423	-0.027578706	-0.150819615	-0.135797605	-0.120219246	0.056746189	0.083018936	0.129197314	0.134302855	18437000000	9376900000	9060300000	Q9NUU7;Q9NUU7-2	Q9NUU7;Q9NUU7-2	ATP-dependent RNA helicase DDX19A	DDX19A	6868
DDX19B	0.255769998	NaN	NaN	0.561685801	NaN	1.06060791	NaN	NaN	NaN	NaN	-0.046979953	NaN	NaN	0.361509055	0.153992161	NaN	NaN	NaN	NaN	-0.559442937	NaN	NaN	NaN	NaN	0.184555769	NaN	NaN	NaN	NaN	NaN	NaN	NaN	NaN	NaN	NaN	NaN	0.209711701	578420000	345550000	232870000	Q9UMR2;Q9UMR2-2;Q9UMR2-4;Q9UMR2-3	Q9UMR2;Q9UMR2-2;Q9UMR2-4;Q9UMR2-3	ATP-dependent RNA helicase DDX19B	DDX19B	7390
DDX24	-1.589619637	-0.96066004	-0.69233793	-1.104336739	-1.193519473	-0.871528268	-0.675545037	-0.686791837	-0.679423749	-0.764091372	-0.82863152	-1.291485667	-0.693141162	-0.954717457	-1.070595503	-1.021692872	-1.672199011	-1.345964074	-1.172359467	-1.179128885	-1.18631053	-0.955238342	-1.07826829	-0.820403695	-1.140189648	-1.340790153	-1.203514457	-1.052624583	-0.803144395	-1.707259655	-1.91876781	-1.523060203	-1.583278298	-1.134878159	-1.121744871	-0.668300688	-0.412402153	10764000000	3735000000	7028800000	Q9GZR7;Q9GZR7-2	Q9GZR7;Q9GZR7-2	ATP-dependent RNA helicase DDX24	DDX24	6345
DDX39A	-0.636357844	-0.887837172	-0.82976836	-0.414135545	-0.637656569	-0.568032026	-0.643024921	-0.858935773	-0.358508706	-0.733874857	-0.698307335	-0.473631024	-0.802399933	-0.637192905	-0.747688115	-1.003242373	-0.389787078	-0.465504408	-0.559540749	-0.866868436	-0.746656716	-0.850879312	-0.483364344	-0.943358839	-1.229956865	-0.982582927	-0.854793608	-0.847435713	-0.408929229	-1.182882905	-1.006477594	-0.839959502	-0.83850807	-0.785676003	-0.151988611	-0.12498977	-0.006477628	45491000000	17717000000	27774000000	O00148;O00148-2;O00148-3	O00148;O00148-2;O00148-3	ATP-dependent RNA helicase DDX39A	DDX39A	224
DDX3X	-0.356031001	-0.479333967	-0.559247017	-0.202135667	-0.184978545	-0.111966103	-0.317535549	-0.41196847	-0.251810014	-0.372617841	-0.373174846	-0.409472346	-0.380840123	-0.227001682	-0.258579314	-0.402831376	-0.949422956	-0.95300442	-0.955387235	-0.694568217	-0.742178738	-0.507008135	-0.510658145	-0.68104434	-0.679423749	-0.62452209	-0.696884155	-0.647268474	-0.63059181	-0.612871408	-0.768586576	-0.481815577	-0.394184917	-0.344033062	-0.532865524	-0.450168699	-0.384602487	74607000000	32794000000	41813000000	O00571;O00571-2;Q9NQI0-3;Q9NQI0-2;Q9NQI0-4;Q9NQI0	O00571;O00571-2	ATP-dependent RNA helicase DDX3X	DDX3X	305
DDX3Y	NaN	-0.616922259	-0.046840217	-0.121413372	-0.2657969	0.494820446	0.2024225	0.212634414	0.884274125	-2.985882998	NaN	NaN	-3.916190147	-0.159241766	-0.36636427	-0.2697514	-0.893362164	-0.805209935	-0.725697517	-0.293958932	-0.362778485	-0.168385327	NaN	0.149312511	-0.045722473	-0.279887289	-0.332278252	-0.20088096	-3.061223269	-1.803722978	0.092847772	-3.164577007	-4.888061523	NaN	-0.857742071	-0.191815272	0.062399469	1914700000	818220000	1096500000	O15523;O15523-2;O15523-3	O15523;O15523-2	ATP-dependent RNA helicase DDX3Y	DDX3Y	473
DDX42	-0.330558449	-0.136585206	-0.065710098	-0.406536728	-0.498046577	-0.312781304	-0.502737999	-0.588516831	-0.433066249	0.035239086	0.016468266	-0.22465767	0.01249002	-0.226261944	-0.364460438	-0.48614797	-0.189919427	-0.146264136	-0.210139543	0.085726433	0.062655561	-0.117429055	-0.193960994	-0.326882482	-0.286526322	-0.241230056	-0.185359165	-0.238909096	-0.593783975	-0.12048471	-0.351175934	-0.610511124	-0.554932594	-0.621336937	-0.518937826	-0.392537266	-0.184216753	28948000000	12890000000	16057000000	Q86XP3;Q86XP3-2	Q86XP3;Q86XP3-2	ATP-dependent RNA helicase DDX42	DDX42	4668
DDX50	-1.108624816	-0.881899476	-0.758132637	-1.50253427	-1.522608161	-1.454965472	-1.192762375	-1.393141508	-1.149584532	-0.265076756	-0.372060508	-0.60625267	-0.412835747	-1.062397957	-0.994072795	-1.392097592	-0.900103569	-0.815903306	-0.922502279	-0.188400999	-0.111298367	-1.016496301	-0.545968354	-1.449429393	-1.318403602	-0.948226988	-0.783498526	-1.020626664	-1.071144819	-0.622649252	-1.054501176	-1.273814321	-1.392702103	-1.332450151	-0.996171772	-0.843260348	-0.819504678	6028700000	2150600000	3878100000	Q9BQ39	Q9BQ39	ATP-dependent RNA helicase DDX50	DDX50	6016
DDX51	-0.939677954	-0.426855117	-0.346417964	-1.800081968	-1.484344482	-1.409309506	-1.349761605	-1.357833505	-1.38570714	-0.084200293	-0.187514395	-0.788518786	-0.175812021	-0.841248572	-0.826111078	-1.22156775	-0.584770143	-0.306028813	-0.30451107	0.135982275	0.123009622	-0.564231813	-0.491596609	-0.682932734	-0.661293685	-0.547252417	-0.524163902	-0.834711134	-1.277568221	-0.420724928	-0.563548684	-0.926530778	-0.790688694	-0.859254003	-0.719840527	-0.609376669	-0.626672804	2171700000	914420000	1257200000	Q8N8A6	Q8N8A6	ATP-dependent RNA helicase DDX51	DDX51	4937
DDX54	-1.467696905	-0.502737999	-0.382833213	-1.685491681	-1.383883953	-1.599270225	-1.496922612	-0.991898179	-1.49159658	-0.351515263	-0.319964617	-1.637610316	-0.209515676	-1.052485466	-1.19704771	-1.220825195	-0.215740681	-0.314174354	-0.163498744	-1.227063298	-1.294135571	-0.882682204	-1.294017911	-1.068739533	-0.768671274	-1.366476059	-0.979732633	-1.60809958	-0.980975747	-0.964953065	-0.77011025	-0.698574126	-0.939151406	-1.384989142	-0.901571751	-0.546363473	-0.29442963	4195400000	1726800000	2468600000	Q8TDD1;Q8TDD1-2	Q8TDD1;Q8TDD1-2	ATP-dependent RNA helicase DDX54	DDX54	5152
DDX55	-0.664027572	-0.725784838	-0.500903964	-0.712287605	-0.906890512	-0.753518879	-1.030759931	-0.842053592	-1.120086432	-0.832039356	-0.575118661	-0.792272329	-0.644317687	-0.821220279	-0.73872453	-1.25676918	-0.920217037	-0.659741998	-0.608241558	-0.724563003	-0.658645689	-0.664391816	-0.771293998	-1.087191224	-1.012640238	-1.244521856	-1.025028825	-1.360926032	-1.185612917	-0.942308009	NaN	-1.403704047	-1.297308803	-0.944933414	-1.057623625	-0.848798215	-0.865364552	3094100000	950820000	2143300000	Q8NHQ9;Q8NHQ9-2	Q8NHQ9	ATP-dependent RNA helicase DDX55	DDX55	5077
DHX29	-0.209391087	-0.575989962	-0.192951635	-0.393745601	-0.597316563	-0.322851151	-0.284158736	-0.382279992	-0.556110501	-0.384381473	-0.271067053	-0.126179963	-0.162338957	-0.30672884	-0.2599051	-0.451962799	-1.121081829	-0.982436955	-1.288417697	-0.011638796	-0.238297716	0.080957532	-0.12684074	-0.052415852	0.48080042	-0.226261944	-0.062812448	-0.086783782	-0.550014138	-0.703278005	0.035224319	-0.463413298	-0.211261362	-0.093695454	-0.465713382	-0.220949084	-0.01521207	2353100000	1099500000	1253500000	Q7Z478	Q7Z478	ATP-dependent RNA helicase DHX29	DHX29	4530
DHX36	0.110510871	-0.093965717	-0.003170456	-0.005471931	-0.020626618	0.074638508	0.026969306	-0.25507769	-0.227987528	0.000952469	-0.051580898	-0.004896822	-0.111431941	-0.227494627	-0.395501643	-0.648465455	-0.54497987	-0.468322635	-0.475292474	0.12751013	0.205097586	0.327022582	0.22357592	0.245146751	0.340513796	-0.186500609	-0.008056537	-0.152118459	-0.039419107	-0.191183671	-0.184216753	-0.093695454	-0.019346045	-0.085968502	0.091402292	0.070693724	0.561089814	4665400000	2382900000	2282500000	Q9H2U1-2;Q9H2U1;Q9H2U1-3	Q9H2U1-2;Q9H2U1;Q9H2U1-3	ATP-dependent RNA helicase DHX36	DHX36	6452
DHX8	-0.035342291	-0.266636521	-0.181802273	-0.229341745	-0.378622621	0.184359029	0.056296203	-0.227248281	-0.275364697	0.175777957	0.104232088	0.107026264	-0.052137658	0.168787479	-0.332163721	-0.08120317	-0.2110122	0.016234795	0.029985601	-0.000721131	-0.232169554	-0.326652318	0.211164072	1.112225175	-0.332622051	-0.267715573	-0.114367016	0.211815536	0.28140372	0.069224879	-0.608809233	-0.588804543	-0.466653168	-0.381947815	0.041610193	-0.063364759	0.219824359	2520200000	1285800000	1234400000	Q14562	Q14562	ATP-dependent RNA helicase DHX8	DHX8	3536
SUPV3L1	-1.353266835	-0.586212218	-0.249991387	-1.457069039	-1.22595346	-1.211884379	-0.747086585	-0.69608283	-0.596648932	-0.42320165	-0.467592478	-1.07915616	-0.443394423	-0.748890519	-0.876408994	-1.081748605	-1.011710286	-0.988557398	-1.087123394	-0.181038931	-0.423847139	-0.301704615	-0.859731138	-0.355467379	-0.666483998	-0.712727845	-0.435308546	-0.8076846	-1.106616259	-0.834468544	0.047383226	-0.659285307	-0.616357684	-0.50853014	-1.043694496	-0.945757568	-0.474461973	3738000000	1523100000	2214900000	Q8IYB8	Q8IYB8	ATP-dependent RNA helicase SUPV3L1, mitochondrial	SUPV3L1	4794
YME1L1	-1.434134364	-0.857821703	-1.03068924	-1.017351866	-1.212569356	-0.812785685	-1.103195429	-1.162403464	-1.282617807	-0.715717673	-0.485735983	-1.357608199	-0.539729476	-0.760433793	-1.034990311	-1.011423945	-1.734611988	-2.149161816	-2.064917326	-1.07649076	-0.922197878	-1.200190425	-1.328549147	-1.110430121	-1.25102222	-1.292605162	-1.283210516	-1.20382762	-0.278341711	-1.16665113	-1.130535483	-1.238481164	-0.402613014	-1.522055745	-1.090379357	-0.944933414	-1.178364038	2512300000	975750000	1536600000	Q96TA2-3;Q96TA2-2;Q96TA2	Q96TA2-3;Q96TA2-2;Q96TA2	ATP-dependent zinc metalloprotease YME1L1	YME1L1	5900
ASNA1	0.880258739	0.937049389	0.926782966	0.955899775	0.880497694	1.003842592	0.843396246	0.774404228	0.799646258	0.823243201	0.87885201	0.795934439	0.750712514	0.8986727	0.875301301	0.897301614	-0.190930888	-0.087598614	-0.143915802	0.605003119	0.578133106	0.628586173	0.747414768	0.719020069	0.773318827	0.557157397	0.543319941	0.689706504	0.345674455	0.472008795	1.121580839	0.36444062	0.66058898	0.757232904	0.689822674	0.836217999	0.790708899	19744000000	12097000000	7646600000	O43681	O43681	ATPase ASNA1	ASNA1	559
ATAD1	-1.212880611	-0.885886729	-0.463622451	-1.004537344	-1.136322618	-1.055542827	-1.045862317	-1.462680578	-0.92842716	-0.552770555	-0.58698082	-1.027295589	-0.534858346	-0.922502279	-1.21269381	-1.171655297	-1.392921925	-1.502737999	-1.305211782	-0.290542334	-0.242937833	-0.85567081	-1.037804008	-0.605683982	-0.370275974	-0.817459524	-0.579759479	-0.702923536	-1.462209463	-1.251567721	-0.789937794	-1.101515651	-0.649017513	-0.534260869	-1.214808702	-0.918462574	-0.561203957	6148000000	2247900000	3900100000	Q8NBU5;Q8NBU5-2	Q8NBU5;Q8NBU5-2	ATPase family AAA domain-containing protein 1	ATAD1	4987
ATAD2	-1.111431956	-1.373397708	-1.678928256	-2.202135563	-2.162629128	-2.042294025	-1.75047791	-1.731530786	-2.341957331	-1.185929894	-0.955610394	-0.726133704	-1.046141863	-1.724519253	-1.243181586	-1.809537888	-1.400264621	-1.353436232	-1.709290624	-1.324522614	-1.215740681	-2.513617039	-0.854075491	-2.7558918	-2.363227129	-1.652325749	-1.330214143	-1.285638928	-1.630452156	-1.765534878	-1.511366844	-1.623679519	-1.558708429	-1.930396676	-1.063848138	-1.193267107	-1.519743204	2874100000	900600000	1973500000	Q6PL18;Q6PL18-2	Q6PL18	ATPase family AAA domain-containing protein 2	ATAD2	4331
ATAD2B	-0.111164987	0.442967415	0.562644422	0.689124703	0.219992399	0.591092587	0.262105614	0.330011696	0.5576244	0.024193801	-0.046700586	0.665477514	-0.035201654	0.67804879	NaN	0.220631033	NaN	NaN	NaN	0.262434393	0.491855413	0.893115699	0.102294847	NaN	0.961619973	0.680081546	0.608804166	0.906953692	NaN	0.486994445	-0.496615708	0.175077409	NaN	0.175028518	NaN	0.363697916	0.600774169	421370000	245540000	175830000	Q9ULI0-2;Q9ULI0	Q9ULI0-2;Q9ULI0	ATPase family AAA domain-containing protein 2B	ATAD2B	7363
ATAD3A	-1.127104998	-0.537047446	-0.462471247	-1.083247304	-1.173447371	-1.058385849	-0.943058729	-1.010994673	-0.722640932	-0.391327798	-0.418027937	-1.011781931	-0.417919934	-0.656633735	-0.766298294	-0.851279378	-1.417163849	-1.273277044	-1.287294984	-0.350610375	-0.465713382	-0.778545022	-0.875780046	-0.778376758	-0.755998433	-0.955312908	-0.894604385	-0.932439089	-1.017922044	-0.91096288	-0.836247325	-1.035694361	-0.964435697	-1.118492723	-1.099429846	-1.091733694	-0.925847411	27574000000	10288000000	17286000000	Q9NVI7-2;Q9NVI7;Q9NVI7-3;Q5T9A4-2	Q9NVI7-2;Q9NVI7;Q9NVI7-3	ATPase family AAA domain-containing protein 3A	ATAD3A	6891
ATAD3B	NaN	-0.899175704	NaN	-1.890602231	-0.441058397	NaN	-2.019061327	-1.697506905	NaN	-1.185929894	-1.055334568	NaN	-1.300592303	-2.305882931	-1.820607901	NaN	NaN	-0.474358171	-0.545770764	-1.72582829	-2.184978485	NaN	NaN	NaN	NaN	-1.76549232	-2.44522357	-1.829930663	-0.25047648	NaN	NaN	-1.958137393	-1.153545976	-1.614285827	-0.618708551	-0.338110596	NaN	436860000	134060000	302800000	Q5T9A4;Q5T9A4-3	Q5T9A4;Q5T9A4-3	ATPase family AAA domain-containing protein 3B	ATAD3B	4093
ATPIF1	0.1383304	-0.065020785	0.467114568	0.489605099	0.119776882	0.023255203	0.432220995	0.303685576	0.402797788	0.437740386	0.253928095	0.660611689	0.508464932	0.279073656	0.475976437	0.259650886	-0.360869855	-0.238053083	-0.140909448	0.507008612	0.52622354	0.263074726	0.441556096	0.481283575	0.325792372	1.053703189	0.772603929	0.905088365	NaN	0.385770649	0.486792326	0.551542938	0.558813989	0.536021888	-0.463831663	0.657445252	0.564904809	7273900000	4339900000	2934000000	Q9UII2;Q9UII2-3;Q9UII2-2	Q9UII2	ATPase inhibitor, mitochondrial	ATPIF1	7260
WRNIP1	1.215948462	1.171823382	1.362046719	0.426315308	0.412231803	0.367545664	0.710354447	0.508629203	0.714562297	2.007695675	1.918005943	1.492241025	1.898726344	0.826847076	0.775910258	0.431033969	1.226982594	1.44022429	1.371422291	2.060999155	2.236095667	2.209695101	1.529905677	2.033923864	2.118601561	0.581756055	0.709787846	0.126769528	0.574562132	1.466935039	1.391872048	1.800274253	1.935006857	1.534662724	0.686034501	1.07618916	1.398931146	5144800000	3705800000	1439000000	Q96S55;Q96S55-2;Q96S55-3;Q96S55-4	Q96S55;Q96S55-2;Q96S55-3	ATPase WRNIP1	WRNIP1	5867
ATRIP	NaN	NaN	-1.167422175	-0.712727845	NaN	NaN	NaN	NaN	NaN	NaN	NaN	NaN	NaN	NaN	NaN	NaN	-0.050466776	NaN	NaN	NaN	NaN	NaN	NaN	NaN	NaN	NaN	0.09394072	NaN	NaN	NaN	NaN	-0.012354149	0.296633542	NaN	NaN	NaN	NaN	423750000	181280000	242470000	Q8WXE1-5;Q8WXE1-3;Q8WXE1-2;Q8WXE1	Q8WXE1-5;Q8WXE1-3;Q8WXE1-2;Q8WXE1	ATR-interacting protein	ATRIP	5283
NPR3	NaN	NaN	NaN	NaN	NaN	NaN	NaN	NaN	NaN	5.697649479	1.419815779	NaN	NaN	NaN	NaN	NaN	5.031032085	4.302582264	5.637881279	2.988046408	3.164366961	2.997117519	NaN	NaN	3.426780462	NaN	NaN	NaN	NaN	NaN	NaN	NaN	NaN	NaN	NaN	NaN	NaN	408820000	391860000	16961000	P17342-2;P17342;P17342-3	P17342-2;P17342	Atrial natriuretic peptide receptor 3	NPR3	1677
ATRN	NaN	NaN	NaN	NaN	-1.333652735	NaN	NaN	NaN	NaN	-0.978561819	-1.108624816	-1.630452156	NaN	-0.92523998	-1.20062983	NaN	NaN	-1.728573561	NaN	NaN	-1.065710068	NaN	NaN	NaN	NaN	-1.550358891	NaN	NaN	NaN	NaN	NaN	-2.160532951	NaN	NaN	NaN	NaN	NaN	220440000	69644000	150790000	O75882;O75882-3;O75882-2	O75882;O75882-3;O75882-2	Attractin	ATRN	846
ADCK3	0.034603532	0.353100091	0.452273786	-0.323197007	-0.365916401	-0.403595001	-0.317998677	-0.270588785	-0.140255183	0.613034606	0.56528908	0.280842841	0.694881678	0.027866187	-0.035905425	-0.139469564	-0.239642367	0.025353177	0.08444088	1.300768256	1.063077569	-0.044603907	0.332607388	0.48017633	-0.358846337	0.744293809	0.931040347	0.422211081	-0.244886979	0.209177867	0.657445252	0.122224353	0.241816193	-0.1637564	0.176707163	0.09358649	0.070542239	6487300000	3522900000	2964400000	Q8NI60;Q8NI60-3;Q8NI60-4;Q8NI60-2	Q8NI60;Q8NI60-3;Q8NI60-4	Atypical kinase ADCK3, mitochondrial	ADCK3	5088
AURKA	NaN	-3.095974922	NaN	NaN	NaN	NaN	NaN	NaN	NaN	NaN	NaN	NaN	NaN	-3.245678186	NaN	NaN	NaN	NaN	-3.049125195	NaN	NaN	NaN	NaN	NaN	NaN	NaN	NaN	NaN	NaN	NaN	NaN	NaN	NaN	NaN	-3.558879852	NaN	NaN	115640000	8257900	107380000	O14965	O14965	Aurora kinase A	AURKA	387
AURKAIP1	NaN	NaN	NaN	-0.65315181	NaN	NaN	-1.334511042	NaN	NaN	-0.757962048	-0.109828606	NaN	-1.071625352	-0.327112556	-0.319386691	NaN	NaN	NaN	NaN	NaN	NaN	NaN	NaN	NaN	NaN	NaN	-0.752149105	-0.295840532	NaN	NaN	NaN	NaN	NaN	NaN	NaN	NaN	NaN	153390000	68629000	84757000	Q9NWT8	Q9NWT8	Aurora kinase A-interacting protein	AURKAIP1	6934
AURKB	NaN	NaN	NaN	NaN	NaN	NaN	NaN	NaN	NaN	NaN	-1.422771215	-2.020413399	NaN	NaN	NaN	NaN	-0.276794463	-1.771420717	-1.586500525	NaN	NaN	NaN	NaN	NaN	NaN	NaN	NaN	NaN	-2.161887646	NaN	NaN	0.013348744	NaN	NaN	-1.758516431	NaN	0.707100391	331520000	105300000	226230000	Q96GD4-2;Q96GD4;Q96GD4-5;Q96GD4-4;Q96GD4-3	Q96GD4-2;Q96GD4;Q96GD4-5;Q96GD4-4;Q96GD4-3	Aurora kinase B	AURKB	5663
ATG5	0.633882046	NaN	NaN	0.326280802	NaN	0.625555933	NaN	NaN	NaN	NaN	NaN	NaN	NaN	0.442104697	NaN	0.214139745	NaN	NaN	-0.677440643	NaN	0.888487816	0.322631538	NaN	NaN	NaN	0.541093051	0.531531274	0.461223513	NaN	NaN	NaN	-0.111298367	NaN	0.823881507	0.431033969	0.894187808	0.025426684	659310000	348900000	310410000	Q9H1Y0;Q9H1Y0-2	Q9H1Y0;Q9H1Y0-2	Autophagy protein 5	ATG5	6429
ATG101	NaN	NaN	NaN	NaN	NaN	NaN	NaN	NaN	NaN	NaN	-1.165043592	NaN	NaN	NaN	NaN	NaN	NaN	NaN	NaN	NaN	NaN	NaN	NaN	NaN	NaN	NaN	NaN	NaN	NaN	NaN	NaN	NaN	NaN	NaN	NaN	NaN	NaN	23223000	8446900	14776000	Q9BSB4	Q9BSB4	Autophagy-related protein 101	ATG101	6078
ATG13	-0.320773453	NaN	NaN	NaN	NaN	NaN	NaN	NaN	NaN	0.20300366	NaN	NaN	NaN	NaN	NaN	NaN	-1.012425542	0.086277656	NaN	-0.416839749	-0.465504408	NaN	NaN	NaN	NaN	-0.173895061	NaN	-0.544584334	NaN	NaN	NaN	NaN	NaN	NaN	NaN	-0.209889978	NaN	241840000	109820000	132020000	O75143-2;O75143;O75143-5;O75143-3	O75143-2;O75143;O75143-5;O75143-3	Autophagy-related protein 13	ATG13	720
ATG16L1	NaN	NaN	NaN	NaN	0.121204026	0.818910301	0.720493019	NaN	NaN	0.191985711	0.096730269	NaN	0.236027628	0.450025409	NaN	0.953439116	NaN	NaN	-0.782408595	NaN	NaN	0.599658728	NaN	0.875698388	NaN	0.224806175	NaN	1.069936514	NaN	NaN	NaN	0.203169644	NaN	0.967052758	NaN	0.862549007	NaN	274190000	174000000	100190000	Q676U5-2;Q676U5;Q676U5-5;Q676U5-3;Q676U5-4	Q676U5-2;Q676U5;Q676U5-5;Q676U5-3;Q676U5-4	Autophagy-related protein 16-1	ATG16L1	4173
[truncated: 6,701 more rows]
