# Supplementary material for: Early response evaluation by single cell signaling profiling in acute myeloid leukemia
Source: Nat Commun. 2023 Jan 7;14:115. doi: 10.1038/s41467-022-35624-4 (PMC9825407; doi:10.1038/s41467-022-35624-4)
Supplement: Supplementary file 9 — Supplementary data 6 [file 41467_2022_35624_MOESM9_ESM.xlsx]

## Sheet: sDSS
Supplementary table 6. Drug sensitivity and resistance testing (DSRT). 18 of the AML patients in our study were screened for sensitivity to 349 drugs. The names of the compounds from the anti-cancer Selleck Chemical library are shown (sheet 1). All values are normalized to the median of the positive (BzCl) and negative (DMSO) controls per plate and presented as selective Drug Sensitiviy Score (sD…
Patient	P6	P8	P10	P11	P12	P13	P15	P18	P19	P21	P22	P24	P25	P26	P27	P28	P29	P30
(-)-Epigallocatechin gallate	-0.228571428571429	-0.228571428571429	-0.228571428571429	-0.228571428571429	-0.228571428571429	-0.228571428571429	-0.228571428571429	-0.228571428571429	-0.228571428571429	1.17142857142857	7.77142857142857	-0.228571428571429	4.97142857142857	4.67142857142857	-0.228571428571429	-0.228571428571429	7.37142857142857	-0.228571428571429
17-AAG (Tanespimycin)	4.32857142857143	9.12857142857143	-1.57142857142857	7.62857142857143	3.72857142857143	7.72857142857143	8.32857142857143	1.32857142857143	4.62857142857143	6.32857142857143	10.1285714285714	10.8285714285714	-7.97142857142857	-1.87142857142857	1.52857142857143	1.02857142857143	5.82857142857143	12.7285714285714
17-DMAG HCl (Alvespimycin)	13.0142857142857	10.6142857142857	-0.785714285714286	-9.08571428571429	-5.78571428571429	-8.48571428571429	-1.28571428571429	-7.98571428571429	-9.28571428571429	13.1142857142857	16.1142857142857	12.0142857142857	-2.88571428571429	-0.285714285714286	4.61428571428571	-2.58571428571429	4.41428571428571	13.2142857142857
2-Methoxyestradiol	-1.02857142857143	-1.02857142857143	0.371428571428571	-1.02857142857143	0.0714285714285714	2.07142857142857	2.17142857142857	-0.0285714285714287	-0.0285714285714287	1.17142857142857	1.47142857142857	-0.0285714285714287	-1.02857142857143	2.47142857142857	0.0714285714285714	-0.428571428571429	-0.428571428571429	3.47142857142857
3-Methyladenine	-1.27142857142857	-1.27142857142857	-0.771428571428571	0.828571428571429	-1.27142857142857	4.02857142857143	6.92857142857143	-1.27142857142857	-1.27142857142857	3.12857142857143	-1.27142857142857	2.52857142857143	-1.27142857142857	-0.871428571428571	-0.571428571428571	-1.27142857142857	4.82857142857143	4.32857142857143
A-769662	0	0	0	0.4	0	1.5	4.2	0	0.5	0.1	0	0	3.5	0	0.2	0	0	4.4
ABT-263 (Navitoclax)	-11.5857142857143	2.31428571428571	2.11428571428572	10.2142857142857	5.51428571428571	9.51428571428571	26.3142857142857	-9.38571428571429	6.71428571428571	12.8142857142857	8.01428571428571	13.7142857142857	19.5142857142857	11.3142857142857	21.6142857142857	12.2142857142857	11.9142857142857	13.6142857142857
ABT-737	-5.38571428571428	0.314285714285717	0.314285714285717	7.11428571428572	-0.985714285714284	11.7142857142857	24.4142857142857	-11.0857142857143	7.61428571428572	5.81428571428572	-3.68571428571428	9.71428571428572	12.0142857142857	1.81428571428572	16.0142857142857	7.21428571428572	11.0142857142857	9.51428571428572
ABT-751	-4.68571428571429	-2.48571428571428	-2.18571428571429	-4.18571428571429	-2.68571428571429	1.11428571428571	4.11428571428572	0.114285714285715	0.714285714285715	3.21428571428572	1.61428571428571	0.814285714285715	-2.58571428571428	0.614285714285715	-1.28571428571429	-1.68571428571429	2.61428571428571	-1.28571428571429
ABT-888 (Veliparib)	1.88571428571429	-0.314285714285714	-0.314285714285714	-0.314285714285714	-0.314285714285714	0.685714285714286	2.38571428571429	-0.314285714285714	-0.314285714285714	-0.314285714285714	-0.314285714285714	-0.314285714285714	-0.314285714285714	-0.314285714285714	-0.314285714285714	-0.314285714285714	3.48571428571429	-0.114285714285714
AEE788 (NVP-AEE788)	-2.62857142857143	-0.628571428571429	-4.72857142857143	-0.328571428571428	-0.428571428571429	2.57142857142857	-2.32857142857143	-2.32857142857143	-0.228571428571429	5.27142857142857	2.37142857142857	4.37142857142857	-4.72857142857143	1.07142857142857	0.471428571428572	4.27142857142857	-4.72857142857143	4.07142857142857
AG14361	-0.0714285714285714	-0.0714285714285714	-0.0714285714285714	-0.0714285714285714	-0.0714285714285714	0.228571428571429	1.42857142857143	-0.0714285714285714	0.328571428571429	1.12857142857143	-0.0714285714285714	1.12857142857143	-0.0714285714285714	0.128571428571429	0.0285714285714286	-0.0714285714285714	-0.0714285714285714	-0.0714285714285714
AMG 900	-3.15714285714286	-3.15714285714286	-3.15714285714286	-3.15714285714286	-2.35714285714286	2.64285714285714	-3.15714285714286	3.54285714285714	-1.75714285714286	-2.45714285714286	10.1428571428571	-3.15714285714286	-2.15714285714286	6.24285714285714	-0.557142857142857	-3.15714285714286	-1.45714285714286	11.9428571428571
APO866 (FK866)	16.0857142857143	23.7857142857143	-5.51428571428571	-8.81428571428571	-9.71428571428571	11.0857142857143	-0.914285714285715	-7.21428571428571	-5.81428571428571	15.5857142857143	18.1857142857143	4.58571428571429	-15.0142857142857	-7.41428571428571	-16.6142857142857	6.28571428571428	-5.71428571428571	18.8857142857143
AR-42 (HDAC-42)	9.58571428571429	7.88571428571429	-4.61428571428571	4.48571428571428	-9.81428571428571	4.58571428571429	1.78571428571428	2.98571428571428	1.58571428571429	8.48571428571428	5.88571428571429	3.98571428571428	1.78571428571428	8.18571428571429	5.68571428571429	-0.714285714285715	-6.31428571428571	8.18571428571429
AT-406	2.17142857142857	6.17142857142857	-0.328571428571429	-0.328571428571429	-0.328571428571429	4.47142857142857	3.07142857142857	0.471428571428571	0.0714285714285715	1.97142857142857	1.67142857142857	4.17142857142857	-0.228571428571429	3.87142857142857	-0.328571428571429	-0.128571428571429	-0.328571428571429	5.57142857142857
AT7519	1.15714285714286	1.85714285714286	-3.54285714285714	-2.34285714285714	0.957142857142857	7.25714285714286	6.95714285714286	-3.44285714285714	0.257142857142858	5.95714285714286	4.15714285714286	6.45714285714286	-5.84285714285714	3.95714285714286	-2.24285714285714	0.457142857142857	-1.84285714285714	6.15714285714286
AT9283	1.2	5.2	-3.3	-1.4	-1.7	1.4	0.7	0	1.4	8.8	13.9	1.4	-3.3	-0.2	-2.4	-3.3	-3.3	2.1
AUY922 (NVP-AUY922)	28.7571428571429	17.1571428571429	-12.0428571428571	10.4571428571429	0.357142857142856	19.3571428571429	3.35714285714285	4.05714285714286	8.75714285714286	19.6571428571429	13.5571428571429	16.7571428571429	-5.94285714285714	-3.84285714285715	7.45714285714286	-7.94285714285714	-9.94285714285714	18.2571428571429
AZ 3146	1.08571428571429	-0.114285714285714	-1.91428571428571	0.185714285714286	-1.31428571428571	0.485714285714286	-1.91428571428571	-1.91428571428571	-0.614285714285714	2.78571428571429	3.88571428571429	3.58571428571429	-1.51428571428571	2.78571428571429	0.185714285714286	6.28571428571428	-1.91428571428571	3.98571428571429
AZ628	16.0285714285714	10.8285714285714	-1.87142857142857	4.92857142857143	1.12857142857143	3.42857142857143	-2.77142857142857	-2.77142857142857	3.32857142857143	12.6285714285714	10.5285714285714	1.22857142857143	-2.77142857142857	0.728571428571429	-1.97142857142857	1.02857142857143	-2.37142857142857	6.22857142857143
AZD6244 (Selumetinib)	27.6571428571429	22.0571428571429	-2.34285714285714	7.65714285714286	1.75714285714286	6.95714285714286	-1.94285714285714	-1.84285714285714	-0.542857142857142	14.8571428571429	4.15714285714286	2.05714285714286	-2.34285714285714	-2.34285714285714	-2.34285714285714	-2.34285714285714	-2.34285714285714	5.95714285714286
AZD7762	19.4	5.6	-8.1	8.8	-1.2	12.4	-2.2	-3.4	2.7	14.9	16.4	11.2	-8.1	4.3	-8.1	-8.1	-8.1	20.9
AZD8055	1.2	7.6	-3.1	5.3	2.2	9.1	-3.1	1	6.3	9.7	5.2	0.6	-2.8	3.1	-1.8	-3.1	-3.1	7
Abiraterone (CB-7598)	0	0	6	0	3.5	0	0	0	1	0.4	0	4.1	0	0	0	0.1	0	9.5
Abitrexate (Methotrexate)	0	0	0	0	0	0	0	0	0	3.2	0.9	0	0	2.8	0	2.9	0.2	0
Adrucil (Fluorouracil)	0	0	0	0	0	0	0	0	0	2.4	1	0	0	1	0	0	1.6	0.7
Afatinib (BIBW2992)	-0.671428571428571	1.22857142857143	-0.57142857142857	1.92857142857143	0.42857142857143	2.72857142857143	2.22857142857143	1.22857142857143	2.22857142857143	4.02857142857143	0.128571428571429	1.42857142857143	1.02857142857143	2.32857142857143	0.32857142857143	0.628571428571429	-0.27142857142857	3.42857142857143
Altretamine (Hexalen)	0	0	0	0	0	0.7	0	0	1	0.1	0.1	0	0	0	0	0.7	0	2.7
Aminoglutethimide (Cytadren)	0	0	0	0	0	0	0	0	0	0	0	0	0	0	0	0	0	6.5
Amuvatinib (MP-470)	-2.02857142857143	-2.02857142857143	-2.02857142857143	-1.42857142857143	-1.02857142857143	1.27142857142857	4.27142857142857	0.971428571428572	0.271428571428571	0.671428571428572	1.37142857142857	3.17142857142857	-1.12857142857143	0.0714285714285716	0.371428571428571	-0.328571428571429	0.871428571428571	-1.32857142857143
Anagrelide HCl	-0.185714285714286	-0.185714285714286	-0.185714285714286	-0.185714285714286	-0.185714285714286	-0.185714285714286	2.21428571428571	-0.185714285714286	-0.185714285714286	-0.185714285714286	-0.185714285714286	-0.185714285714286	-0.185714285714286	-0.0857142857142857	-0.185714285714286	-0.185714285714286	0.114285714285714	1.61428571428571
Anastrozole	-0.0714285714285714	-0.0714285714285714	0.128571428571429	-0.0714285714285714	-0.0714285714285714	-0.0714285714285714	0.0285714285714286	-0.0714285714285714	-0.0714285714285714	1.62857142857143	-0.0714285714285714	2.92857142857143	-0.0714285714285714	-0.0714285714285714	-0.0714285714285714	-0.0714285714285714	3.12857142857143	-0.0714285714285714
Andarine (GTX-007)	0	0	0	0	0	0	0	0	0	0	0	0	0	0	0	0	0	0
Aprepitant (MK-0869)	-0.885714285714286	-0.885714285714286	-0.885714285714286	-0.785714285714286	1.61428571428571	1.01428571428571	1.91428571428571	-0.785714285714286	0.814285714285714	-0.885714285714286	2.21428571428571	-0.885714285714286	-0.885714285714286	2.21428571428571	1.31428571428571	-0.885714285714286	6.31428571428571	4.31428571428571
Axitinib	1.3	-2.5	-2.5	1.1	-0.6	2.3	-1.6	-1.4	2	10.1	0.5	2.7	-2.5	-1	-1.2	-2.5	-2.5	2.9
Azacitidine (Vidaza)	0.0428571428571429	0.742857142857143	3.94285714285714	0.742857142857143	0.642857142857143	5.44285714285714	6.94285714285714	1.14285714285714	2.84285714285714	1.94285714285714	5.64285714285714	7.14285714285714	0.542857142857143	1.44285714285714	5.84285714285714	-0.357142857142857	2.24285714285714	7.04285714285714
Azathioprine (Azasan, Imuran)	0	0	0	0	0	0.4	0	0	1.4	0	1.4	0	0	0.2	0	0	1	0.1
BAY 11-7082 (BAY 11-7821)	0.828571428571427	-1.47142857142857	3.12857142857143	2.42857142857143	2.42857142857143	-0.371428571428573	-2.07142857142857	0.228571428571428	1.02857142857143	3.62857142857143	2.22857142857143	3.52857142857143	1.22857142857143	5.32857142857143	1.72857142857143	4.92857142857143	3.12857142857143	0.628571428571427
BEZ235 (NVP-BEZ235)	-1.9	-0.7	-1.9	0.5	-1.3	2.1	-0.2	-1.9	1.1	1.6	-0.7	-0.6	-1.9	-1.9	-1.9	-0.5	-1.7	-0.4
BI 2536	11.2857142857143	8.28571428571428	-4.41428571428571	1.08571428571429	-1.31428571428571	2.18571428571429	-0.314285714285715	4.88571428571428	-0.514285714285715	10.4857142857143	6.58571428571429	0.185714285714285	-1.81428571428571	6.68571428571429	0.985714285714285	0.185714285714285	-3.31428571428571	10.0857142857143
BI6727 (Volasertib)	5.35714285714286	6.45714285714286	-1.34285714285714	1.95714285714286	0.357142857142858	2.65714285714286	-1.14285714285714	4.45714285714286	0.0571428571428578	11.8571428571429	8.35714285714286	0.0571428571428578	-2.14285714285714	9.95714285714286	0.557142857142858	2.05714285714286	-2.54285714285714	11.2571428571429
BIBF1120 (Vargatef)	14	-4.44089209850063E-16	-3.8	1.9	-3.2	5.6	-3.5	-3.1	-0.6	-3.8	-2.1	3.5	-3.8	-0.1	-2.1	-2	-3.8	3.3
BIBR 1532	0	0	0	0	0	0	0	0	0	0	0	0	0	1.2	0	0	0	0
BIIB021	13.0857142857143	7.98571428571428	-5.01428571428571	5.98571428571428	-0.514285714285715	8.68571428571429	3.88571428571429	0.785714285714286	3.98571428571428	11.4857142857143	12.1857142857143	9.18571428571429	-1.51428571428572	0.585714285714285	4.68571428571429	-1.81428571428571	-3.61428571428571	10.9857142857143
BIRB 796 (Doramapimod)	-0.342857142857143	-0.342857142857143	-0.342857142857143	-0.242857142857143	-0.342857142857143	4.35714285714286	3.55714285714286	0.957142857142857	-0.342857142857143	7.45714285714286	18.0571428571429	2.95714285714286	-0.342857142857143	2.65714285714286	2.05714285714286	0.0571428571428572	0.757142857142857	3.05714285714286
BKM120 (NVP-BKM120)	4.14285714285714	7.04285714285714	-2.75714285714286	2.64285714285714	0.742857142857143	2.74285714285714	0.742857142857143	1.74285714285714	1.94285714285714	9.34285714285714	1.54285714285714	1.14285714285714	-1.65714285714286	5.74285714285714	1.04285714285714	3.74285714285714	-0.757142857142857	4.84285714285714
BMS 777607	0	1.3	0	0.1	1.2	4.5	0.2	0	1.9	5	2.9	5.9	0	1.8	2	0.7	0.5	2.3
BMS 794833	-0.128571428571429	-0.128571428571429	-0.128571428571429	-0.128571428571429	-0.128571428571429	2.47142857142857	3.77142857142857	-0.128571428571429	1.77142857142857	4.27142857142857	3.97142857142857	12.4714285714286	-0.128571428571429	1.37142857142857	1.37142857142857	0.271428571428571	-0.0285714285714286	1.87142857142857
BMS-599626 (AC480)	3.77142857142857	-0.0285714285714286	-0.0285714285714286	-0.0285714285714286	0.771428571428571	0.471428571428571	2.57142857142857	0.871428571428571	-0.0285714285714286	1.27142857142857	1.67142857142857	2.57142857142857	-0.0285714285714286	0.471428571428571	-0.0285714285714286	-0.0285714285714286	-0.0285714285714286	1.77142857142857
BTZ043 racemate	0	0	0.3	0	0	0	0	0.1	0	0	0	0	0	0.6	0	0	4.1	0
BX-795	-1.02857142857143	-1.02857142857143	-1.02857142857143	-1.02857142857143	-0.728571428571429	5.67142857142857	4.07142857142857	-1.02857142857143	3.07142857142857	-1.02857142857143	5.47142857142857	5.17142857142857	-1.02857142857143	0.771428571428571	-0.428571428571429	-0.128571428571429	-1.02857142857143	6.47142857142857
Barasertib (AZD1152-HQPA)	-1.78571428571429	1.91428571428571	-1.78571428571429	-1.78571428571429	-0.0857142857142861	8.31428571428571	0.714285714285714	3.01428571428571	1.71428571428571	7.41428571428571	6.31428571428571	7.31428571428571	-1.78571428571429	2.91428571428571	-1.38571428571429	3.31428571428571	-1.78571428571429	9.31428571428571
Belinostat (PXD101)	9.88571428571429	4.48571428571429	-3.81428571428571	5.08571428571429	-3.31428571428571	1.58571428571429	2.28571428571429	-0.314285714285713	3.58571428571429	6.58571428571429	5.18571428571429	-2.21428571428571	1.58571428571429	7.78571428571429	3.38571428571429	-0.314285714285713	-4.21428571428571	5.88571428571429
Bendamustine HCL	1.24285714285714	-0.357142857142857	-0.357142857142857	-0.357142857142857	-0.357142857142857	-0.357142857142857	4.24285714285714	-0.357142857142857	1.04285714285714	-0.357142857142857	-0.357142857142857	0.342857142857143	-0.357142857142857	-0.357142857142857	-0.357142857142857	-0.357142857142857	3.24285714285714	-0.357142857142857
Betapar (Meprednisone)	-0.171428571428571	-0.171428571428571	3.32857142857143	0.128571428571429	-0.171428571428571	-0.171428571428571	-0.171428571428571	-0.171428571428571	-0.171428571428571	-0.171428571428571	-0.171428571428571	-0.171428571428571	0.128571428571429	0.528571428571428	-0.171428571428571	1.52857142857143	1.02857142857143	-0.171428571428571
Bexarotene	-0.542857142857143	3.35714285714286	-0.542857142857143	-0.542857142857143	-0.542857142857143	-0.542857142857143	8.05714285714286	-0.542857142857143	0.957142857142857	-0.542857142857143	0.757142857142857	1.55714285714286	-0.542857142857143	2.25714285714286	-0.542857142857143	-0.542857142857143	2.55714285714286	0.557142857142857
Bicalutamide (Casodex)	-0.0428571428571429	-0.0428571428571429	-0.0428571428571429	-0.0428571428571429	-0.0428571428571429	2.35714285714286	-0.0428571428571429	-0.0428571428571429	-0.0428571428571429	-0.0428571428571429	-0.0428571428571429	1.95714285714286	-0.0428571428571429	-0.0428571428571429	-0.0428571428571429	-0.0428571428571429	-0.0428571428571429	-0.0428571428571429
Bleomycin sulfate	2.22857142857143	1.42857142857143	0.528571428571428	1.42857142857143	-1.17142857142857	2.02857142857143	1.12857142857143	-1.37142857142857	1.32857142857143	-0.571428571428571	0.628571428571429	4.22857142857143	2.82857142857143	-1.37142857142857	2.92857142857143	3.12857142857143	1.12857142857143	1.62857142857143
Bortezomib (Velcade)	9.78571428571429	6.68571428571429	2.68571428571429	6.98571428571429	-2.11428571428571	7.48571428571429	8.38571428571429	2.18571428571429	6.58571428571429	4.38571428571429	-6.21428571428571	-3.11428571428571	3.28571428571429	5.58571428571429	-1.91428571428571	3.78571428571429	-2.71428571428571	4.38571428571429
Bosutinib (SKI-606)	1.8	0.4	-3.2	0.100000000000001	0.100000000000001	0.800000000000001	0.300000000000001	-0.899999999999999	-0.8	4.5	2.6	-0.999999999999999	-2.5	0.300000000000001	-1.4	0.4	-0.3	2.6
Brivanib (BMS-540215)	-0.0285714285714286	-0.0285714285714286	1.37142857142857	-0.0285714285714286	0.271428571428571	0.171428571428571	1.47142857142857	-0.0285714285714286	-0.0285714285714286	1.77142857142857	-0.0285714285714286	0.0714285714285714	-0.0285714285714286	-0.0285714285714286	-0.0285714285714286	-0.0285714285714286	0.171428571428571	1.87142857142857
Busulfan (Myleran, Busulfex)	6.31428571428571	-2.18571428571429	-0.685714285714285	2.11428571428571	-1.38571428571429	-2.18571428571429	3.81428571428571	-2.18571428571429	-1.38571428571429	0.314285714285715	-1.28571428571429	-1.88571428571429	-2.18571428571429	1.71428571428571	-2.18571428571429	-1.48571428571429	-0.885714285714285	-2.18571428571429
CAL-101 (GS-1101)	5.15714285714286	6.65714285714286	-2.04285714285714	1.85714285714286	-2.04285714285714	4.35714285714286	5.75714285714286	-1.74285714285714	4.25714285714286	10.9571428571429	0.857142857142857	0.757142857142857	-2.04285714285714	6.55714285714286	-2.04285714285714	-2.04285714285714	-2.04285714285714	2.75714285714286
CEP33779	1.17142857142857	-0.528571428571428	-0.528571428571428	1.27142857142857	0.371428571428572	8.17142857142857	4.27142857142857	-0.628571428571428	1.87142857142857	6.47142857142857	10.6714285714286	6.37142857142857	-1.12857142857143	3.27142857142857	1.07142857142857	3.27142857142857	-0.428571428571428	6.87142857142857
CH5132799	14.2285714285714	4.72857142857143	-2.87142857142857	0.928571428571428	-1.37142857142857	-0.0714285714285716	1.52857142857143	-2.87142857142857	-1.67142857142857	4.02857142857143	-1.07142857142857	0.128571428571429	-2.07142857142857	2.42857142857143	-0.371428571428571	1.52857142857143	-1.47142857142857	1.52857142857143
CHIR-99021 (CT99021) HCl	0	0	0	0	0	0	0.2	0	0	0	0	0	0	0	0	0	0	0
CI-1040 (PD184352)	18.8428571428571	12.0428571428571	-2.25714285714286	2.54285714285714	1.54285714285714	2.24285714285714	3.44285714285714	-0.657142857142857	-1.45714285714286	8.64285714285714	-0.357142857142857	1.64285714285714	-2.25714285714286	-1.15714285714286	-2.25714285714286	-0.757142857142857	-2.25714285714286	7.04285714285714
CP-466722	4.47142857142857	-1.62857142857143	-3.12857142857143	-2.22857142857143	-2.92857142857143	-1.12857142857143	0.271428571428571	-3.12857142857143	-2.72857142857143	-1.72857142857143	-3.02857142857143	-2.52857142857143	-3.12857142857143	-0.0285714285714285	-3.12857142857143	-1.62857142857143	-3.12857142857143	-1.42857142857143
CUDC-101	6.37142857142857	2.37142857142857	-9.12857142857143	0.271428571428572	-2.72857142857143	4.17142857142857	3.57142857142857	0.671428571428573	2.57142857142857	7.37142857142857	2.47142857142857	3.47142857142857	0.171428571428573	7.37142857142857	3.47142857142857	-0.828571428571427	-1.42857142857143	6.07142857142857
CX-4945 (Silmitasertib)	1.07142857142857	2.37142857142857	-1.12857142857143	-1.32857142857143	-1.92857142857143	-0.0285714285714285	0.571428571428572	-2.12857142857143	1.97142857142857	0.571428571428572	0.371428571428571	1.37142857142857	-0.0285714285714285	4.07142857142857	-0.428571428571429	-2.12857142857143	-2.12857142857143	1.47142857142857
CYC116	-3.94285714285714	0.657142857142857	-4.04285714285714	-3.54285714285714	0.0571428571428569	6.85714285714286	0.457142857142857	-1.84285714285714	3.25714285714286	6.95714285714286	2.15714285714286	4.35714285714286	-4.04285714285714	3.35714285714286	0.157142857142857	3.55714285714286	-4.04285714285714	3.25714285714286
Canagliflozin	0	0	0	0	0	0	0	0	0	0	0	0.1	0	0	0	0	0	0
Capecitabine (Xeloda)	0	0	0	0.9	0	0	1.4	0	0	0	0	0.3	0	0	0	1.6	0.3	4.5
Carboplatin	-0.1	0.1	-0.1	-0.1	-0.1	-0.1	-0.1	-0.1	-0.1	-0.1	-0.1	-0.1	-0.1	2.7	-0.1	-0.1	2.9	-0.1
Carmofur	0	0	0	0	0	0	0	0	0	0.1	0	1.3	0	0	0	0.1	0	0
Cediranib (AZD2171)	-0.314285714285714	-2.61428571428571	2.28571428571429	-1.71428571428571	0.985714285714287	1.28571428571429	0.185714285714286	-1.41428571428571	-1.61428571428571	3.18571428571429	-1.81428571428571	-0.414285714285714	-2.11428571428571	0.485714285714287	-4.21428571428571	-0.514285714285714	2.58571428571429	-2.31428571428571
Celecoxib	-0.0428571428571429	-0.0428571428571429	-0.0428571428571429	5.35714285714286	-0.0428571428571429	-0.0428571428571429	-0.0428571428571429	-0.0428571428571429	-0.0428571428571429	-0.0428571428571429	-0.0428571428571429	-0.0428571428571429	-0.0428571428571429	-0.0428571428571429	-0.0428571428571429	0.0571428571428571	-0.0428571428571429	-0.0428571428571429
Chrysophanic acid (Chrysophanol)	0	0	0	0	0	0	0	0	0	0	0	0	0	0	0	0	0	0
Cisplatin	-0.171428571428571	-0.171428571428571	-0.171428571428571	-0.171428571428571	-0.171428571428571	1.92857142857143	-0.171428571428571	-0.171428571428571	-0.171428571428571	0.0285714285714286	-0.171428571428571	3.42857142857143	-0.171428571428571	-0.171428571428571	0.0285714285714286	0.728571428571429	-0.171428571428571	-0.171428571428571
Cladribine	1.45714285714285	1.55714285714285	-1.04285714285715	3.45714285714285	-3.14285714285715	9.45714285714285	-0.742857142857147	-4.34285714285715	4.75714285714285	9.75714285714285	4.05714285714285	12.6571428571429	5.55714285714285	7.85714285714285	-1.64285714285715	5.65714285714285	0.257142857142853	7.95714285714285
Clafen (Cyclophosphamide)	-0.0428571428571429	-0.0428571428571429	0.0571428571428571	3.35714285714286	1.15714285714286	6.65714285714286	-0.0428571428571429	-0.0428571428571429	1.05714285714286	4.65714285714286	-0.0428571428571429	2.75714285714286	-0.0428571428571429	-0.0428571428571429	-0.0428571428571429	2.05714285714286	-0.0428571428571429	-0.0428571428571429
Clofarabine	-0.12857142857143	-3.52857142857143	-0.728571428571428	1.47142857142857	-4.32857142857143	5.77142857142857	2.07142857142857	-4.02857142857143	1.97142857142857	3.37142857142857	0.571428571428569	7.57142857142857	1.87142857142857	0.671428571428571	-1.12857142857143	5.07142857142857	-2.92857142857143	5.07142857142857
Coenzyme Q10 (CoQ10)	-0.0571428571428571	-0.0571428571428571	-0.0571428571428571	-0.0571428571428571	-0.0571428571428571	-0.0571428571428571	-0.0571428571428571	-0.0571428571428571	0.0428571428571429	-0.0571428571428571	-0.0571428571428571	-0.0571428571428571	-0.0571428571428571	0.242857142857143	-0.0571428571428571	1.24285714285714	-0.0571428571428571	-0.0571428571428571
Crenolanib (CP-868596)	0.857142857142857	1.25714285714286	-1.34285714285714	-4.34285714285714	-0.442857142857143	5.05714285714286	1.55714285714286	-1.64285714285714	0.357142857142857	8.35714285714286	2.45714285714286	2.05714285714286	-3.64285714285714	-2.64285714285714	-4.14285714285714	-1.64285714285714	-2.24285714285714	-1.14285714285714
Crizotinib (PF-02341066)	1.12857142857143	1.62857142857143	-1.57142857142857	1.02857142857143	-0.171428571428572	1.02857142857143	0.828571428571428	-1.67142857142857	0.128571428571428	4.02857142857143	1.12857142857143	0.0285714285714285	-2.67142857142857	1.52857142857143	0.528571428571428	-0.571428571428572	-2.17142857142857	2.52857142857143
Cyclopamine	-0.728571428571429	-0.728571428571429	2.37142857142857	-0.728571428571429	-0.728571428571429	1.27142857142857	6.37142857142857	-0.728571428571429	0.871428571428572	-0.728571428571429	-0.728571428571429	-0.728571428571429	1.47142857142857	-0.728571428571429	-0.728571428571429	-0.728571428571429	-0.728571428571429	-0.728571428571429
Cyclophosphamide monohydrate	-0.1	-0.1	-0.1	-0.1	-0.1	-0.1	-0.1	-0.1	-0.1	-0.1	-0.1	7	-0.1	0.8	0.5	-0.1	3.6	-0.1
Cyclosporin A (Cyclosporine A)	4.3	-0.3	-0.1	-0.3	0.6	2.5	1.2	0.1	-0.3	7.3	-0.3	3.8	0.1	6	4	-0.3	0.4	11
Cyt387	1.97142857142857	1.37142857142857	-2.82857142857143	6.07142857142857	1.17142857142857	8.37142857142857	1.97142857142857	0.871428571428571	1.57142857142857	11.8714285714286	9.67142857142857	7.67142857142857	-2.82857142857143	3.57142857142857	0.971428571428571	0.271428571428571	-1.72857142857143	6.17142857142857
Cytarabine	1.82857142857143	4.02857142857143	-1.37142857142857	1.12857142857143	-3.47142857142857	5.42857142857143	-0.971428571428571	-3.67142857142857	0.528571428571429	6.02857142857143	8.12857142857143	5.42857142857143	-2.77142857142857	0.328571428571429	-2.87142857142857	-0.571428571428571	-2.57142857142857	7.12857142857143
D-glutamine	2.5	0	2.9	0	0	0	1.1	0	0	0.2	0	1.3	0	0	0	0	0	0
DAPT (GSI-IX)	-0.385714285714286	-0.385714285714286	4.51428571428571	1.71428571428571	-0.385714285714286	-0.385714285714286	-0.385714285714286	-0.385714285714286	3.41428571428571	-0.385714285714286	-0.385714285714286	-0.385714285714286	-0.385714285714286	1.11428571428571	-0.385714285714286	10.7142857142857	7.21428571428571	7.81428571428571
DCC-2036 (Rebastinib)	-0.0857142857142856	-1.48571428571429	-1.58571428571429	-1.58571428571429	-1.58571428571429	9.51428571428571	-0.785714285714286	-1.58571428571429	-1.58571428571429	4.71428571428571	12.4142857142857	7.81428571428571	-1.58571428571429	-1.58571428571429	-1.58571428571429	-1.58571428571429	-1.58571428571429	-1.58571428571429
DMXAA (ASA404)	0	0	0	0	0	0	0.3	0	0	0.7	0	0	0	0	0	0	3.6	0
Dacarbazine (DTIC-Dome)	-0.142857142857143	-0.142857142857143	-0.142857142857143	-0.142857142857143	-0.142857142857143	-0.142857142857143	0.257142857142857	-0.142857142857143	-0.142857142857143	-0.142857142857143	-0.142857142857143	0.657142857142857	-0.142857142857143	-0.142857142857143	-0.142857142857143	-0.142857142857143	-0.142857142857143	-0.142857142857143
Dacomitinib (PF299804,PF-00299804)	-3.78571428571429	-3.98571428571429	-4.78571428571429	-1.58571428571429	-2.48571428571429	-1.38571428571429	-1.68571428571429	-3.38571428571429	-0.385714285714286	-3.88571428571429	0.114285714285714	-1.88571428571429	-1.08571428571429	2.11428571428571	0.0142857142857142	4.71428571428571	-2.28571428571429	0.314285714285714
Dalcetrapib (JTT-705)	-0.728571428571429	-0.728571428571429	-0.728571428571429	-0.728571428571429	-0.728571428571429	-0.728571428571429	2.37142857142857	-0.728571428571429	-0.0285714285714286	2.67142857142857	-0.728571428571429	-0.728571428571429	-0.728571428571429	0.871428571428572	-0.728571428571429	-0.228571428571429	-0.0285714285714286	-0.728571428571429
Danusertib (PHA-739358)	-5.7	1.9	-5	0.299999999999999	-1.7	2.7	1.9	-2.6	0.699999999999999	10.6	3.5	1.5	-5.7	-5.7	-5.5	-5.7	-5.7	9.2
Dapagliflozin	0.1	0	0	0	0	0	0	0	0	0	0	0	0	0	0	1.4	0	4.6
Dasatinib (BMS-354825)	-10.0428571428571	-10.0428571428571	-10.0428571428571	9.05714285714286	0.0571428571428569	4.15714285714286	-2.84285714285714	-10.0428571428571	4.55714285714286	19.8571428571429	4.85714285714286	-3.34285714285714	-9.54285714285714	-1.84285714285714	-6.84285714285714	1.75714285714286	-10.0428571428571	13.8571428571429
Daunorubicin HCl (Daunomycin HCl)	-1.82857142857143	-2.52857142857143	1.57142857142857	0.771428571428569	-6.02857142857143	5.77142857142857	7.37142857142857	-6.02857142857143	-0.728571428571431	-9.62857142857143	-1.72857142857143	10.8714285714286	-0.528571428571428	0.37142857142857	0.471428571428572	5.77142857142857	5.57142857142857	5.97142857142857
Decitabine	-4.11428571428571	-2.41428571428572	0.285714285714285	-3.21428571428571	-3.41428571428572	-2.51428571428572	-1.01428571428572	-3.01428571428572	-4.31428571428571	-2.81428571428571	0.285714285714285	-4.31428571428571	-1.41428571428572	0.785714285714285	-4.31428571428571	0.785714285714285	1.68571428571429	-1.41428571428572
Deforolimus (Ridaforolimus)	5.77142857142857	14.9714285714286	-2.22857142857143	7.87142857142857	6.67142857142857	-2.22857142857143	6.97142857142857	4.07142857142857	-1.92857142857143	20.8714285714286	13.5714285714286	6.17142857142857	-2.22857142857143	5.57142857142857	-2.22857142857143	-2.22857142857143	-2.22857142857143	17.3714285714286
Desmethyl Erlotinib (CP-473420)	-0.342857142857143	0.0571428571428572	2.05714285714286	0.0571428571428572	1.25714285714286	5.35714285714286	-0.542857142857143	-0.542857142857143	0.857142857142857	3.65714285714286	3.55714285714286	5.25714285714286	-0.442857142857143	1.05714285714286	-0.542857142857143	-0.542857142857143	-0.542857142857143	2.25714285714286
Dexamethasone	9.27142857142857	5.17142857142857	-2.92857142857143	-2.92857142857143	-2.92857142857143	-2.92857142857143	16.1714285714286	-2.92857142857143	5.97142857142857	6.47142857142857	14.1714285714286	0.771428571428572	-1.22857142857143	-2.62857142857143	-2.92857142857143	-2.92857142857143	-0.528571428571428	-2.92857142857143
Dexamethasone acetate	-6.8	1	8.4	-7.8	-3.6	-7.8	15	-6.3	-7.8	7.7	9.8	-1.2	-4.3	-5.7	-6.5	4.7	3.6	-7.8
Dimesna	0	0	0	0.1	0	0	0	0	0	0	0	0	0	0	0	0	0.5	4.5
Disulfiram (Antabuse)	0.12857142857143	-0.87142857142857	-0.87142857142857	-0.271428571428569	-1.27142857142857	-0.571428571428569	0.828571428571429	-1.47142857142857	-0.571428571428569	-2.47142857142857	-6.67142857142857	-1.07142857142857	-0.571428571428569	0.62857142857143	0.12857142857143	-0.171428571428571	-1.87142857142857	0.928571428571431
Docetaxel (Taxotere)	-8.65714285714286	1.34285714285714	0.142857142857144	-8.65714285714286	-2.35714285714286	2.14285714285714	-8.65714285714286	2.04285714285714	1.14285714285714	9.44285714285714	16.9428571428571	0.342857142857143	-8.65714285714286	1.44285714285714	-8.65714285714286	0.742857142857144	-4.45714285714286	15.4428571428571
Dorzolamide HCl	0	0	1.6	0	0	0	1	0	0	0	0	2.1	0	0	0	0.6	0	4.1
Dovitinib (TKI-258)	-0.314285714285714	0.285714285714286	-4.41428571428571	0.585714285714286	0.0857142857142863	11.3857142857143	-0.0142857142857142	-3.41428571428571	0.885714285714286	3.78571428571429	3.68571428571429	11.1857142857143	-0.514285714285714	0.185714285714286	3.58571428571429	3.28571428571429	6.18571428571429	13.9857142857143
Doxercalciferol (Hectorol)	-0.642857142857143	-0.642857142857143	-0.642857142857143	-0.642857142857143	-0.642857142857143	-0.542857142857143	3.85714285714286	-0.642857142857143	0.0571428571428571	1.95714285714286	4.95714285714286	1.75714285714286	-0.642857142857143	-0.242857142857143	1.05714285714286	-0.642857142857143	-0.442857142857143	1.25714285714286
Doxorubicin (Adriamycin)	2.05714285714286	1.25714285714286	0.357142857142858	1.25714285714286	-3.94285714285714	4.75714285714286	6.75714285714286	-5.64285714285714	3.35714285714286	4.45714285714286	-1.14285714285714	11.5571428571429	1.65714285714286	0.657142857142858	-1.54285714285714	2.55714285714286	0.357142857142858	5.75714285714286
E7080 (Lenvatinib)	-2.87142857142857	-2.87142857142857	-2.87142857142857	2.62857142857143	-0.571428571428572	4.72857142857143	-0.871428571428571	-2.87142857142857	-1.17142857142857	8.12857142857143	-2.87142857142857	1.82857142857143	-2.87142857142857	-2.87142857142857	-2.27142857142857	-2.87142857142857	-2.77142857142857	7.02857142857143
ENMD-2076	-0.285714285714286	3.61428571428571	-3.68571428571429	5.61428571428571	1.41428571428571	8.91428571428571	1.61428571428571	-0.285714285714286	2.51428571428571	12.2142857142857	7.81428571428571	9.81428571428571	-3.38571428571429	4.11428571428571	0.214285714285713	2.61428571428571	-0.285714285714286	4.51428571428571
EX 527	0	0	0	0	0	0	0	0	0	0	0	0	0	0	0	0	0	1.5
Elesclomol	3.00000000000001	-1.59999999999999	2.90000000000001	6.00000000000001	0.900000000000006	-2.99999999999999	9.80000000000001	-3.19999999999999	2.70000000000001	-2.49999999999999	-3.79999999999999	-2.09999999999999	-1.49999999999999	2.10000000000001	-5.89999999999999	0.300000000000011	-0.199999999999989	-1.29999999999999
Entinostat (MS-275, SNDX-275)	6.74285714285714	7.54285714285714	-2.55714285714286	4.94285714285714	0.442857142857143	4.44285714285714	3.34285714285714	-0.657142857142857	1.74285714285714	10.1428571428571	5.94285714285714	6.74285714285714	1.44285714285714	6.34285714285714	0.342857142857143	-0.957142857142857	-0.957142857142857	11.3428571428571
Enzastaurin (LY317615)	0	0	0	0	0	0	0	0	0	0	0	0	0	0	0	4.3	1.4	2
Epirubicin HCl	3.95714285714286	3.55714285714286	-1.04285714285714	2.45714285714286	-2.44285714285714	7.45714285714286	3.75714285714286	-2.34285714285715	2.95714285714286	6.25714285714286	2.85714285714285	13.8571428571429	-2.64285714285714	-2.34285714285715	-1.94285714285714	1.15714285714285	-1.24285714285714	10.6571428571429
Epothilone A	7.98571428571428	3.28571428571429	-1.61428571428571	-2.71428571428571	-2.71428571428571	6.58571428571429	-2.11428571428571	1.88571428571429	-0.714285714285714	9.48571428571428	13.7857142857143	3.08571428571429	-2.71428571428571	7.28571428571429	-0.914285714285714	-2.71428571428571	-2.71428571428571	10.1857142857143
Epothilone B (EPO906)	2.47142857142857	1.27142857142857	-0.128571428571429	-0.128571428571429	-0.128571428571429	-0.128571428571429	4.07142857142857	-0.128571428571429	0.571428571428571	3.77142857142857	7.57142857142857	-0.128571428571429	0.0714285714285715	-0.128571428571429	-0.128571428571429	-0.128571428571429	-0.128571428571429	-0.128571428571429
Erlotinib HCl	0.385714285714286	0.685714285714286	-0.114285714285714	3.58571428571429	0.585714285714286	4.18571428571429	1.38571428571429	-0.214285714285714	0.385714285714286	5.38571428571429	1.68571428571429	6.58571428571429	-0.214285714285714	3.28571428571429	1.48571428571429	-0.214285714285714	0.785714285714286	3.28571428571429
Estradiol	0.1	0	0	0	0	2.1	2.2	0	0	0.3	0	1	0	0.1	0	0	0	0
Estrone	-0.0142857142857143	-0.0142857142857143	-0.0142857142857143	-0.0142857142857143	-0.0142857142857143	-0.0142857142857143	-0.0142857142857143	-0.0142857142857143	-0.0142857142857143	-0.0142857142857143	-0.0142857142857143	-0.0142857142857143	-0.0142857142857143	-0.0142857142857143	-0.0142857142857143	-0.0142857142857143	-0.0142857142857143	-0.0142857142857143
Etoposide (VP-16)	5.68571428571429	-0.814285714285714	1.28571428571429	1.38571428571429	-0.914285714285714	9.08571428571429	4.58571428571429	-2.01428571428571	1.78571428571429	3.38571428571429	2.98571428571429	10.5857142857143	-1.11428571428571	3.38571428571429	-0.414285714285714	0.885714285714286	0.385714285714286	7.48571428571429
Everolimus (RAD001)	-2.81428571428571	14.0857142857143	-4.01428571428571	7.88571428571429	6.58571428571429	3.78571428571429	7.88571428571429	-4.01428571428571	4.18571428571429	18.3857142857143	15.1857142857143	4.68571428571429	-4.01428571428571	4.88571428571429	-4.01428571428571	0.0857142857142854	3.18571428571429	19.5857142857143
Evista (Raloxifene HCl)	6.45714285714286	-0.842857142857143	-0.842857142857143	2.75714285714286	-0.542857142857143	-0.442857142857143	3.15714285714286	-0.442857142857143	0.757142857142857	2.45714285714286	2.35714285714286	-0.842857142857143	-0.842857142857143	1.85714285714286	0.0571428571428573	-0.642857142857143	-0.842857142857143	-0.142857142857143
Exemestane	-0.471428571428571	-0.471428571428571	1.12857142857143	1.02857142857143	0.528571428571428	0.528571428571428	3.92857142857143	-0.471428571428571	-0.271428571428571	-0.0714285714285715	1.22857142857143	5.62857142857143	-0.471428571428571	0.928571428571428	-0.471428571428571	0.528571428571428	2.12857142857143	-0.471428571428571
Ezetimibe (Zetia)	0.457142857142857	-0.0428571428571429	0.157142857142857	0.357142857142857	-0.0428571428571429	0.757142857142857	3.65714285714286	0.0571428571428571	0.0571428571428571	0.357142857142857	3.75714285714286	1.15714285714286	-0.0428571428571429	1.45714285714286	-0.0428571428571429	0.757142857142857	-0.0428571428571429	2.55714285714286
Febuxostat (Uloric)	-0.0571428571428571	-0.0571428571428571	0.0428571428571429	-0.0571428571428571	0.942857142857143	-0.0571428571428571	-0.0571428571428571	-0.0571428571428571	-0.0571428571428571	3.34285714285714	0.142857142857143	0.542857142857143	-0.0571428571428571	-0.0571428571428571	-0.0571428571428571	-0.0571428571428571	-0.0571428571428571	-0.0571428571428571
Fingolimod (FTY720)	0.542857142857143	0.442857142857143	1.44285714285714	1.04285714285714	0.842857142857143	1.34285714285714	0.742857142857143	-0.557142857142857	-1.45714285714286	0.642857142857143	-0.457142857142857	1.14285714285714	1.14285714285714	1.94285714285714	-0.157142857142857	0.242857142857143	-1.05714285714286	-0.457142857142857
Flavopiridol (Alvocidib) HCl	4.18571428571428	2.98571428571428	-2.81428571428571	-0.014285714285716	-0.814285714285717	8.08571428571429	5.78571428571428	2.08571428571429	2.28571428571428	5.98571428571428	2.68571428571428	3.58571428571429	-1.61428571428571	4.58571428571429	-0.114285714285714	0.685714285714283	-2.81428571428571	2.58571428571429
Floxuridine (Fludara)	0	0.4	0	0	0	0	0	0	0	0	2.7	0	0	0	0	0	0	0.4
Fludarabine (Fludara)	2.08571428571429	-3.71428571428571	3.38571428571429	2.38571428571429	-3.51428571428571	4.08571428571429	1.68571428571429	-3.01428571428571	1.48571428571429	2.28571428571429	-1.01428571428571	5.98571428571429	2.28571428571429	-1.01428571428571	0.285714285714286	3.78571428571429	1.68571428571429	2.28571428571429
Fludarabine Phosphate (Fludara)	2.24285714285714	-2.55714285714286	2.04285714285714	2.54285714285714	-2.15714285714286	5.34285714285714	1.54285714285714	-7.25714285714286	2.64285714285714	2.34285714285714	-1.15714285714286	6.04285714285714	3.24285714285714	0.142857142857144	0.642857142857144	2.14285714285714	3.04285714285714	2.44285714285714
Flutamide (Eulexin)	0	0	1.2	0	0.7	1.4	0.3	0	0	3.1	0	0.9	0	0	0	2.4	1.2	0
Fluvastatin sodium (Lescol)	11.8428571428571	4.14285714285714	-1.05714285714286	1.84285714285714	-1.75714285714286	-0.657142857142858	-2.05714285714286	-1.35714285714286	-0.157142857142858	2.84285714285714	-2.35714285714286	-2.45714285714286	-1.95714285714286	0.642857142857142	-2.05714285714286	-2.25714285714286	-1.55714285714286	3.44285714285714
Formestane	0	0	0	0.6	0	0	0	0	0	0	0	0	0	0	0.3	0	0	0
Ftorafur	0	0	0	0	0	0	0	0	0	0	0	0	0	0	0	0	0	6.6
Fulvestrant (Faslodex)	0.685714285714286	-0.114285714285714	1.38571428571429	2.48571428571429	0.385714285714286	2.98571428571429	3.28571428571429	-0.114285714285714	-0.114285714285714	-0.114285714285714	-0.114285714285714	-0.114285714285714	-0.114285714285714	2.38571428571429	-0.114285714285714	-0.114285714285714	1.18571428571429	2.28571428571429
GDC-0879	0.0285714285714286	-0.271428571428571	9.12857142857143	-0.271428571428571	0.828571428571429	-0.271428571428571	-0.271428571428571	-0.271428571428571	-0.271428571428571	0.228571428571429	-0.271428571428571	-0.271428571428571	-0.271428571428571	-0.271428571428571	-0.271428571428571	-0.271428571428571	-0.271428571428571	-0.271428571428571
GDC-0941	2.95714285714286	12.7571428571429	-4.94285714285714	6.55714285714286	2.25714285714286	3.75714285714286	2.75714285714286	0.657142857142857	1.05714285714286	14.2571428571429	6.55714285714286	2.75714285714286	-0.442857142857143	8.25714285714286	0.457142857142857	4.15714285714286	0.357142857142857	9.95714285714286
GSK1120212 (Trametinib)	30.3571428571429	29.3571428571429	-4.14285714285714	8.85714285714286	4.95714285714286	2.65714285714286	-4.44285714285714	-3.14285714285714	2.15714285714286	22.0571428571429	12.1571428571429	4.75714285714286	-4.44285714285714	-1.74285714285714	-2.64285714285714	-2.94285714285714	-4.44285714285714	14.5571428571429
GSK1904529A	4.3	0	0	0	0	0	0	0	0	0	0	0	0	0	0	0	0	0
GSK2126458	7.81428571428571	22.0142857142857	-2.18571428571429	11.7142857142857	1.11428571428571	5.81428571428571	7.71428571428571	3.31428571428571	8.31428571428571	18.6142857142857	1.81428571428571	3.01428571428571	-6.98571428571429	10.7142857142857	-2.58571428571429	-6.08571428571429	-8.88571428571429	15.2142857142857
GSK461364	-1.6	-0.9	-2.6	0.5	-1.8	3	1.9	2.3	0.7	4.8	11	2.7	-1.4	5.8	0.6	1.1	-2.6	12
GSK690693	4.44285714285714	5.94285714285714	-0.257142857142857	-0.357142857142857	-0.257142857142857	3.84285714285714	3.14285714285714	-0.357142857142857	0.942857142857143	5.24285714285714	-0.357142857142857	0.542857142857143	-0.357142857142857	-0.357142857142857	-0.357142857142857	1.84285714285714	-0.357142857142857	-0.357142857142857
GW3965 HCl	-1.7	-0.7	-1.7	-1.7	-1.7	-1.7	4	-1.6	-1.7	-1.7	1.2	-1.7	-1.7	-0.6	-1.7	-1.7	-1.7	-1.7
GW4064	0	3.4	0.3	0	0	0.8	4.5	0	0	0	0	0.6	0	0.9	0	0	0	0
Ganetespib (STA-9090)	14.3857142857143	17.0857142857143	-6.31428571428571	12.2857142857143	0.385714285714286	14.1857142857143	0.985714285714286	4.08571428571429	8.18571428571429	18.2857142857143	17.6857142857143	13.0857142857143	-5.41428571428571	-2.51428571428571	7.48571428571428	-3.61428571428571	-4.01428571428571	19.3857142857143
Gefitinib (Iressa)	4.91428571428571	-0.385714285714286	-0.585714285714286	-0.585714285714286	-0.285714285714286	4.21428571428571	2.31428571428571	0.0142857142857143	0.414285714285714	0.414285714285714	0.514285714285714	1.71428571428571	-0.585714285714286	-0.585714285714286	-0.585714285714286	-0.585714285714286	-0.185714285714286	-0.585714285714286
Geldanamycin	19.3428571428571	13.2428571428571	-5.95714285714286	5.44285714285714	-0.0571428571428587	11.9428571428571	0.442857142857141	-0.357142857142859	0.942857142857141	2.54285714285714	2.14285714285714	8.04285714285714	-6.55714285714286	-4.15714285714286	0.442857142857141	-7.55714285714286	-6.65714285714286	4.14285714285714
Gemcitabine (Gemzar)	-2.42857142857143	5.07142857142857	-6.92857142857143	1.97142857142857	-4.42857142857143	10.5714285714286	-3.42857142857143	-0.528571428571428	-7.62857142857143	11.1714285714286	12.8714285714286	8.97142857142857	-6.72857142857143	11.6714285714286	-2.92857142857143	-2.32857142857143	-5.02857142857143	13.4714285714286
Gemcitabine HCl (Gemzar)	-0.642857142857143	2.05714285714286	-4.04285714285714	-1.64285714285714	-3.54285714285714	9.35714285714286	-5.24285714285714	4.45714285714286	3.95714285714286	6.55714285714286	12.3571428571429	8.55714285714286	-4.64285714285714	10.2571428571429	-7.24285714285714	0.357142857142857	-4.14285714285714	13.6571428571429
Gossypol	0.742857142857142	1.04285714285714	-2.35714285714286	-0.757142857142857	-1.35714285714286	0.942857142857143	2.14285714285714	-0.157142857142857	0.742857142857142	0.0428571428571427	-0.657142857142857	0.342857142857143	-1.55714285714286	3.24285714285714	2.04285714285714	3.14285714285714	0.542857142857143	5.04285714285714
Hydrocortisone (Cortisol)	-1.8	0.2	-1.8	-1.8	-1.8	-1.8	7.8	-1.8	0.0999999999999999	4.7	8.3	-1.8	-1.4	-1.8	-1.8	-1.2	0	-1.8
Hydroxyurea (Cytodrox)	0	0	0	0	0	0	0	0	0	0	0	0	0	0	0	0	0	0
IC-87114	4.68571428571429	1.28571428571429	-0.0142857142857143	-0.0142857142857143	0.0857142857142857	0.285714285714286	-0.0142857142857143	-0.0142857142857143	1.98571428571429	4.28571428571429	-0.0142857142857143	-0.0142857142857143	-0.0142857142857143	-0.0142857142857143	-0.0142857142857143	-0.0142857142857143	-0.0142857142857143	-0.0142857142857143
INK 128 (MLN0128)	15.3	2.7	-3.9	8.4	1.5	10.7	0.8	-1.5	4.7	17.9	11	10.2	-2.7	6.6	0.5	-2.5	-4.8	11.4
Idarubicin HCl	-0.471428571428572	-2.97142857142857	-0.571428571428569	0.528571428571428	-6.17142857142857	8.92857142857143	5.22857142857143	-2.57142857142857	-2.27142857142857	5.82857142857143	1.42857142857143	13.8285714285714	5.12857142857143	-1.27142857142857	4.72857142857143	4.42857142857143	1.82857142857143	7.62857142857143
Ifosfamide	0	0	0	0	0	0	0	0	1.3	0	0	0	0	0	0	0	0	0
Imatinib (Gleevec)	-1.55714285714286	-1.55714285714286	-1.35714285714286	6.04285714285714	-0.257142857142857	2.24285714285714	2.44285714285714	-1.55714285714286	2.44285714285714	6.84285714285714	2.04285714285714	0.942857142857143	-1.55714285714286	0.742857142857143	-0.857142857142857	-1.35714285714286	-1.55714285714286	2.04285714285714
Imatinib Mesylate	-1.47142857142857	-1.47142857142857	-1.47142857142857	1.72857142857143	-1.47142857142857	1.32857142857143	1.42857142857143	-1.47142857142857	1.12857142857143	6.12857142857143	1.52857142857143	-1.47142857142857	-1.47142857142857	1.72857142857143	-1.47142857142857	-1.47142857142857	-1.47142857142857	2.42857142857143
Imiquimod	-0.0714285714285714	-0.0714285714285714	-0.0714285714285714	0.928571428571429	-0.0714285714285714	-0.0714285714285714	0.328571428571429	-0.0714285714285714	-0.0714285714285714	3.92857142857143	-0.0714285714285714	-0.0714285714285714	-0.0714285714285714	-0.0714285714285714	-0.0714285714285714	-0.0714285714285714	0.428571428571429	0.0285714285714286
Iniparib (BSI-201)	-0.342857142857143	-0.342857142857143	-0.342857142857143	-0.342857142857143	-0.342857142857143	0.957142857142857	1.15714285714286	-0.342857142857143	-0.342857142857143	-0.342857142857143	-0.342857142857143	-0.342857142857143	-0.342857142857143	0.457142857142857	-0.342857142857143	1.45714285714286	3.45714285714286	-0.342857142857143
Irinotecan	1.2	-1.3	-1.5	0.6	-1.3	2.4	-1	2	0.5	5.3	3	3.3	-3.2	6.8	-2.6	-3.2	-3.2	8.3
Irinotecan HCl Trihydrate (Campto)	-0.742857142857143	-0.842857142857143	-0.942857142857143	-0.842857142857143	-1.14285714285714	2.45714285714286	-1.14285714285714	0.957142857142857	-1.14285714285714	4.85714285714286	4.15714285714286	4.45714285714286	-1.14285714285714	8.35714285714286	-1.14285714285714	-1.14285714285714	-1.14285714285714	6.55714285714286
Isotretinoin	0.371428571428571	9.87142857142857	-0.128571428571429	6.07142857142857	-0.128571428571429	-0.128571428571429	1.77142857142857	-0.128571428571429	-0.128571428571429	-0.128571428571429	-0.128571428571429	0.471428571428571	-0.128571428571429	0.571428571428571	-0.128571428571429	-0.128571428571429	-0.128571428571429	-0.0285714285714286
Ispinesib (SB-715992)	-1.31428571428571	1.18571428571429	-1.31428571428571	-1.31428571428571	-1.31428571428571	-1.31428571428571	-1.31428571428571	4.98571428571429	-1.31428571428571	12.6857142857143	17.2857142857143	0.485714285714286	-1.31428571428571	8.68571428571429	0.585714285714286	-1.31428571428571	-1.31428571428571	19.1857142857143
Itraconazole (Sporanox)	2.32857142857143	-0.171428571428571	-0.171428571428571	-0.0714285714285715	-0.171428571428571	-0.171428571428571	-0.171428571428571	-0.171428571428571	-0.171428571428571	-0.171428571428571	0.528571428571428	-0.171428571428571	-0.171428571428571	-0.171428571428571	-0.171428571428571	-0.171428571428571	-0.171428571428571	-0.171428571428571
JNJ 26854165 (Serdemetan)	-2.74285714285714	-1.74285714285714	0.357142857142857	-2.34285714285714	-0.242857142857143	2.55714285714286	2.45714285714286	-0.542857142857143	0.557142857142857	2.95714285714286	1.65714285714286	3.85714285714286	0.357142857142857	3.35714285714286	2.85714285714286	3.05714285714286	3.55714285714286	6.15714285714286
JNJ-26481585	7.25714285714286	6.05714285714286	-2.54285714285714	8.95714285714286	-2.94285714285714	7.55714285714286	1.65714285714286	3.25714285714286	0.157142857142858	9.05714285714286	8.05714285714286	8.05714285714286	-1.24285714285714	8.95714285714286	4.85714285714285	-1.84285714285714	-6.04285714285714	7.55714285714286
JNJ-38877605	8.88571428571429	-0.0142857142857143	-0.0142857142857143	-0.0142857142857143	-0.0142857142857143	-0.0142857142857143	0.185714285714286	-0.0142857142857143	-0.0142857142857143	2.08571428571429	0.785714285714286	-0.0142857142857143	-0.0142857142857143	-0.0142857142857143	-0.0142857142857143	-0.0142857142857143	1.58571428571429	0.985714285714286
JNJ-7706621	5.44285714285714	0.942857142857143	-0.357142857142857	0.342857142857143	0.0428571428571427	5.14285714285714	3.44285714285714	0.0428571428571427	1.34285714285714	4.74285714285714	5.94285714285714	2.34285714285714	0.842857142857143	1.04285714285714	1.24285714285714	1.24285714285714	-1.05714285714286	0.942857142857143
KU-55933	-0.314285714285714	-0.314285714285714	-0.314285714285714	-0.314285714285714	-0.314285714285714	-0.314285714285714	1.78571428571429	0.0857142857142857	-0.214285714285714	2.48571428571429	0.185714285714286	-0.114285714285714	-0.314285714285714	0.985714285714286	-0.114285714285714	-0.314285714285714	1.28571428571429	1.68571428571429
KU-60019	0.457142857142857	-0.242857142857143	-0.242857142857143	-0.242857142857143	-0.242857142857143	-0.242857142857143	4.35714285714286	-0.142857142857143	-0.0428571428571428	-0.242857142857143	-0.242857142857143	0.757142857142857	-0.242857142857143	-0.242857142857143	-0.242857142857143	-0.242857142857143	-0.242857142857143	1.95714285714286
KX2-391	11.6571428571429	1.45714285714286	-3.44285714285714	1.05714285714286	-1.44285714285714	4.65714285714286	5.55714285714286	2.85714285714286	3.05714285714286	-5.04285714285714	4.55714285714286	6.45714285714286	-0.142857142857142	7.15714285714286	2.75714285714286	-2.34285714285714	-3.94285714285714	7.45714285714286
Ku-0063794	0.842857142857143	5.84285714285714	0.0428571428571429	4.14285714285714	2.24285714285714	4.24285714285714	2.54285714285714	-1.85714285714286	3.74285714285714	6.04285714285714	1.54285714285714	-0.857142857142857	-0.957142857142857	2.44285714285714	-0.857142857142857	0.442857142857143	-1.75714285714286	6.34285714285714
LDE225 (NVP-LDE225, Erismodegib)	0	0	0	0	0	0	0.4	0	0	0	0	0	0	0	0	0	0	0
LDN193189	-1.55714285714286	-3.55714285714286	0.542857142857143	-2.55714285714286	0.542857142857143	3.54285714285714	2.74285714285714	-0.0571428571428569	0.442857142857143	3.74285714285714	3.74285714285714	4.24285714285714	0.542857142857143	3.14285714285714	1.84285714285714	-0.957142857142857	1.34285714285714	4.54285714285714
LY2109761	8.7	0	0	0	0	0	2.4	0	0	0	0.4	0.4	0	0	0	0	0	0
LY2157299	0	0	0	0	0	0	0.4	0	0	0	0	0	0	0	0	0	0	0
LY2228820	8.54285714285714	-0.257142857142857	-0.857142857142857	2.34285714285714	0.242857142857143	5.74285714285714	1.64285714285714	-0.857142857142857	-0.857142857142857	8.54285714285714	14.7428571428571	-0.757142857142857	-0.557142857142857	1.04285714285714	0.242857142857143	-0.857142857142857	1.04285714285714	3.74285714285714
LY2603618 (IC-83)	1.88571428571429	-1.61428571428571	-1.61428571428571	1.18571428571429	-0.214285714285714	5.98571428571429	0.985714285714286	1.48571428571429	0.785714285714286	4.28571428571429	1.78571428571429	3.78571428571429	-1.61428571428571	3.68571428571429	-0.714285714285714	-1.41428571428571	-1.61428571428571	8.58571428571429
LY294002	1.45714285714286	3.15714285714286	-1.24285714285714	2.55714285714286	1.35714285714286	4.95714285714286	1.85714285714286	-1.24285714285714	0.757142857142857	8.35714285714286	2.45714285714286	2.95714285714286	-0.342857142857143	2.85714285714286	-0.742857142857143	-1.24285714285714	-0.442857142857143	3.25714285714286
Lapatinib	-0.214285714285714	-0.214285714285714	-0.114285714285714	0.785714285714286	1.18571428571429	1.18571428571429	4.08571428571429	-0.214285714285714	1.28571428571429	-0.214285714285714	-0.214285714285714	1.28571428571429	-0.214285714285714	1.38571428571429	-0.214285714285714	-0.214285714285714	-0.214285714285714	1.78571428571429
Lapatinib Ditosylate (Tykerb)	-0.742857142857143	-0.742857142857143	-0.642857142857143	-0.142857142857143	1.05714285714286	1.05714285714286	3.65714285714286	0.257142857142857	-0.242857142857143	0.857142857142857	0.257142857142857	2.15714285714286	-0.242857142857143	-0.242857142857143	-0.742857142857143	-0.542857142857143	-0.742857142857143	2.15714285714286
Lenalidomide (Revlimid)	13.6285714285714	-0.0714285714285714	-0.0714285714285714	2.52857142857143	-0.0714285714285714	4.22857142857143	9.02857142857143	0.528571428571429	-0.0714285714285714	3.42857142857143	-0.0714285714285714	6.12857142857143	0.228571428571429	-0.0714285714285714	-0.0714285714285714	-0.0714285714285714	1.52857142857143	3.12857142857143
Letrozole	-0.0428571428571429	-0.0428571428571429	-0.0428571428571429	-0.0428571428571429	-0.0428571428571429	0.357142857142857	-0.0428571428571429	-0.0428571428571429	-0.0428571428571429	-0.0428571428571429	-0.0428571428571429	1.75714285714286	-0.0428571428571429	-0.0428571428571429	-0.0428571428571429	-0.0428571428571429	-0.0428571428571429	-0.0428571428571429
Leucovorin Calcium	-0.0714285714285714	-0.0714285714285714	-0.0714285714285714	-0.0714285714285714	-0.0714285714285714	1.22857142857143	2.22857142857143	-0.0714285714285714	2.62857142857143	3.72857142857143	-0.0714285714285714	-0.0714285714285714	-0.0714285714285714	-0.0714285714285714	-0.0714285714285714	-0.0714285714285714	-0.0714285714285714	-0.0714285714285714
Linifanib (ABT-869)	-1.6	3.5	-0.0999999999999999	2.5	0.2	8	-0.2	-1.6	-0.5	7	-0.6	6	-1.6	-1.6	-0.2	-1.6	-1.6	2.4
Linsitinib (OSI-906)	-0.642857142857143	4.75714285714286	3.45714285714286	2.65714285714286	1.85714285714286	1.15714285714286	6.65714285714286	4.25714285714286	4.05714285714286	3.85714285714286	-1.44285714285714	3.85714285714286	-0.742857142857143	2.55714285714286	2.05714285714286	-1.44285714285714	-1.44285714285714	4.55714285714286
Lomustine (CeeNU)	-0.0857142857142857	-0.0857142857142857	-0.0857142857142857	-0.0857142857142857	-0.0857142857142857	0.914285714285714	0.514285714285714	-0.0857142857142857	-0.0857142857142857	-0.0857142857142857	-0.0857142857142857	-0.0857142857142857	-0.0857142857142857	-0.0857142857142857	-0.0857142857142857	0.0142857142857143	-0.0857142857142857	-0.0857142857142857
Lonidamine	-0.1	-0.1	-0.1	-0.1	-0.1	-0.1	-0.1	-0.1	-0.1	1.6	-0.1	-0.1	-0.1	-0.1	-0.1	-0.1	-0.1	-0.1
MDV3100 (Enzalutamide)	3.1	0	0	1.2	0	0.3	1.7	0	0	0	0	0.9	0	0	0	0	0	0
MK-0752	0	0	1.8	1.5	0	0.1	1.4	0	0	5	0	0.2	0	0	0	0.4	0.5	0.9
MK-1775	3.44285714285714	0.542857142857143	-1.95714285714286	-1.95714285714286	-0.357142857142857	9.14285714285714	-1.95714285714286	2.94285714285714	4.44285714285714	9.24285714285714	5.14285714285714	7.34285714285714	-1.95714285714286	7.94285714285714	0.542857142857143	-1.95714285714286	-1.75714285714286	6.64285714285714
MK-2206 2HCl	-4.82857142857143	9.77142857142857	-2.92857142857143	7.67142857142857	-0.0285714285714294	5.87142857142857	3.17142857142857	2.07142857142857	2.07142857142857	11.4714285714286	-0.22857142857143	2.07142857142857	-3.52857142857143	5.47142857142857	-2.22857142857143	-0.0285714285714294	-0.628571428571429	2.47142857142857
MLN2238	9.75714285714286	2.15714285714285	1.65714285714285	2.75714285714286	-0.542857142857144	4.45714285714286	1.65714285714285	-2.54285714285714	2.35714285714285	-0.842857142857145	-3.24285714285714	-1.54285714285714	-2.64285714285714	2.65714285714285	-2.44285714285714	-2.64285714285714	-7.94285714285714	-1.14285714285715
MLN8237 (Alisertib)	-0.557142857142857	0.142857142857143	-2.05714285714286	0.242857142857142	-0.557142857142857	4.54285714285714	0.742857142857142	1.34285714285714	1.44285714285714	7.04285714285714	5.14285714285714	0.642857142857143	-2.05714285714286	4.84285714285714	-2.05714285714286	-1.85714285714286	1.34285714285714	12.8428571428571
MLN9708	6.4	1	1	1.6	-2	3	0.400000000000002	0.300000000000001	1.4	5.6	-0.300000000000001	-1.3	-3.5	7.6	-3.5	0.600000000000001	-4.1	1.6
Maraviroc	-0.171428571428571	-0.171428571428571	-0.171428571428571	-0.171428571428571	-0.171428571428571	-0.171428571428571	0.0285714285714286	-0.171428571428571	-0.171428571428571	-0.171428571428571	-0.171428571428571	0.0285714285714286	-0.171428571428571	-0.171428571428571	-0.171428571428571	-0.171428571428571	-0.171428571428571	-0.171428571428571
Masitinib (AB1010)	9.2	-0.5	-2.7	4	0.3	2.1	1	-0.1	1.4	6.1	-0.1	0	-2.1	-2.7	-1.1	-2.6	0.5	3.3
Medroxyprogesterone acetate	-0.971428571428572	-0.971428571428572	-0.871428571428572	-0.771428571428572	-0.971428571428572	-0.971428571428572	4.92857142857143	-0.771428571428572	2.52857142857143	-0.971428571428572	5.62857142857143	-0.971428571428572	-0.471428571428572	-0.971428571428572	-0.971428571428572	2.32857142857143	3.12857142857143	-0.971428571428572
Megestrol Acetate	-0.2	-0.9	4.6	-0.9	-0.9	-0.9	4	-0.9	2.22044604925031E-16	0.7	3.3	-0.9	-0.9	-0.9	-0.9	-0.9	1.6	-0.9
Mercaptopurine	0	0	0	1.3	0	1.4	0	0	0	3.8	0	0.9	0	0	0.1	0.1	0	0
Mesna (Uromitexan, Mesnex)	-0.414285714285714	-0.414285714285714	-0.414285714285714	-0.414285714285714	-0.0142857142857143	2.28571428571429	5.48571428571429	-0.414285714285714	1.98571428571429	-0.414285714285714	0.0857142857142857	-0.414285714285714	-0.214285714285714	0.585714285714286	-0.214285714285714	-0.414285714285714	3.38571428571429	-0.414285714285714
Mifepristone (Mifeprex)	0.628571428571429	-0.671428571428571	-0.671428571428571	5.12857142857143	-0.571428571428571	0.328571428571429	1.32857142857143	-0.171428571428571	-0.571428571428571	-0.671428571428571	5.92857142857143	-0.671428571428571	-0.671428571428571	1.22857142857143	-0.671428571428571	1.42857142857143	-0.371428571428571	4.72857142857143
Mitoxantrone HCl	6.31428571428571	5.81428571428571	-1.38571428571429	9.51428571428572	-4.78571428571428	16.0142857142857	11.4142857142857	-1.68571428571429	-6.78571428571428	14.0142857142857	1.41428571428571	21.7142857142857	1.91428571428571	1.51428571428572	8.31428571428571	0.414285714285715	-0.885714285714286	12.5142857142857
Mocetinostat (MGCD0103)	9.97142857142857	10.7714285714286	-0.628571428571428	6.07142857142857	0.771428571428572	6.57142857142857	4.77142857142857	0.671428571428571	2.97142857142857	10.0714285714286	10.3714285714286	5.87142857142857	1.37142857142857	4.57142857142857	1.77142857142857	0.971428571428572	-2.42857142857143	11.4714285714286
Motesanib Diphosphate (AMG-706)	-0.1	-0.1	-0.1	0.2	-0.1	1.38777878078145E-17	-0.1	-0.1	-0.1	0.1	-0.1	-0.1	-0.1	2	-0.1	-0.1	-0.1	2.9
Mycophenolate mofetil (CellCept)	-1.14285714285714	1.65714285714286	-0.842857142857143	-1.14285714285714	-0.142857142857143	2.75714285714286	-1.14285714285714	0.257142857142857	0.757142857142857	5.45714285714286	4.55714285714286	4.65714285714286	-1.14285714285714	2.75714285714286	-0.442857142857143	-1.14285714285714	-1.14285714285714	9.95714285714286
Mycophenolic (Mycophenolate)	0.342857142857143	2.54285714285714	-0.757142857142857	2.74285714285714	-0.157142857142857	2.64285714285714	-0.757142857142857	-0.757142857142857	-0.357142857142857	0.742857142857143	5.14285714285714	5.34285714285714	-0.757142857142857	4.14285714285714	-0.757142857142857	1.24285714285714	3.14285714285714	6.94285714285714
NU7441 (KU-57788)	2.97142857142857	3.17142857142857	-2.42857142857143	2.17142857142857	-1.02857142857143	2.57142857142857	0.671428571428571	-0.528571428571429	1.37142857142857	5.77142857142857	-0.628571428571429	2.77142857142857	-0.628571428571429	1.77142857142857	-0.928571428571429	0.471428571428571	-2.82857142857143	0.271428571428571
NVP-BSK805 2HCl	-2.21428571428571	-0.514285714285714	-0.314285714285714	1.58571428571429	-0.214285714285714	5.88571428571429	0.785714285714286	-0.914285714285715	-0.0142857142857142	4.78571428571429	5.38571428571429	3.68571428571429	-0.614285714285714	1.28571428571429	-1.31428571428571	0.485714285714286	2.48571428571429	3.28571428571429
Nelarabine (Arranon)	-4.44285714285714	-4.34285714285714	3.25714285714286	-2.04285714285714	-0.942857142857143	-3.14285714285714	-0.142857142857143	-4.44285714285714	-2.34285714285714	-0.742857142857143	-2.74285714285714	-4.44285714285714	0.0571428571428569	-4.04285714285714	-3.14285714285714	4.95714285714286	5.95714285714286	3.25714285714286
Neratinib (HKI-272)	9.25714285714286	-0.342857142857143	-2.54285714285714	2.65714285714286	-1.34285714285714	1.05714285714286	2.95714285714286	-1.04285714285714	0.957142857142857	0.557142857142857	2.25714285714286	0.757142857142857	-1.54285714285714	0.0571428571428569	1.05714285714286	-2.54285714285714	-1.14285714285714	8.45714285714286
Nilotinib (AMN-107)	-0.685714285714286	-0.685714285714286	-0.685714285714286	-0.685714285714286	-0.685714285714286	-0.685714285714286	0.314285714285714	-0.685714285714286	-0.685714285714286	-0.685714285714286	-0.685714285714286	-0.685714285714286	-0.685714285714286	1.11428571428571	-0.685714285714286	4.21428571428571	1.61428571428571	-0.685714285714286
Nocodazole	-1.41428571428571	0.0857142857142863	-3.51428571428571	-0.314285714285714	-1.51428571428571	-2.21428571428571	-2.81428571428571	1.38571428571429	1.28571428571429	6.18571428571429	6.68571428571429	0.385714285714286	-3.51428571428571	4.68571428571429	-3.01428571428571	-1.71428571428571	-2.51428571428571	5.88571428571429
Nutlin-3	-3.24285714285714	-1.84285714285714	2.05714285714286	1.25714285714286	-0.142857142857143	2.55714285714286	3.55714285714286	-1.94285714285714	1.25714285714286	2.55714285714286	2.05714285714286	4.95714285714286	0.0571428571428569	-3.74285714285714	2.05714285714286	2.35714285714286	1.75714285714286	6.05714285714286
OSI-420	2.38571428571429	1.38571428571429	-0.114285714285714	1.38571428571429	0.585714285714286	5.18571428571429	3.28571428571429	2.28571428571429	1.98571428571429	1.48571428571429	-0.114285714285714	4.38571428571429	-0.114285714285714	-0.0142857142857143	0.185714285714286	0.285714285714286	1.28571428571429	6.58571428571429
OSI-930	-1.15714285714286	-1.15714285714286	-0.0571428571428569	-1.15714285714286	-1.15714285714286	-1.15714285714286	0.542857142857143	-1.15714285714286	-1.15714285714286	1.54285714285714	0.142857142857143	-0.857142857142857	-1.15714285714286	-1.15714285714286	-1.15714285714286	5.24285714285714	4.34285714285714	1.84285714285714
Obatoclax mesylate (GX15-070)	-2.44285714285714	-4.04285714285714	1.55714285714286	-1.14285714285714	-2.04285714285714	-1.84285714285714	-0.242857142857142	-1.74285714285714	-2.44285714285714	-6.44285714285714	-1.14285714285714	-3.34285714285714	-4.54285714285714	-6.34285714285714	-8.84285714285714	-4.74285714285714	-3.44285714285714	-8.74285714285714
Olaparib (AZD2281)	-1.14285714285714	-1.14285714285714	5.55714285714286	0.757142857142857	-1.14285714285714	-1.14285714285714	6.05714285714286	-1.14285714285714	-1.14285714285714	-1.14285714285714	5.85714285714286	4.15714285714286	-1.14285714285714	4.65714285714286	-1.14285714285714	-1.14285714285714	-1.14285714285714	8.15714285714286
Ostarine (MK-2866)	7.18571428571429	-0.0142857142857143	-0.0142857142857143	-0.0142857142857143	-0.0142857142857143	-0.0142857142857143	0.785714285714286	-0.0142857142857143	-0.0142857142857143	-0.0142857142857143	-0.0142857142857143	0.385714285714286	-0.0142857142857143	-0.0142857142857143	-0.0142857142857143	-0.0142857142857143	4.48571428571429	-0.0142857142857143
Oxaliplatin (Eloxatin)	-0.485714285714286	-0.485714285714286	1.61428571428571	0.314285714285714	1.61428571428571	3.01428571428571	-0.485714285714286	0.414285714285714	3.71428571428571	5.61428571428571	3.61428571428571	3.31428571428571	0.814285714285714	1.61428571428571	-0.485714285714286	-0.285714285714286	1.71428571428571	7.81428571428571
PAC-1	-2.2	0	-0.6	-0.4	-0.9	-0.8	3.1	0.4	1.7	2.2	2.7	0.6	-2.3	0.8	2.2	0.0999999999999996	3.6	1.6
PCI-24781	-0.485714285714286	4.81428571428571	-3.48571428571429	5.21428571428572	-1.68571428571429	3.61428571428571	0.514285714285716	2.01428571428572	-5.98571428571429	7.51428571428572	4.01428571428572	4.51428571428572	2.31428571428571	7.41428571428571	6.41428571428571	0.814285714285713	-2.98571428571429	7.61428571428571
PCI-32765 (Ibrutinib)	-1.08571428571429	-1.08571428571429	2.01428571428571	-1.08571428571429	1.61428571428571	5.71428571428571	6.01428571428571	-1.08571428571429	-0.785714285714286	14.1142857142857	8.61428571428571	4.31428571428571	-1.08571428571429	1.91428571428571	0.614285714285714	-1.08571428571429	2.11428571428571	9.91428571428571
PD 0332991 (Palbociclib) HCl	-2.51428571428571	-1.21428571428571	-1.91428571428571	-0.0142857142857138	-0.814285714285714	2.58571428571429	4.38571428571429	-0.0142857142857138	-0.714285714285714	5.48571428571429	2.78571428571429	4.48571428571429	-0.714285714285714	2.38571428571429	0.885714285714286	-0.414285714285714	-1.01428571428571	-1.51428571428571
PD0325901	20.2428571428571	25.6428571428571	-7.25714285714286	6.44285714285714	2.74285714285714	1.24285714285714	-7.25714285714286	-5.65714285714286	-0.457142857142858	19.8428571428571	12.2428571428571	-0.357142857142858	-7.25714285714286	2.24285714285714	-1.75714285714286	-7.25714285714286	-7.25714285714286	19.5428571428571
PD153035 HCl	-0.671428571428571	-0.671428571428571	-0.671428571428571	-0.171428571428571	-0.671428571428571	0.628571428571429	2.92857142857143	-0.671428571428571	-0.671428571428571	0.528571428571429	2.42857142857143	1.92857142857143	-0.671428571428571	-0.471428571428571	-0.671428571428571	-0.0714285714285714	0.328571428571429	3.92857142857143
PD173074	0.957142857142857	-0.0428571428571427	-1.74285714285714	2.75714285714286	1.65714285714286	2.45714285714286	2.45714285714286	0.757142857142858	0.657142857142857	3.45714285714286	-2.44285714285714	0.257142857142858	-2.24285714285714	1.85714285714286	0.0571428571428574	-2.34285714285714	-0.842857142857143	-0.442857142857143
PF 573228	7.64285714285714	5.14285714285714	-0.757142857142857	2.34285714285714	-0.157142857142857	6.64285714285714	2.44285714285714	-0.757142857142857	1.04285714285714	8.24285714285714	7.14285714285714	9.04285714285714	-0.757142857142857	1.34285714285714	3.64285714285714	0.442857142857143	-0.757142857142857	11.4428571428571
PF-03814735	-1.85714285714286	7.24285714285714	-7.95714285714286	3.44285714285714	0.242857142857142	7.94285714285714	1.74285714285714	-1.45714285714286	3.74285714285714	12.5428571428571	13.3428571428571	9.84285714285714	-7.95714285714286	2.04285714285714	-2.25714285714286	-7.95714285714286	-7.95714285714286	18.6428571428571
PF-04217903	0	0	0	0	0	0	0	0	0	0	0	0	0	0	0	0	0	0
PF-3845	-1.31428571428571	-1.31428571428571	-1.01428571428571	0.785714285714286	0.685714285714286	-0.214285714285714	2.88571428571429	-0.414285714285714	0.385714285714286	-0.114285714285714	0.185714285714286	0.185714285714286	-0.914285714285714	1.88571428571429	0.985714285714286	1.48571428571429	0.585714285714286	4.08571428571429
PF-562271	2.64285714285714	0.642857142857144	-1.05714285714286	2.04285714285714	-0.357142857142857	4.84285714285714	1.44285714285714	-0.357142857142857	0.242857142857143	4.14285714285714	3.64285714285714	5.64285714285714	0.542857142857143	0.642857142857144	0.642857142857144	-0.157142857142857	-0.557142857142856	5.04285714285714
PH-797804	3.28571428571429	-0.714285714285714	-0.714285714285714	-0.214285714285714	-0.714285714285714	2.78571428571429	2.78571428571429	-0.714285714285714	0.0857142857142857	9.98571428571429	19.3857142857143	3.38571428571429	-0.714285714285714	-0.314285714285714	4.98571428571429	-0.714285714285714	-0.714285714285714	1.38571428571429
PHA-665752	-0.3	-2.8	1.4	0.7	2.5	-0.3	3.9	-0.9	2.8	-0.1	1.2	4.6	1.1	2	0.8	1.5	6.1	9.8
PHA-793887	1.8	3.1	-3.1	-2.2	-0.300000000000001	4	4.8	-3.4	-0.4	8	6.2	-8.88178419700125E-16	-5.1	2.1	-5.1	-3.7	-4.4	2.8
PI-103	7.97142857142857	2.17142857142857	-0.328571428571429	4.67142857142857	-1.72857142857143	1.27142857142857	3.37142857142857	-0.228571428571429	2.77142857142857	6.17142857142857	-2.32857142857143	-2.82857142857143	-0.928571428571428	7.07142857142857	1.27142857142857	-3.52857142857143	-3.22857142857143	0.771428571428572
PIK-75	3.61428571428571	4.71428571428571	-2.48571428571429	1.61428571428571	0.31428571428571	12.5142857142857	6.61428571428571	1.01428571428571	1.71428571428571	3.01428571428571	1.51428571428571	5.71428571428571	-0.38571428571429	2.11428571428571	0.214285714285712	1.01428571428571	-2.68571428571429	5.31428571428571
PIK-90	7.35714285714286	3.95714285714286	-1.34285714285714	1.85714285714286	-0.242857142857143	0.657142857142857	0.657142857142857	-0.642857142857143	0.257142857142857	5.35714285714286	1.15714285714286	1.75714285714286	-1.04285714285714	3.95714285714286	-1.14285714285714	-1.34285714285714	-1.34285714285714	5.25714285714286
PIK-93	13.8714285714286	5.37142857142857	0.0714285714285712	3.17142857142857	-0.0285714285714285	3.47142857142857	3.37142857142857	-0.628571428571429	0.771428571428571	9.17142857142857	5.27142857142857	1.37142857142857	-2.22857142857143	5.67142857142857	-0.628571428571429	-2.42857142857143	-4.72857142857143	6.17142857142857
Paclitaxel (Taxol)	-5	0.6	-5	-3.6	-5	2.5	-5	6.2	2.7	7	15.4	-5	-5	9.5	-5	7.4	-5	18.6
Palomid 529	0	0	0	0.2	0	0	0.1	0	0	0	0	0	0	0	0	0	1.6	0
Pamidronate Disodium	0	0	0	0	0	0	0	0	0	0	0	0	0	0	0	0	3.2	0.8
Pazopanib	-4.64285714285714	-4.64285714285714	-4.64285714285714	3.75714285714286	2.55714285714286	-0.442857142857143	6.25714285714286	-4.64285714285714	3.35714285714286	3.75714285714286	-4.64285714285714	5.95714285714286	-4.64285714285714	1.25714285714286	-2.84285714285714	-4.64285714285714	-4.64285714285714	7.75714285714286
Pelitinib (EKB-569)	3.72857142857143	2.62857142857143	-2.57142857142857	-4.57142857142857	-4.57142857142857	-4.57142857142857	-4.57142857142857	-4.57142857142857	-4.57142857142857	-4.57142857142857	-3.17142857142857	-4.57142857142857	-4.57142857142857	4.62857142857143	3.92857142857143	1.62857142857143	1.42857142857143	5.62857142857143
Pemetrexed (Alimta)	-0.0142857142857143	-0.0142857142857143	3.28571428571429	-0.0142857142857143	-0.0142857142857143	-0.0142857142857143	-0.0142857142857143	2.68571428571429	-0.0142857142857143	0.185714285714286	-0.0142857142857143	-0.0142857142857143	2.78571428571429	1.18571428571429	-0.0142857142857143	-0.0142857142857143	11.1857142857143	-0.0142857142857143
Phloretin (Dihydronaringenin)	0	0	0	0	0	0	0	0	0	0	0	0	0	0	0	0	0	0
Pioglitazone (Actos)	0	0	0	0	0	0	0	0	0	0	0	0	0	0.2	0	0	4.2	0.4
Pomalidomide	8.4	0	0	6.4	0	0	6.8	0	0	6.6	14.7	0.1	0	0	0	0	0	6.7
Ponatinib (AP24534)	9.15714285714286	4.55714285714286	-1.44285714285714	3.55714285714286	2.15714285714286	11.0571428571429	2.55714285714286	-0.0428571428571427	3.05714285714286	8.15714285714286	9.75714285714286	12.6571428571429	0.857142857142858	2.65714285714286	2.75714285714286	-1.44285714285714	-2.54285714285714	7.85714285714286
Prednisone (Adasone)	-0.0428571428571429	-0.0428571428571429	-0.0428571428571429	0.0571428571428571	-0.0428571428571429	-0.0428571428571429	-0.0428571428571429	-0.0428571428571429	-0.0428571428571429	-0.0428571428571429	-0.0428571428571429	0.757142857142857	-0.0428571428571429	-0.0428571428571429	-0.0428571428571429	0.757142857142857	-0.0428571428571429	3.85714285714286
Procarbazine HCl (Matulane)	-0.557142857142857	-0.557142857142857	-0.557142857142857	0.742857142857143	-0.557142857142857	-0.557142857142857	-0.457142857142857	-0.557142857142857	-0.557142857142857	-0.557142857142857	-0.557142857142857	-0.557142857142857	-0.557142857142857	0.442857142857143	-0.157142857142857	-0.557142857142857	0.942857142857143	-0.557142857142857
Quercetin (Sophoretin)	0	0.1	0	0	0	0.3	0	0	0.2	0.5	0	1.7	0	0	0.4	0	0	0
Quizartinib (AC220)	-1.47142857142857	-1.47142857142857	-1.47142857142857	-1.47142857142857	1.72857142857143	15.1285714285714	6.22857142857143	-1.47142857142857	1.12857142857143	2.02857142857143	-1.07142857142857	14.4285714285714	-0.571428571428572	1.72857142857143	1.42857142857143	-1.47142857142857	-1.47142857142857	9.52857142857143
R406 (free base)	13.6857142857143	0.785714285714286	-0.514285714285714	4.38571428571429	-0.514285714285714	1.88571428571429	-0.514285714285714	-0.514285714285714	-0.0142857142857143	1.68571428571429	3.58571428571429	5.28571428571429	-0.514285714285714	2.58571428571429	0.0857142857142856	-0.514285714285714	-0.514285714285714	5.68571428571429
R935788 (Fostamatinib disodium, R788 disodium)	8.81428571428571	-0.585714285714286	-1.08571428571429	3.31428571428571	0.214285714285714	7.71428571428572	2.11428571428571	-0.785714285714286	1.41428571428571	8.91428571428571	6.31428571428571	7.91428571428571	-1.08571428571429	5.11428571428571	-0.185714285714286	-1.08571428571429	-1.08571428571429	9.31428571428571
RG108	10.3	0	0	0	0	0	0	0	0	0	0	0	0	0.3	0	0	0	0
Raltitrexed (Tomudex)	-0.128571428571429	-0.128571428571429	-0.128571428571429	-0.128571428571429	-0.128571428571429	-0.128571428571429	-0.128571428571429	-0.128571428571429	-0.128571428571429	-0.128571428571429	4.37142857142857	-0.128571428571429	-0.128571428571429	-0.128571428571429	-0.128571428571429	-0.128571428571429	-0.128571428571429	2.17142857142857
Ranolazine (Ranexa)	0	0	0	0	0	0	0	0	0	0	0	0	0	0	1.3	0	0	0
Rapamycin (Sirolimus)	4.82857142857143	12.7285714285714	3.62857142857143	9.52857142857143	10.8285714285714	10.2285714285714	10.6285714285714	-2.17142857142857	1.82857142857143	22.5285714285714	15.1285714285714	7.22857142857143	-2.17142857142857	3.52857142857143	-2.17142857142857	-1.77142857142857	5.42857142857143	-0.971428571428571
Regorafenib (BAY 73-4506)	6.77142857142857	1.07142857142857	-2.52857142857143	-0.128571428571429	3.67142857142857	8.57142857142857	6.77142857142857	-2.52857142857143	0.0714285714285716	5.37142857142857	1.67142857142857	5.17142857142857	-1.52857142857143	1.37142857142857	1.87142857142857	-1.52857142857143	-2.52857142857143	3.87142857142857
Rigosertib (ON-01910)	2.07142857142857	-3.32857142857143	-3.32857142857143	-3.32857142857143	-2.82857142857143	-3.32857142857143	-3.32857142857143	-3.32857142857143	-3.32857142857143	3.87142857142857	-3.32857142857143	1.37142857142857	-3.32857142857143	-1.12857142857143	-3.32857142857143	-3.32857142857143	-3.32857142857143	7.87142857142857
Roscovitine (Seliciclib, CYC202)	2.2	0	0	0	0	0.4	0	0	0	0.6	4	0	0	0	0	0	0	1.2
Rosiglitazone (Avandia)	0	0	0	0	0	0	0.7	0	0	0	2.5	0	0	0.1	0	0	0	1.4
Rucaparib (AG-014699 , PF-01367338)	0	0	0	0	0	0	1	0	0	0	0	2.7	0	0	0	0	0	4.5
Ruxolitinib (INCB018424)	9.44285714285714	-0.357142857142857	3.14285714285714	3.54285714285714	-0.657142857142857	5.04285714285714	-0.157142857142857	-0.857142857142857	1.64285714285714	5.64285714285714	14.4428571428571	6.14285714285714	-0.857142857142857	1.54285714285714	-0.857142857142857	-0.857142857142857	-0.157142857142857	1.84285714285714
S-Ruxolitinib	1.3	-0.6	-0.6	-0.6	0.2	4.1	1.4	-0.6	3.2	7.1	13.5	3.6	-0.6	1	-0.6	-0.6	-0.6	6.5
SB 203580	-0.457142857142857	-0.457142857142857	-0.457142857142857	-0.457142857142857	-0.457142857142857	1.74285714285714	0.342857142857143	-0.457142857142857	-0.457142857142857	6.54285714285714	14.0428571428571	-0.457142857142857	-0.457142857142857	2.04285714285714	0.542857142857143	-0.457142857142857	-0.457142857142857	0.942857142857143
SB 216763	0.114285714285714	-0.0857142857142857	-0.0857142857142857	-0.0857142857142857	-0.0857142857142857	-0.0857142857142857	-0.0857142857142857	-0.0857142857142857	-0.0857142857142857	-0.0857142857142857	-0.0857142857142857	-0.0857142857142857	-0.0857142857142857	-0.0857142857142857	-0.0857142857142857	-0.0857142857142857	-0.0857142857142857	1.41428571428571
SB 431542	0	0	0	0	0	0	0	0	0	0	0	0	0	0.6	0	0	0	0
SB 525334	-0.2	-0.3	-0.3	-0.3	-0.3	-0.3	2.5	-0.3	0.9	2.8	0	-0.3	-0.3	4.3	-0.3	-0.1	-0.3	1.1
SB 743921	10.9	1.2	-0.0999999999999996	0.900000000000001	-0.399999999999999	1	0.900000000000001	1	0.2	-4.3	12.7	1.4	-2.2	6.9	-0.8	-1.6	-2.5	12.4
SB590885	2.51428571428571	-2.18571428571429	1.11428571428571	-1.28571428571429	2.61428571428571	-1.88571428571429	-2.28571428571429	-2.18571428571429	-0.485714285714286	-1.78571428571429	-1.18571428571429	-2.28571428571429	0.314285714285715	-2.28571428571429	-2.28571428571429	1.01428571428571	-0.485714285714286	-0.985714285714286
SB939 (Pracinostat)	10.9	5.7	-3.4	3.8	-2.2	5	0.300000000000002	4.5	-0.499999999999998	7.4	6.2	6.9	3.3	7.2	5.8	-1.1	-3.1	7.8
SGI-1776 free base	3.45714285714286	2.25714285714286	-1.04285714285714	2.15714285714286	0.557142857142857	5.65714285714286	2.45714285714286	-0.642857142857143	0.657142857142857	3.25714285714286	2.55714285714286	6.55714285714286	0.157142857142857	3.95714285714286	1.55714285714286	-1.24285714285714	0.657142857142857	5.55714285714286
SGX-523	-0.0714285714285714	-0.0714285714285714	-0.0714285714285714	-0.0714285714285714	-0.0714285714285714	-0.0714285714285714	0.0285714285714286	-0.0714285714285714	-0.0714285714285714	-0.0714285714285714	-0.0714285714285714	-0.0714285714285714	0.0285714285714286	1.42857142857143	-0.0714285714285714	-0.0714285714285714	-0.0714285714285714	0.228571428571429
SNS-032 (BMS-387032)	4.2	2.6	-3.5	0.700000000000001	-1	6.5	7.2	0.300000000000001	0	3.7	3.8	3.7	-6.1	2.5	-3.5	-0.399999999999999	-3.7	8.7
SNS-314 Mesylate	-2.57142857142857	0.428571428571428	-2.57142857142857	5.52857142857143	0.728571428571428	9.72857142857143	3.82857142857143	0.828571428571428	2.12857142857143	13.0285714285714	8.62857142857143	13.2285714285714	-2.07142857142857	6.52857142857143	0.428571428571428	-2.57142857142857	-2.17142857142857	11.0285714285714
SRT1720	1.34285714285714	-0.157142857142856	-0.557142857142856	2.54285714285714	1.34285714285714	3.84285714285714	1.84285714285714	-1.55714285714286	0.842857142857144	2.04285714285714	2.04285714285714	3.44285714285714	-0.257142857142856	2.14285714285714	2.04285714285714	0.242857142857144	1.74285714285714	2.84285714285714
STF-62247	0.557142857142857	-0.0428571428571428	-0.842857142857143	-0.842857142857143	0.857142857142857	1.85714285714286	0.557142857142857	4.25714285714286	-0.542857142857143	0.957142857142857	1.65714285714286	-0.842857142857143	-0.842857142857143	0.557142857142857	-0.442857142857143	-0.842857142857143	3.35714285714286	-0.142857142857143
SU11274	-1.68571428571429	-1.68571428571429	-1.68571428571429	2.11428571428571	1.31428571428571	4.41428571428571	6.51428571428571	1.11428571428571	1.01428571428571	6.41428571428571	4.11428571428571	7.01428571428571	-0.585714285714286	0.214285714285714	1.81428571428571	-1.28571428571429	4.21428571428571	7.31428571428571
Salinomycin (Procoxacin)	-8.92857142857143	-3.92857142857143	0.0714285714285712	-2.52857142857143	-0.728571428571428	4.67142857142857	6.37142857142857	2.27142857142857	-0.328571428571429	-1.62857142857143	0.671428571428571	-0.828571428571429	-0.828571428571429	1.17142857142857	5.77142857142857	-1.32857142857143	-1.12857142857143	1.87142857142857
Saracatinib (AZD0530)	6.35714285714286	-1.34285714285714	-1.34285714285714	1.05714285714286	-0.0428571428571429	0.257142857142857	-1.34285714285714	-1.34285714285714	1.35714285714286	7.35714285714286	3.35714285714286	0.957142857142857	-1.34285714285714	-0.942857142857143	-0.842857142857143	-1.34285714285714	-1.34285714285714	9.15714285714286
Simvastatin (Zocor)	4.84285714285714	2.44285714285714	-0.257142857142857	-0.257142857142857	-2.25714285714286	-0.557142857142857	-1.35714285714286	-1.65714285714286	-1.95714285714286	-0.357142857142857	-2.25714285714286	-2.75714285714286	-2.65714285714286	-1.25714285714286	-2.75714285714286	-0.257142857142857	1.04285714285714	2.74285714285714
Sirtinol	7.6	0	0	0	0	0	0	0	0	0	0	0.1	0	0	0	0	0	0
Sodium butyrate	3.6	0	0	0.8	0	0	0	0	0	0	0	0	0	0	0	0	0	0.3
Sorafenib (Nexavar)	5.87142857142857	-1.82857142857143	-4.02857142857143	4.27142857142857	-0.328571428571428	9.87142857142857	5.07142857142857	-2.82857142857143	2.67142857142857	6.77142857142857	5.37142857142857	12.6714285714286	-1.62857142857143	1.87142857142857	1.87142857142857	-3.82857142857143	-2.72857142857143	3.77142857142857
Sotrastaurin (AEB071)	4.95714285714286	0.757142857142857	-0.0428571428571429	-0.0428571428571429	-0.0428571428571429	3.85714285714286	2.25714285714286	-0.0428571428571429	1.25714285714286	8.55714285714286	2.35714285714286	5.65714285714286	-0.0428571428571429	-0.0428571428571429	-0.0428571428571429	-0.0428571428571429	-0.0428571428571429	3.55714285714286
Streptozotocin (Zanosar)	0.6	0	0.1	0	0	0	0	0	0	0	0	1.2	0	0	0	0	0	0
Sunitinib Malate (Sutent)	15.5285714285714	4.42857142857143	-0.371428571428571	3.92857142857143	-0.27142857142857	10.3285714285714	-0.57142857142857	-0.971428571428571	0.828571428571429	-5.97142857142857	1.12857142857143	9.12857142857143	-3.07142857142857	2.72857142857143	-1.37142857142857	-1.57142857142857	-3.47142857142857	11.5285714285714
TAE684 (NVP-TAE684)	4.21428571428571	-2.88571428571429	-2.88571428571429	-2.88571428571429	-2.88571428571429	-2.88571428571429	-2.88571428571429	-2.88571428571429	-2.88571428571429	-2.88571428571429	-2.88571428571429	-2.88571428571429	-2.88571428571429	-2.88571428571429	-2.88571428571429	-2.88571428571429	-2.88571428571429	-2.88571428571429
TAK-733	32.4428571428571	29.0428571428571	-5.75714285714286	9.54285714285714	2.54285714285714	2.04285714285714	-2.65714285714286	-4.95714285714286	-2.25714285714286	18.4428571428571	14.3428571428571	-0.857142857142857	-5.75714285714286	-3.55714285714286	-5.75714285714286	-5.75714285714286	-5.75714285714286	11.9428571428571
TAME	0.2	0	0	1.1	0	0	0	0	0	0	0	0	0	0	0	0	0	0
TG101348 (SAR302503)	4.58571428571429	3.68571428571429	-2.01428571428571	3.18571428571429	-0.614285714285714	5.78571428571429	4.48571428571429	-0.114285714285714	1.98571428571429	7.28571428571429	6.78571428571429	4.38571428571429	0.0857142857142863	3.38571428571429	1.88571428571429	-0.914285714285714	-4.41428571428571	10.7857142857143
TPCA-1	1.97142857142857	0.0714285714285716	-2.12857142857143	3.27142857142857	0.771428571428571	3.67142857142857	-2.12857142857143	-0.228571428571429	1.67142857142857	7.17142857142857	14.0714285714286	2.37142857142857	-0.228571428571429	2.87142857142857	0.771428571428571	-2.12857142857143	0.771428571428571	9.47142857142857
TW-37	-2.52857142857143	-1.22857142857143	-4.62857142857143	0.171428571428572	-0.428571428571428	-3.02857142857143	1.17142857142857	-2.12857142857143	-0.628571428571428	1.27142857142857	-4.62857142857143	-2.92857142857143	-2.82857142857143	-3.72857142857143	-1.72857142857143	-1.92857142857143	-3.62857142857143	-4.62857142857143
Tamoxifen Citrate (Nolvadex)	-0.714285714285714	-0.714285714285714	-0.714285714285714	-0.714285714285714	0.185714285714286	2.98571428571429	4.98571428571429	-0.714285714285714	1.18571428571429	5.28571428571429	0.285714285714286	3.88571428571429	1.38571428571429	0.685714285714286	5.28571428571429	2.18571428571429	2.58571428571429	-0.514285714285714
Tandutinib (MLN518)	-0.0714285714285712	-0.471428571428571	-1.47142857142857	3.32857142857143	0.228571428571429	4.32857142857143	-0.171428571428571	-2.87142857142857	0.0285714285714289	6.42857142857143	-1.77142857142857	8.52857142857143	-2.87142857142857	-0.271428571428571	-0.471428571428571	-1.27142857142857	-2.87142857142857	8.52857142857143
Telatinib (BAY 57-9352)	-0.0285714285714286	-0.0285714285714286	2.57142857142857	0.171428571428571	-0.0285714285714286	-0.0285714285714286	-0.0285714285714286	-0.0285714285714286	-0.0285714285714286	5.37142857142857	-0.0285714285714286	-0.0285714285714286	-0.0285714285714286	-0.0285714285714286	-0.0285714285714286	-0.0285714285714286	-0.0285714285714286	-0.0285714285714286
Temozolomide	1.02857142857143	-0.0714285714285714	-0.0714285714285714	-0.0714285714285714	-0.0714285714285714	-0.0714285714285714	-0.0714285714285714	-0.0714285714285714	-0.0714285714285714	-0.0714285714285714	-0.0714285714285714	-0.0714285714285714	-0.0714285714285714	-0.0714285714285714	-0.0714285714285714	-0.0714285714285714	-0.0714285714285714	-0.0714285714285714
Temsirolimus (Torisel)	5.01428571428571	6.31428571428571	-1.38571428571429	8.61428571428571	7.21428571428571	3.91428571428571	6.01428571428572	-2.78571428571429	-2.78571428571429	8.31428571428571	13.2142857142857	1.41428571428571	-2.78571428571429	1.81428571428571	-2.78571428571429	-2.58571428571429	2.91428571428571	8.61428571428571
Teniposide (Vumon)	1.64285714285714	-0.0571428571428569	-0.557142857142857	-1.15714285714286	-2.05714285714286	10.4428571428571	7.04285714285714	-0.757142857142856	0.342857142857143	5.64285714285714	0.442857142857143	14.3428571428571	-0.157142857142857	0.942857142857143	2.84285714285714	-0.157142857142857	-0.657142857142857	8.94285714285714
Thalidomide	2	0	0	2.6	0	0	0	0	0	0	0	0	0	0	0	0	0	0.7
Tie2 kinase inhibitor	0	0	0	0	0	0	0	0	0	0	0	0	0	0	0	0	0	0
Tipifarnib (Zarnestra)	2.3	0.199999999999999	-0.200000000000001	2.7	-8.88178419700125E-16	1.6	1.8	-1.8	1.5	5.1	2.7	4.4	-2.3	4.5	0.899999999999999	-2.7	0.399999999999999	7
Tivozanib (AV-951)	-3.94285714285714	-3.94285714285714	-3.94285714285714	6.25714285714286	-0.0428571428571427	3.75714285714286	3.55714285714286	-2.84285714285714	2.25714285714286	12.0571428571429	1.05714285714286	3.55714285714286	-3.94285714285714	1.05714285714286	-1.44285714285714	-3.14285714285714	-3.94285714285714	7.15714285714286
Tofacitinib (CP-690550, Tasocitinib)	-0.842857142857143	-0.842857142857143	-0.842857142857143	4.95714285714286	-0.642857142857143	2.95714285714286	4.95714285714286	-0.842857142857143	-0.842857142857143	3.85714285714286	12.0571428571429	5.25714285714286	-0.842857142857143	-0.842857142857143	-0.342857142857143	-0.842857142857143	4.05714285714286	7.35714285714286
Topotecan HCl	3.47142857142857	-2.42857142857143	-3.22857142857143	1.87142857142857	-2.92857142857143	4.17142857142857	0.97142857142857	-2.22857142857143	-0.328571428571429	12.0714285714286	6.67142857142857	35.6714285714286	-3.62857142857143	9.17142857142857	-4.12857142857143	-1.72857142857143	-2.12857142857143	7.97142857142857
Toremifene Citrate (Fareston, Acapodene)	-0.728571428571429	-0.728571428571429	-0.728571428571429	-0.428571428571429	-0.728571428571429	-0.728571428571429	2.97142857142857	-0.628571428571429	3.97142857142857	3.77142857142857	0.671428571428571	-0.728571428571429	0.471428571428571	2.37142857142857	1.77142857142857	-0.428571428571429	2.57142857142857	0.771428571428571
Torin 1	-3.71428571428571	4.48571428571429	-7.51428571428571	2.28571428571429	-1.81428571428571	1.38571428571429	0.785714285714287	-0.414285714285714	-1.11428571428571	9.08571428571429	4.08571428571429	1.08571428571429	-7.51428571428571	-6.61428571428571	-3.71428571428571	-7.51428571428571	-3.31428571428571	6.28571428571429
Torin 2	-5.81428571428571	5.98571428571429	-4.01428571428572	10.9857142857143	1.38571428571428	3.18571428571429	3.18571428571429	-5.91428571428571	3.78571428571428	9.08571428571428	0.785714285714285	2.38571428571428	-7.41428571428571	3.58571428571429	-2.11428571428572	-4.71428571428572	-2.11428571428572	10.3857142857143
Tosedostat (CHR2797)	-1.04285714285714	-1.04285714285714	5.25714285714286	-1.04285714285714	-1.04285714285714	-0.142857142857143	6.55714285714286	-1.04285714285714	1.25714285714286	1.55714285714286	-1.04285714285714	-1.04285714285714	1.25714285714286	0.157142857142857	3.45714285714286	-1.04285714285714	1.65714285714286	-0.942857142857143
Tretinoin (Aberela)	0	8.1	0	6.1	0	0	0	0.5	0.6	0	0	0	0	1.7	0	0	0	0
Triamcinolone Acetonide	3.55714285714286	4.05714285714286	-3.04285714285714	-3.04285714285714	-2.74285714285714	-3.04285714285714	20.5571428571429	-3.04285714285714	10.0571428571429	12.4571428571429	13.2571428571429	-0.442857142857142	-3.04285714285714	-3.04285714285714	-3.04285714285714	-2.84285714285714	0.257142857142858	-3.04285714285714
Trichostatin A (TSA)	3.27142857142857	-0.428571428571429	0.671428571428571	0.671428571428571	-3.12857142857143	-1.52857142857143	2.57142857142857	-1.62857142857143	0.171428571428571	-2.42857142857143	1.27142857142857	2.27142857142857	2.07142857142857	5.07142857142857	0.77142857142857	-0.628571428571428	-2.92857142857143	4.87142857142857
Triciribine (Triciribine phosphate)	-0.757142857142858	6.34285714285714	5.24285714285714	3.04285714285714	0.442857142857142	6.44285714285714	7.84285714285714	3.14285714285714	2.84285714285714	18.0428571428571	10.1428571428571	14.1428571428571	-0.657142857142858	2.24285714285714	1.74285714285714	2.04285714285714	4.34285714285714	12.5428571428571
Triptolide	8.71428571428572	4.21428571428572	-6.58571428571429	3.31428571428572	-1.38571428571429	4.21428571428572	11.3142857142857	-2.18571428571428	-34.2857142857143	5.61428571428571	3.91428571428572	0.614285714285714	-2.68571428571428	3.51428571428571	-5.58571428571429	-5.08571428571429	-5.78571428571428	1.41428571428572
Ubenimex (Bestatin)	-0.9	-0.9	0.9	3.9	-0.9	2.2	-0.9	-0.9	-0.9	-0.9	-0.9	-0.9	-0.9	-0.9	-0.6	-0.9	4.1	-0.2
VX-680 (MK-0457, Tozasertib)	0.4	5.4	-2.8	-2	1.7	7	-2	1.9	-0.8	8.4	6.8	8.6	-2.8	3.8	-2.3	-2.8	-2.8	12.6
Valproic acid sodium salt (Sodium valproate)	0	0	0	0	0	0	0	0	0	0	0	0.6	0	0	0.3	0	0	0
Vandetanib (Zactima)	-2.92857142857143	-2.32857142857143	-0.928571428571429	2.47142857142857	-1.32857142857143	1.27142857142857	-0.928571428571429	-1.22857142857143	-1.32857142857143	3.07142857142857	2.67142857142857	2.07142857142857	-2.62857142857143	-1.32857142857143	-1.02857142857143	-2.42857142857143	-2.22857142857143	2.97142857142857
Vatalanib 2HCl (PTK787)	0.214285714285714	3.71428571428571	-0.685714285714286	3.11428571428571	1.31428571428571	-0.685714285714286	2.01428571428571	-0.585714285714286	1.11428571428571	4.21428571428571	-0.685714285714286	-0.685714285714286	-0.685714285714286	3.91428571428571	-0.685714285714286	-0.685714285714286	5.91428571428571	2.91428571428571
Vemurafenib (PLX4032)	-2.81428571428571	-2.81428571428571	-0.414285714285714	-2.81428571428571	-2.81428571428571	-2.81428571428571	-2.81428571428571	-2.81428571428571	-2.81428571428571	-2.51428571428571	-2.81428571428571	-2.41428571428571	-2.81428571428571	-2.81428571428571	-2.81428571428571	-2.81428571428571	-2.81428571428571	-2.81428571428571
Vinblastine	0.457142857142857	-0.142857142857143	-5.94285714285714	-5.94285714285714	-1.24285714285714	3.15714285714286	3.65714285714286	3.65714285714286	1.95714285714286	2.75714285714286	4.35714285714286	0.457142857142857	-4.04285714285714	2.55714285714286	-2.04285714285714	-1.04285714285714	-2.74285714285714	4.65714285714286
Vincristine	2.91428571428571	4.91428571428571	-5.28571428571429	-7.68571428571429	-1.78571428571429	6.81428571428571	11.2142857142857	4.61428571428571	6.21428571428572	15.5142857142857	9.41428571428571	8.21428571428572	-5.98571428571429	7.81428571428571	-1.98571428571429	-5.18571428571429	-6.38571428571429	7.21428571428572
Vinpocetine (Cavinton)	-0.0142857142857143	-0.0142857142857143	1.38571428571429	-0.0142857142857143	0.0857142857142857	0.0857142857142857	0.885714285714286	-0.0142857142857143	-0.0142857142857143	-0.0142857142857143	-0.0142857142857143	1.38571428571429	-0.0142857142857143	-0.0142857142857143	-0.0142857142857143	-0.0142857142857143	0.885714285714286	-0.0142857142857143
Vismodegib (GDC-0449)	-1.22857142857143	-1.22857142857143	2.17142857142857	-1.22857142857143	3.77142857142857	0.171428571428571	-1.22857142857143	-1.22857142857143	-1.22857142857143	2.37142857142857	-1.22857142857143	-0.428571428571428	-1.22857142857143	-1.12857142857143	-1.22857142857143	2.77142857142857	7.47142857142857	-1.22857142857143
Vorinostat (SAHA)	4.02857142857143	4.32857142857143	-2.17142857142857	5.32857142857143	-1.77142857142857	3.62857142857143	-1.27142857142857	-0.371428571428572	1.32857142857143	9.22857142857143	10.1285714285714	-0.371428571428572	0.128571428571428	9.42857142857143	4.72857142857143	-0.571428571428572	-1.27142857142857	5.62857142857143
WAY-362450	-0.3	-0.2	-0.3	-0.3	-0.3	-0.3	-0.3	-0.3	-0.3	-0.3	0.4	-0.3	-0.3	-0.3	-0.3	-0.3	-0.3	-0.3
WP1130	-3.37142857142857	-4.07142857142857	-1.27142857142857	-1.87142857142857	0.22857142857143	0.328571428571429	1.92857142857143	-0.0714285714285703	-0.671428571428571	-0.0714285714285703	0.728571428571429	-3.87142857142857	0.528571428571429	1.52857142857143	-0.27142857142857	-0.671428571428571	11.3285714285714	5.12857142857143
WYE-354	-3.34285714285714	3.25714285714286	-1.54285714285714	4.15714285714286	2.45714285714286	3.15714285714286	3.65714285714286	-0.442857142857142	1.35714285714286	8.55714285714286	4.85714285714286	1.15714285714286	-1.64285714285714	3.15714285714286	-1.44285714285714	-2.64285714285714	1.65714285714286	8.65714285714286
WZ4002	-1.78571428571429	3.61428571428571	-2.18571428571429	3.31428571428571	3.51428571428571	5.51428571428571	4.21428571428571	4.71428571428571	4.41428571428571	-2.18571428571429	-2.18571428571429	-2.18571428571429	-2.18571428571429	-1.38571428571429	-1.68571428571429	-1.08571428571429	-0.185714285714286	1.11428571428571
XAV-939	-1.24285714285714	-1.24285714285714	0.857142857142857	-1.24285714285714	-1.24285714285714	-1.24285714285714	-1.24285714285714	-1.24285714285714	-1.24285714285714	-1.24285714285714	-0.342857142857143	-1.24285714285714	-0.542857142857143	-1.24285714285714	-1.24285714285714	-1.24285714285714	-1.24285714285714	1.65714285714286
XL147	0	0	0	0	0	0	0	0	0	0	0.4	3.7	0	0	0	0	0	5.5
XL765 (SAR245409)	0	0	1.5	0	0	1	2.3	0	0	0	0	0.4	0.1	0	0	0	1.8	1.7
Y-27632 2HCl	-1.77142857142857	-1.77142857142857	-1.77142857142857	-1.77142857142857	-1.77142857142857	-1.77142857142857	0.828571428571429	-1.77142857142857	-1.77142857142857	11.7285714285714	8.12857142857143	2.82857142857143	-1.77142857142857	5.82857142857143	2.12857142857143	3.22857142857143	5.02857142857143	11.6285714285714
YM155	-2.08571428571429	9.61428571428571	-1.38571428571429	-5.58571428571429	-7.38571428571428	3.61428571428571	-6.78571428571428	-3.58571428571429	-0.485714285714284	3.41428571428571	-2.78571428571428	4.51428571428572	-11.0857142857143	-4.28571428571428	-8.28571428571428	-4.08571428571429	3.91428571428571	8.11428571428571
YM201636	-2.58571428571429	-2.58571428571429	-2.58571428571429	-2.58571428571429	-2.58571428571429	-2.58571428571429	-1.38571428571429	4.71428571428571	0.0142857142857142	2.51428571428571	2.41428571428571	0.914285714285714	1.41428571428571	2.21428571428571	1.11428571428571	-0.885714285714286	1.91428571428571	-2.58571428571429
YO-01027	-0.385714285714286	-0.385714285714286	-0.385714285714286	-0.385714285714286	-0.385714285714286	-0.385714285714286	-0.385714285714286	-0.385714285714286	-0.385714285714286	6.11428571428571	-0.385714285714286	-0.385714285714286	-0.385714285714286	-0.385714285714286	-0.385714285714286	-0.385714285714286	8.31428571428571	-0.385714285714286
ZSTK474	9.6	11.1	1.2	5	1.4	1.5	1.1	0.3	4.1	6.2	0.3	-2	-1.9	3	-1.2	-2.5	-3	4.9
Zibotentan (ZD4054)	-0.0285714285714286	-0.0285714285714286	-0.0285714285714286	-0.0285714285714286	-0.0285714285714286	0.171428571428571	1.47142857142857	-0.0285714285714286	-0.0285714285714286	-0.0285714285714286	-0.0285714285714286	3.87142857142857	-0.0285714285714286	-0.0285714285714286	-0.0285714285714286	-0.0285714285714286	4.67142857142857	4.37142857142857
Zileuton	-0.142857142857143	-0.142857142857143	-0.142857142857143	-0.142857142857143	-0.142857142857143	-0.142857142857143	-0.142857142857143	-0.142857142857143	-0.142857142857143	-0.142857142857143	-0.142857142857143	0.657142857142857	-0.142857142857143	-0.142857142857143	-0.142857142857143	-0.142857142857143	-0.142857142857143	-0.142857142857143

## Sheet: Top 10 drugs per patient
24h-pERK1/2 group MC9	patient	target	drugname	sDSS
High	P24	Akt	Triciribine (Triciribine phosphate)	14.1429
High	P15	Anti-inflammatory	Dexamethasone	16.1714
High	P15	Anti-inflammatory	Dexamethasone acetate	15
High	P15	Anti-inflammatory	Triamcinolone Acetonide	20.5571
High	P27	Antibiotic	Salinomycin (Procoxacin)	5.77143
High	P24	Aurora kinase	SNS-314 Mesylate	13.2286
High	P11	BCL-2	ABT-263 (Navitoclax)	10.2143
High	P12	BCL-2	ABT-263 (Navitoclax)	5.51429
High	P15	BCL-2	ABT-263 (Navitoclax)	26.3143
High	P15	BCL-2	ABT-737	24.4143
High	P24	BCL-2	ABT-263 (Navitoclax)	13.7143
High	P26	BCL-2	ABT-263 (Navitoclax)	11.3143
High	P27	BCL-2	ABT-263 (Navitoclax)	21.6143
High	P27	BCL-2	ABT-737	16.0143
High	P11	BCR-Abl	Dasatinib (BMS-354825)	9.05714
High	P21	BCR-Abl	Dasatinib (BMS-354825)	19.8571
High	P24	Dna damage	Teniposide (Vumon)	14.3429
High	P27	DNA damage	Azacitidine (Vidaza)	5.84286
High	P26	DNA synthesis	Gemcitabine (Gemzar)	11.6714
High	P26	DNA synthesis	Gemcitabine HCl (Gemzar)	10.2571
High	P12	EGFR	WZ4002	3.51429
High	P24	FLT3	Quizartinib (AC220)	14.4286
High	P11	HDAC	JNJ-26481585	8.95714
High	P26	HDAC	JNJ-26481585	8.95714
High	P26	HDAC	Vorinostat (SAHA)	9.42857
High	P27	HDAC	AR-42 (HDAC-42)	5.68571
High	P27	HDAC	PCI-24781	6.41429
High	P27	HDAC	SB939 (Pracinostat)	5.8
High	P12	Hedgehog	Vismodegib (GDC-0449)	3.77143
High	P15	HSP (inductor of HSP70)	Elesclomol	9.8
High	P11	HSP90	AUY922 (NVP-AUY922)	10.4571
High	P11	HSP90	Ganetespib (STA-9090)	12.2857
High	P12	HSP90	17-AAG (Tanespimycin)	3.72857
High	P21	HSP90	AUY922 (NVP-AUY922)	19.6571
High	P21	HSP90	Ganetespib (STA-9090)	18.2857
High	P24	HSP90	AUY922 (NVP-AUY922)	16.7571
High	P27	HSP90	AUY922 (NVP-AUY922)	7.45714
High	P27	HSP90	Ganetespib (STA-9090)	7.48571
High	P8	HSP90	AUY922 (NVP-AUY922)	17.1571
High	P8	HSP90	Ganetespib (STA-9090)	17.0857
High	P15	Immunosuppresive	Triptolide	11.3143
High	P26	Kinesin	Ispinesib (SB-715992)	8.68571
High	P11	MEK	TAK-733	9.54286
High	P12	MEK	GSK1120212 (Trametinib)	4.95714
High	P21	MEK	GSK1120212 (Trametinib)	22.0571
High	P21	MEK	PD0325901	19.8429
High	P21	MEK	TAK-733	18.4429
High	P8	MEK	AZD6244 (Selumetinib)	22.0571
High	P8	MEK	GSK1120212 (Trametinib)	29.3571
High	P8	MEK	PD0325901	25.6429
High	P8	MEK	TAK-733	29.0429
High	P15	Microtubule inhibitor	Vincristine	11.2143
High	P26	Microtubule inhibitor	Paclitaxel (Taxol)	9.5
High	P11	mTOR	GSK2126458	11.7143
High	P11	mTOR	Rapamycin (Sirolimus)	9.52857
High	P11	mTOR	Torin 2	10.9857
High	P12	mTOR	Deforolimus (Ridaforolimus)	6.67143
High	P12	mTOR	Everolimus (RAD001)	6.58571
High	P12	mTOR	Rapamycin (Sirolimus)	10.8286
High	P12	mTOR	Temsirolimus (Torisel)	7.21429
High	P15	mTOR	Rapamycin (Sirolimus)	10.6286
High	P21	mTOR	Deforolimus (Ridaforolimus)	20.8714
High	P21	mTOR	Everolimus (RAD001)	18.3857
High	P21	mTOR	GSK2126458	18.6143
High	P21	mTOR	Rapamycin (Sirolimus)	22.5286
High	P26	mTOR	GSK2126458	10.7143
High	P8	mTOR	Deforolimus (Ridaforolimus)	14.9714
High	P8	mTOR	Everolimus (RAD001)	14.0857
High	P8	mTOR	GSK2126458	22.0143
High	P8	NMPRTase	APO866 (FK866)	23.7857
High	P26	PLK	BI6727 (Volasertib)	9.95714
High	P24	Topoisomerase	Epirubicin HCl	13.8571
High	P11	Topoisomerase II	Mitoxantrone HCl	9.51429
High	P15	Topoisomerase II	Mitoxantrone HCl	11.4143
High	P24	Topoisomerase II	Idarubicin HCl	13.8286
High	P24	Topoisomerase II	Mitoxantrone HCl	21.7143
High	P24	Topoisomerase II	Topotecan HCl	35.6714
High	P26	Topoisomerase II	Topotecan HCl	9.17143
High	P27	Topoisomerase II	Mitoxantrone HCl	8.31429
High	P12	VEGFR/cKit/RET/RAF1	Regorafenib (BAY 73-4506)	3.67143
Low	P10	Aminopeptidase	Tosedostat (CHR2797)	5.25714
Low	P25	AMPK activator	A-769662	3.5
Low	P10	Androgene receptor	Megestrol Acetate	4.6
Low	P10	Anti-inflammatory	Dexamethasone acetate	8.4
Low	P19	Anti-inflammatory	Dexamethasone	5.97143
Low	P19	Anti-inflammatory	Triamcinolone Acetonide	10.0571
Low	P25	Anti-oxidant	(-)-Epigallocatechin gallate	4.97143
Low	P29	Anti-oxidant	(-)-Epigallocatechin gallate	7.37143
Low	P30	Aurora kinase	PF-03814735	18.6429
Low	P10	B-Raf	GDC-0879	9.12857
Low	P13	BCL-2	ABT-737	11.7143
Low	P19	BCL-2	ABT-263 (Navitoclax)	6.71429
Low	P19	BCL-2	ABT-737	7.61429
Low	P25	BCL-2	ABT-263 (Navitoclax)	19.5143
Low	P25	BCL-2	ABT-737	12.0143
Low	P28	BCL-2	ABT-263 (Navitoclax)	12.2143
Low	P28	BCL-2	ABT-737	7.21429
Low	P29	BCL-2	ABT-263 (Navitoclax)	11.9143
Low	P29	BCL-2	ABT-737	11.0143
Low	P10	Beta amyloid	DAPT (GSI-IX)	4.51429
Low	P28	Beta amyloid	DAPT (GSI-IX)	10.7143
Low	P29	Beta amyloid	DAPT (GSI-IX)	7.21429
Low	P13	c-Kit	Dovitinib (TKI-258)	11.3857
Low	P29	c-Kit	Dovitinib (TKI-258)	6.18571
Low	P28	c-kit, FLT3, KDR, Raf, Lck	OSI-930	5.24286
Low	P22	Chk 1/2	AZD7762	16.4
Low	P30	Chk 1/2	AZD7762	20.9
Low	P6	Chk 1/2	AZD7762	19.4
Low	P13	CHK1/2	AZD7762	12.4
Low	P10	CYP17A1	Abiraterone (CB-7598)	6
Low	P29	DHFR	Pemetrexed (Alimta)	11.1857
Low	P10	DNA damage	Azacitidine (Vidaza)	3.94286
Low	P18	DNA synthesis	Gemcitabine HCl (Gemzar)	4.45714
Low	P25	DNA/RNA synthesis	Bleomycin sulfate	2.82857
Low	P25	DNA/RNA synthesis	Fludarabine Phosphate (Fludara)	3.24286
Low	P25	DNA/RNAsynthesis	Cladribine	5.55714
Low	P28	DNA/RNA synthesis	Cladribine	5.65714
Low	P28	DNA/RNA synthesis	Clofarabine	5.07143
Low	P29	DUB/BCRAbl	WP1130	11.3286
Low	P18	EGFR	WZ4002	4.71429
Low	P13	FLT3	Quizartinib (AC220)	15.1286
Low	P29	Gamma-secretase	YO-01027	8.31429
Low	P18	HDAC	SB939 (Pracinostat)	4.5
Low	P25	HDAC	SB939 (Pracinostat)	3.3
Low	P29	Hedgehog	Vismodegib (GDC-0449)	7.47143
Low	P13	HSP90	AUY922 (NVP-AUY922)	19.3571
Low	P13	HSP90	Ganetespib (STA-9090)	14.1857
Low	P13	HSP90	Geldanamycin	11.9429
Low	P19	HSP90	AUY922 (NVP-AUY922)	8.75714
Low	P19	HSP90	Ganetespib (STA-9090)	8.18571
Low	P22	HSP90	17-DMAG HCl (Alvespimycin)	16.1143
Low	P22	HSP90	Ganetespib (STA-9090)	17.6857
Low	P30	HSP90	AUY922 (NVP-AUY922)	18.2571
Low	P30	HSP90	Ganetespib (STA-9090)	19.3857
Low	P6	HSP90	AUY922 (NVP-AUY922)	28.7571
Low	P6	HSP90	Geldanamycin	19.3429
Low	P18	IGF-1R	Linsitinib (OSI-906)	4.25714
Low	P18	Kinesin	Ispinesib (SB-715992)	4.98571
Low	P22	Kinesin	Ispinesib (SB-715992)	17.2857
Low	P30	Kinesin	Ispinesib (SB-715992)	19.1857
Low	P30	MEK	PD0325901	19.5429
Low	P6	MEK	AZD6244 (Selumetinib)	27.6571
Low	P6	MEK	CI-1040 (PD184352)	18.8429
Low	P6	MEK	GSK1120212 (Trametinib)	30.3571
Low	P6	MEK	PD0325901	20.2429
Low	P6	MEK	TAK-733	32.4429
Low	P18	Microtubule inhibitor	Vincristine	4.61429
Low	P18	Microtubuli stabiliser	Paclitaxel (Taxol)	6.2
Low	P19	Microtubule inhibitor	Vincristine	6.21429
Low	P22	Microtubuli stabiliser	Docetaxel (Taxotere)	16.9429
Low	P22	Microtubuli stabiliser	Paclitaxel (Taxol)	15.4
Low	P28	Microtubuli stabiliser	Paclitaxel (Taxol)	7.4
Low	P30	Microtubuli stabiliser	Paclitaxel (Taxol)	18.6
Low	P28	MPS1	AZ 3146	6.28571
Low	P10	mTOR	Rapamycin (Sirolimus)	3.62857
Low	P19	mTOR	AZD8055	6.3
Low	P19	mTOR	GSK2126458	8.31429
Low	P22	mTOR	Everolimus (RAD001)	15.1857
Low	P30	mTOR	Deforolimus (Ridaforolimus)	17.3714
Low	P30	mTOR	Everolimus (RAD001)	19.5857
Low	P29	Neurokinin	Aprepitant (MK-0869)	6.31429
Low	P13	NMPRTase	APO866 (FK866)	11.0857
Low	P22	NMPRTase	APO866 (FK866)	18.1857
Low	P28	NMPRTase	APO866 (FK866)	6.28571
Low	P30	NMPRTase	APO866 (FK866)	18.8857
Low	P6	NMPRTase	APO866 (FK866)	16.0857
Low	P22	p38 inhibitor	BIRB 796 (Doramapimod)	18.0571
Low	P22	p38 inhibitor	PH-797804	19.3857
Low	P10	PARP	Olaparib (AZD2281)	5.55714
Low	P10	PI3K/akt	Triciribine (Triciribine phosphate)	5.24286
Low	P13	PI3K/DNA-PK	PIK-75	12.5143
Low	P18	PIP5K	YM201636	4.71429
Low	P18	PLK	BI 2536	4.88571
Low	P18	PLK	BI6727 (Volasertib)	4.45714
Low	P19	proteasome	Bortezomib (Velcade)	6.58571
Low	P25	Proteasome	Bortezomib (Velcade)	3.28571
Low	P6	Raf	AZ628	16.0286
Low	P13	Topoisomerase II	Mitoxantrone HCl	16.0143
Low	P25	Topoisomerase II	Idarubicin HCl	5.12857
Low	P28	Topoisomerase II	Daunorubicin HCl (Daunomycin HCl)	5.77143
