# Supplementary material for: Early response evaluation by single cell signaling profiling in acute myeloid leukemia
Source: Nat Commun. 2023 Jan 7;14:115. doi: 10.1038/s41467-022-35624-4 (PMC9825407; doi:10.1038/s41467-022-35624-4)
Supplement: Supplementary file 11 — Source Data [file 41467_2022_35624_MOESM11_ESM.xlsx]

## Sheet: Figure 1
Figure 1: Mass cytometry analysis of early response evaluation by single cell signaling profiling.
b. and c. Complete remission, ELN risk group and survival for the 32 AML patients included in this study.
Patient nr	CR/nonCR	ELN 2017 risk	5-year survival (days)
P1	CR	Intermediate	Alive
P2	CR	Favorable	Alive
P3	CR	Adverse	Alive
P4	nonCR	Adverse	456
P5	CR	Adverse	Alive
P6	CR	Favorable	Alive
P7	Aplastic	Favorable	246
P8	CR	Intermediate	189
P9	nonCR	Adverse	286
P10	CR	Intermediate	Alive
P11	Aplastic	Adverse	328
P12	non CR	Intermediate	502
P13	CR	Favorable	Alive
P14	CR	Intermediate	448
P15	nonCR	Intermediate	378
P16	CRi	Favorable	221
P17	CR	Adverse	56
P18	nonCR	Adverse	Alive
P19	nonCR	Intermediate	51
P20	CR	Adverse	Alive
P21	Aplastic	Favorable	24
P22	CR	Favorable	324
P23	Aplastic	Favorable	447
P24	CR	Favorable	1048
P25	nonCR	Intermediate	229
P26	nonCR	Adverse	162
P27	nonCR	Adverse	321
P28	CRi	Adverse	48
P29	Aplastic	Intermediate	Alive
P30	CR	Favorable	Alive
P31	CR	Adverse	Alive
P32	Aplastic	Favorable	49

## Sheet: Figure 2
Figure 2 Characterization of immunophenotype in 32 AML patients by FlowSOM
b.	Size of metacluster (as % of total cell population)
Patient number	MC1	MC2	MC3	MC4	MC5	MC6	MC7	MC8	MC9	MC10
P1	1.8520432552551	0.256456634927197	15.3957959199493	6.19048849498068	1.98899239027919	0.00904381080347799	56.149145359879	1.7532073229028	16.1251146626012	0.279712148421855
P2	2.20847261313921	0.0102021832672191	22.4718089671189	8.63584807148729	1.60894431408321	1.49371965600638	5.05248123098343	2.10585065203953	56.0982050158733	0.314467296001344
P3	0.1012214049531	0.0044987291090267	61.1287311334547	18.157995366309	7.18784443394741	0.112468227725667	1.62966461974492	3.8003014148503	7.66246035494972	0.214814314956024
P4	13.1545145447676	0.170948243294295	18.2234605213449	8.76841707593502	0.708349074423876	0.0368341518700415	13.1120136003022	0.890630902908953	44.5948243294295	0.34000755572346
P5	6.85764638802978	0.00633527423098409	6.40841785165091	2.19949202619347	2.14650609626161	0.988302780033519	46.5377726327671	1.48533384015527	33.1732236754957	0.196969435181505
P6	6.54634892146109	1.23641439824508	7.0209725130455	1.66915943763087	1.71768537906737	30.4716322664273	6.94452753680991	0.554392262438927	43.7876823877422	0.0511848971316515
P7	8.93093639948228	0.0902988893236613	4.50328085964542	2.87752460644734	2.35416729374228	23.0702374860789	1.26982813111398	1.43048490503566	55.3577340998705	0.11550732925985
P8	1.34265338173579	0.0193094925465358	12.7584253752478	11.4280013387914	1.92966195515048	1.64774336397106	26.0800442831029	1.11801961844442	43.2204371669112	0.455704024098246
P9	1.99216091445064	84.7994719277098	0.698629800004919	0.477233032397727	0.316925372889555	0.119718252113519	1.4243192049396	0.305445540495108	9.83247644584389	0.0336195091551663
P10	1.04455052900947	0.0516289301587776	5.58265866542956	1.79578887508791	0.416024422728701	0.0606078745342172	88.7920326833575	0.228963081573709	1.1844724121934	0.843272525926702
P11	4.17845368499415	0.237158353716898	11.7334893119217	8.03254280548761	1.36020419015207	0.0223332978836541	10.9667127512496	8.25693927469956	54.8941827076465	0.317983622248218
P12	2.21123485034695	0.220272646486036	15.1430354137911	9.58989581954659	1.19684622511297	5.39431639849496	43.3464425494904	6.12414679801092	16.4864149445064	0.287394354213541
P13	5.89031863123983	4.60293217414962	3.72241425152884	3.06140746832547	0.854547590633366	0.763033087439634	65.7667740519283	0.748192897732542	14.3226380910569	0.267741755965447
P14	2.46704181133681	1.48195447712548	1.60966330100703	0.836758856473906	1.18197177102872	0.0252757047265567	1.71675247103271	5.59790344680794	84.8731558712801	0.209522289180668
P15	1.59448768661477	0.0724767130279443	2.4764578282506	1.31785121857853	0.913614903662115	0.0592063289524052	1.06418272298073	0.173025392369529	91.4676534388158	0.86104376674748
P16	19.0220247026127	0.168398128628314	1.58332225450908	0.322868592482859	0.660297925411024	6.11804328971442	4.12575415139371	0.643837957951113	67.2345355440335	0.120917453263188
P17	35.1986290162847	0.0103340481049939	14.6975999173276	9.28169753963538	1.15741338775932	0.624348739676716	2.84616908225041	3.04509950827154	33.0465634984197	0.0921452622695292
P18	0.97697211320833	0.00830582030357773	13.80738802716	6.68930002699391	2.22388338628293	0.112128574098299	64.2455200481737	1.34658111671753	9.95556386137586	0.634357025685749
P19	1.2812958389228	0.0225668543058811	38.5554705815979	9.19599312964657	0.930255883053546	2.21280543610445	23.524691899753	4.06579491744292	19.8149517946917	0.396173664481025
P20	21.5901065699554	0.161421357532377	8.85321807282014	4.78980709085792	1.72572174993495	4.61617293324908	40.8016375771928	1.48969611367461	15.485299505647	0.486919029135493
P21	2.72242259045656	0.21606528495687	13.1159938172087	3.97227716189937	3.23433111173899	5.02684195655425	34.9311084149118	2.74901524091279	33.8241893396712	0.207755081689298
P22	2.05838681866079	41.6546923396238	3.05105853051058	1.33713318644825	1.10962097263467	6.51044161318133	16.2982565379825	1.43412523549509	26.2776606954689	0.268624069993933
P23	6.44574378751594	0.0264361023854694	6.8523932447983	1.85596989394457	2.07212390756694	1.61415731035984	8.42145367461823	1.70201847417037	69.7384380928684	1.27126551177184
P24	2.61407588023753	0.0409215456652391	3.52509886230559	1.50561115479847	1.06113150902442	0.306628724662114	3.37725327796667	17.0082767126232	70.4090080202457	0.151994312470888
P25	0.59076923076923	0.00946745562130177	33.7145562130177	38.4956213017751	0.797159763313609	0.0596449704142011	3.32213017751479	1.63597633136094	21.0811834319526	0.293491124260355
P26	4.54758900008804	0.663281777360373	14.3163208405482	2.68981304845478	1.52613506295307	0.695565403692072	15.1777066885804	7.82437707275555	51.3045519913127	1.25465911425468
P27	22.9911022335209	0.00944252769202832	0.862175413110586	0.508443798801525	0.655166152169965	0.00653713455601961	0.843290357726529	0.286181223896858	73.8042491374614	0.0334120210641002
P28	0.0416540442290215	0.000946682823386852	14.0042790063617	29.3358073311117	1.78639048773099	0.592623447440169	48.7645789154801	1.80248409572856	3.46769918206604	0.203536807028173
P29	0.211682283159975	0.001074529356142	45.1506490157311	10.9182927877589	1.82669990544141	0.196638872173987	28.8876472105217	7.27993638786211	4.87943780624086	0.647941201753631
P30	11.7899273488486	0.148503878832656	0.584164511759635	0.276074375076961	1.70742519394163	1.42568649181135	0.944711242457825	0.432459056766408	82.6174116488117	0.0736362516931412
P31	1.94895482289727	0	44.1896637051351	14.0857351589564	2.88926071689486	0.0329931892630735	3.28753564442768	2.50983904036952	30.6035396978766	0.452478024179294
P32	0.340182337733024	0	14.9697237719417	2.25625935501428	5.00663355558579	0.24237991563478	39.6448496394067	7.01626071574363	30.3944414206014	0.129269288338549
HD7 PB	0.01500682128240109	4.5475216007276033e-4	10.458390177353342	5.052296498408367	2.199181446111869	2.5052296498408366	71.54524783992724	1.933151432469304	5.913597089586176	0.3774442928603911
HD6 PB	0.05032836187319708	0.0012275210212974897	15.220033143067575	6.089731786656846	4.561468115141472	1.7553550604554102	59.69680230773952	3.762351930276806	7.836494199963175	1.0262075738047014
HD5 BM	0.3699252478243452	8.523623221759106e-4	6.3918650539971535	4.082815523222611	1.2171733960672002	2.1965377042473215	69.7436946497217	1.7149529922179318	12.955907297073841	1.3262757733057169
HD4 BM	0.32107195222449353	0.005351199203741558	7.586930231064781	3.8196859916307244	2.071984331688731	0.14876333786401533	66.66738015989382	1.6866979890193392	16.994338431242443	0.6977963761678992
HD3 BM	0.3468589990640313	0.005505698397841766	7.942887555286387	3.9641028464460715	2.470223347831672	0.2606030574978436	61.094899888050804	2.4114958982546937	20.22610068087137	1.2773220282992899
HD2 PB	0.05201631669723766	0.005084301632060823	17.716444586978714	6.128930067386552	3.493306321351329	3.0173374685653274	59.35843935405904	2.0743950658808163	7.188029207357376	0.9660173100915566
HD1 PB	0.0782528446930776	0.0016649541424059063	15.782576017049129	6.667665639152111	5.143756897667162	3.0563801042736998	54.08270540777106	3.243568519998478	11.314314800015222	0.6291148152376603

## Sheet: Figure 3
Figure 3. p-ERK1/2 signaling at 24 hours after start of induction therapy predicts patient two- and five-year survival.
b, c and d.
Arcsinh transformed pERK1/2 90th percentile dual counts in MC9 for each patient at all timepoints, 5 year survival and 24h-pERK1/2 group
	pERK1/2	pERK1/2	pERK1/2
Patient nr	0h	4h	24h	ELN 2017 risk	CR/nonCR	TX-status	5-year survival (days)	24h-pERK1/2 group MC9	MRD status after cycle 2	Nr
P1	0.212072	0.338625	0.0618941	Intermediate	CR	Allo	Alive	Low	no data	1
P6	0.216765	0.381544	0.0900338	Favorable	CR	Auto	Alive	Low	negative	6
P2	0.265346	0.255052	0.21674	Favorable	CR		Alive	Low	no data	2
P30	2.26376	1.16535	0.269405	Favorable	CR		Alive	Low	no data	30
P10	0.233611	0.330765	0.287016	Intermediate	CR	Allo	Alive	Low	No LAIPs	10
P3	0.43272	0.477279	0.296817	Adverse	CR	Allo	Alive	Low	no data	3
P29	0.431454	0.476384	0.335376	Intermediate	Aplastic	Allo	Alive	Low	negative	29
P18	0.569329	0.588613	0.3616	Adverse	nonCR	Allo	Alive	Low	negative	18
P28	0.439209	0.397799	0.45868	Adverse	CRi		48	Low	no data	28
P5	0.760052	0.734397	0.473733	Adverse	CR	Allo	Alive	Low	negative	5
P31	0.676503	0.556468	0.50694	Adverse	CR		Alive	Low	no data	31
P22	0.786775	0.558351	0.539977	Favorable	CR		324	Low	negative	22
P25	0.604691	0.550637	0.541515	Intermediate	nonCR	Allo	229	Low	no data	25
P19	0.585265	0.584377	0.560039	Intermediate	nonCR		51	Low	no data	19
P13	0.474097	0.524429	0.560314	Favorable	CR	Allo	Alive	Low	negative MRD, positive NPM1 MRD	13
P16	0.704534		0.561376	Favorable	CRi		221	Low	no data	16
P21	0.47735	0.485973	0.56384	Favorable	Aplastic		24	High	no data	21
P9	0.333642	0.758093	0.581758	Adverse	nonCR	Allo	286	High	negative	9
P4	0.602598	0.605225	0.651845	Adverse	nonCR	Allo	456	High	no data	4
P12	0.650419	1.0447	0.679322	Intermediate	non CR	Allo	502	High	no data	12
P11	0.463864	0.635342	0.746572	Adverse	Aplastic		328	High	no data	11
P26	0.607685	0.832686	0.748896	Adverse	nonCR		162	High	no data	26
P24	0.810256		0.754916	Favorable	CR		1048	High	negative	24
P27	0.77008	0.75903	0.756386	Adverse	nonCR	Allo	321	High	no data	27
P20	0.791834	0.739557	0.771047	Adverse	CR	Allo	Alive	High	negative	20
P15	0.885213	0.861478	0.962591	Intermediate	nonCR		378	High	no data	15
P7	0.637832	1.30719	1.00654	Favorable	Aplastic	Auto	246	High	positive	7
P14	0.9613		1.01478	Intermediate	CR	Auto	448	High	negative	14
P8	0.642435	0.738948	1.06576	Intermediate	CR	Allo	189	High	Positive	8
P17	1.26694	0.922321	1.09129	Adverse	CR		56	High	no data	17
P23	1.42106	1.65861	1.19162	Favorable	Aplastic	Auto	447	High	positive	23
P32	1.94996	1.46811	1.94742	Favorable	Aplastic		49	High	no data	32

## Sheet: Figure 4
Figure 4. Validation by manual blast gating confirm p-ERK1/2 and p-p38 prediction of survival
Arcsinh transformed 90th percentile dual counts
	pERK1/2	pERK1/3	pERK1/4						pp38	pp38	pp38
	0h	4h	24h		survival	pERK1/2 group manually gated		pnr	0h	4h	24h			pp38 group manually gated
P1	0.1816	0.262959	0.0565698	Alive	Alive	Low		P3	0.15972	0.726252	0.15972	Alive	Alive	Low
P3	0.305811	0.15735	0.0868906	Alive	Alive	Low		P29	0.348879	0.371776	0.343222	Alive	Alive	Low
P2	0.21963	0.203982	0.187696	Alive	Alive	Low		P18	0.734697	0.818499	0.362039	Alive	Alive	Low
P6	0.268367	0.449871	0.190447	Alive	Alive	Low		P28	0.605178	0.625922	0.522499	48	Deceased	Low
P29	0.289921	0.373645	0.212986	Alive	Alive	Low		P1	0.703833	0.750991	0.535096	Alive	Alive	Low
P30	2.08663	1.31633	0.215528	Alive	Alive	Low		P31	0.82513	0.552983	0.637528	Alive	Alive	Low
P10	0.252896	0.265278	0.235809	Alive	Alive	Low		P30	1.30447	1.07197	0.737814	Alive	Alive	Low
P28	0.289346	0.26856	0.342844	48	Deceased	Low		P2	0.732824	0.721856	0.783078	Alive	Alive	Low
P25	0.527757	0.430389	0.438784	229	Deceased	Low		P25	0.799472	0.804251	0.80857	229	Deceased	Low
P31	0.672703	0.527582	0.459463	Alive	Alive	Low		P24	1.56171		0.845718	1048	Deceased	Low
P13	0.465235	0.468835	0.503814	Alive	Alive	Low		P10	0.822481	0.829828	0.848615	Alive	Alive	Low
P12	0.519514	0.819532	0.562985	502	Deceased	Low		P12	0.918496	0.970775	0.906879	502	Deceased	Low
P19	0.557991	0.576869	0.569168	51	Deceased	Low		P6	0.940761	1.04121	0.947519	Alive	Alive	Low
P21	0.52127	0.523201	0.574134	24	Deceased	Low		P9	0.983697	2.58068	0.980413	286	Deceased	Low
P18	0.730949	0.768645	0.579088	Alive	Alive	Low		P11	0.84847	0.970112	0.999351	328	Deceased	Low
P5	0.841362	0.728446	0.583518	Alive	Alive	Low		P5	1.52776	1.47764	1.02605	Alive	Alive	Low
P22	0.840925	0.660513	0.587768	324	Deceased	High		P23	1.32689	1.13192	1.02605	447	Deceased	High
P16	0.770018	0	0.599617	221	Deceased	High		P7	1.04221	1.17699	1.04697	246	Deceased	High
P9	0.414066	0.773217	0.682715	286	Deceased	High		P13	0.905351	1.13169	1.04709	Alive	Alive	High
P4	0.615746	0.644784	0.72782	456	Deceased	High		P21	0.986843	0.846877	1.05071	24	Deceased	High
P11	0.419947	0.59607	0.728916	328	Deceased	High		P4	0.797826	1.03378	1.05096	456	Deceased	High
P26	0.625922	0.797376	0.747436	162	Deceased	High		P19	1.11083	0.872009	1.07038	51	Deceased	High
P20	0.813616	0.841652	0.755154	Alive	Alive	High		P22	1.17056	1.11095	1.08417	324	Deceased	High
P24	0.805742	0	0.76513	1048	Deceased	High		P26	0.985009	1.27488	1.13122	162	Deceased	High
P27	0.8266	0.828508	0.775194	321	Deceased	High		P15	1.22586	1.02083	1.19432	378	Deceased	High
P7	0.691226	1.285	0.931244	246	Deceased	High		P16	1.25184		1.20063	221	Deceased	High
P15	0.880666	0.855255	0.956655	378	Deceased	High		P14	1.22142		1.23673	448	Deceased	High
P14	0.977647	0	1.02159	448	Deceased	High		P20	1.23577	1.50251	1.27135	Alive	Alive	High
P8	0.587258	0.647909	1.03415	189	Deceased	High		P27	1.23855	1.24165	1.39043	321	Deceased	High
P23	1.28736	1.21206	1.03441	447	Deceased	High		P32	1.73224	1.61802	1.66688	49	Deceased	High
P17	1.77342	1.24271	1.54609	56	Deceased	High		P8	1.14285	1.66228	1.66863	189	Deceased	High
P32	2.00301	1.52601	2.01392	49	Deceased	High		P17	1.66301	1.0578	1.77665	56	Deceased	High

## Sheet: Figure 5
Figure 5. RNA sequencing show AP-1 complex induction after start of induction chemotherapy
b. Identical to the pERK1/2 data shown in figure 3 b.
c, Hierarchical clustering (Euclidean distance) of the 10 patients with post-treatment samples, based on the gene expression (DESeq normalized counts) of the 62 differentially expressed genes post-treatment identified between the 24h-p-ERK1/2 high and low groups (p<0.05, two-sided students t-test). The heatmap show z-scored DESeq2 normalized counts. The two timepoints post chemotherapy (4 and 24h…
WT1	0	0	0	0	0	0	0	0	0	0	0	0	0	0	0	0	0	0	0	0	0	0	0	0	0	1	1	1	0	0	0	0
BCORL1	0	0	0	0	0	0	0	0	0	0	0	0	0	0	0	0	0	0	0	0	0	0	1	0	0	0	0	0	0	0	0	0
IDH1	0	0	0	0	0	0	0	0	0	0	0	0	0	0	0	0	0	0	0	1	1	1	0	0	1	0	0	0	0	0	0	0
EZH2	0	0	0	0	0	0	0	0	0	0	0	0	0	0	0	0	0	0	0	1	1	1	0	0	0	0	0	0	0	0	0	0
PTPN11	0	0	0	0	0	0	0	0	0	0	0	0	0	0	0	0	1	1	1	0	0	0	0	0	0	0	0	0	0	0	0	0
CSF3R	0	0	0	0	0	0	0	0	0	0	0	0	0	0	1	1	0	0	0	0	0	0	0	0	0	0	0	0	0	0	0	0
CEBPAbi	0	0	0	0	0	0	0	0	0	0	0	0	0	0	1	1	0	0	0	1	1	1	0	0	0	0	0	0	0	0	0	0
DNMT3A	0	0	0	0	0	0	0	0	0	0	0	0	0	0	1	1	1	1	1	1	1	1	0	0	0	0	0	0	0	0	0	0
CBL	0	0	0	0	0	0	0	0	0	1	1	1	0	0	0	0	0	0	0	0	0	0	0	0	0	0	0	0	0	0	0	0
TET2	0	0	0	0	0	0	1	1	1	0	0	0	0	0	1	1	0	0	0	0	1	1	1	1	0	0	0	0	0	0	0	0
SRSF2	0	0	0	1	1	1	0	0	0	0	0	0	0	0	0	0	0	0	0	0	0	0	0	0	0	0	0	0	0	1	1	1
RAD21	0	0	0	1	1	1	1	1	1	0	0	0	0	0	0	0	0	0	0	0	0	0	0	0	0	0	0	0	0	0	0	0
KRAS	1	1	1	0	0	0	1	1	1	0	0	0	0	0	0	0	0	0	0	0	0	0	0	0	0	0	0	0	0	0	0	0
PTPN11	0	0	0	0	0	0	0	0	0	0	0	0	0	0	0	0	1	1	1	0	0	0	0	0	0	0	0	0	0	0	0	0
ASXL1	0	0	0	0	0	0	0	0	0	0	0	0	0	0	0	0	0	0	0	1	1	1	0	0	0	0	0	0	0	0	0	0
RUNX1	0	0	0	1	1	1	0	0	0	0	0	0	0	0	0	0	0	0	0	0	0	0	0	0	0	0	0	0	0	0	0	0
Inv (3)	0	0	0	0	0	0	0	0	0	0	0	0	0	0	0	0	0	1	1	1	0	0	0	0	0	0	0	0	0	0	0	0
Inv (16)	1	1	1	0	0	0	0	0	0	1	1	1	0	0	0	0	0	0	0	0	0	0	0	0	0	0	0	0	0	0	0	0
del(7)	0	0	0	0	0	0	0	0	0	0	0	0	0	0	0	0	1	1	1	1	1	1	0	0	0	0	0	0	0	0	0	0
NPM1	0	0	0	0	0	0	1	1	1	0	0	0	1	1	0	0	0	0	0	0	0	0	0	1	0	0	0	0	0	0	0	0
FLT3_ITD	0	0	0	0	0	0	0	0	0	0	0	0	1	1	0	0	0	0	0	0	0	0	0	1	0	1	1	1	0	0	0	0
Survival	Alive	Alive	Alive	Alive	Alive	Alive	Deceased	Deceased	Deceased	Deceased	Deceased	Deceased	Deceased	Deceased	Deceased	Deceased	Alive	Alive	Alive	Deceased	Deceased	Deceased	Deceased	Deceased	Deceased	Deceased	Deceased	Deceased	Deceased	Deceased	Deceased	Deceased
Patient nr and timepoint	P2 0h	P2 4h	P2 24h	P5 0h	P5 4h	P5 24h	P23 0h	P23 4h	P23 24h	P7 0h	P7 4h	P7 24h	P14 0h	P14 24h	P16 0h	P16 24h	P20 0h	P20 4h	P20 24h	P4 0h	P4 4h	P4 24h	P6 0h	P24 0h	P27 0h	P9 0h	P9 4h	P9 24h	P11 0h	P15 0h	P15 4h	P15 24h
Group and time	Low_pERK_0h	Low_pERK_after	Low_pERK_after	Low_pERK_0h	Low_pERK_after	Low_pERK_after	High_pERK_0h	High_pERK_after	High_pERK_after	High_pERK_0h	High_pERK_after	High_pERK_after	High_pERK_0h	High_pERK_after	Low_pERK_0h	Low_pERK_after	High_pERK_0h	High_pERK_after	High_pERK_after	High_pERK_0h	High_pERK_after	High_pERK_after	Low_pERK_0h	High_pERK_0h	High_pERK_0h	High_pERK_0h	High_pERK_after	High_pERK_after	High_pERK_0h	High_pERK_0h	High_pERK_after	High_pERK_after
Group and timepoint	Low_pERK_0h	Low_pERK_4h	Low_pERK_24h	Low_pERK_0h	Low_pERK_4h	Low_pERK_24h	High_pERK_0h	High_pERK_4h	High_pERK_24h	High_pERK_0h	High_pERK_4h	High_pERK_24h	High_pERK_0h	High_pERK_24h	Low_pERK_0h	Low_pERK_24h	High_pERK_0h	High_pERK_4h	High_pERK_24h	High_pERK_0h	High_pERK_4h	High_pERK_24h	Low_pERK_0h	High_pERK_0h	High_pERK_0h	High_pERK_0h	High_pERK_4h	High_pERK_24h	High_pERK_0h	High_pERK_0h	High_pERK_4h	High_pERK_24h
24h pERK1/2 Group (MC9)	Low_pERK	Low_pERK	Low_pERK	Low_pERK	Low_pERK	Low_pERK	High_pERK	High_pERK	High_pERK	High_pERK	High_pERK	High_pERK	High_pERK	High_pERK	Low_pERK	Low_pERK	High_pERK	High_pERK	High_pERK	High_pERK	High_pERK	High_pERK	Low_pERK	High_pERK	High_pERK	High_pERK	High_pERK	High_pERK	High_pERK	High_pERK	High_pERK	High_pERK	Student's T-test p-value
ANGEL1	0.686573028564453	0.827529072761536	1.11734020709991	1.25673091411591	0.982150554656982	1.00002264976501	-0.851013123989105	-0.89579963684082	0.0584914162755013	0.357970952987671	-0.0238617472350597	0.944544732570648	1.24730575084686	1.50676727294922	0.00233428995124996	0.904462456703186	-0.227026388049126	0.291944175958633	-0.194586008787155	-0.394497126340866	-0.588216960430145	-0.31841903924942	-0.203502506017685	-1.65187060832977	-2.99208092689514	-0.552936732769012	-0.379747182130814	-0.126675322651863	-1.87063491344452	0.990513563156128	-0.474868535995483	-0.428944408893585	0.00360874083826946
FOXC1	-0.746745884418488	-0.722250521183014	-0.808626234531403	-0.591979801654816	-1.03217542171478	-0.926524758338928	0.033806886523962	0.350720584392548	0.125485569238663	-0.995805859565735	-0.809511125087738	-0.932656586170197	1.18609607219696	1.31461906433105	-1.01480293273926	-0.628394186496735	0.858513414859772	0.793619692325592	0.523907661437988	1.35385930538177	1.62331449985504	1.75546383857727	-0.400338619947433	2.28309774398804	-0.61519718170166	0.572921097278595	0.501871824264526	0.712616682052612	-0.577006280422211	-0.988250434398651	-1.19211399555206	-1.00753426551819	0.0278296298725257
GPR137B	1.0951474905014	1.04818522930145	1.23933696746826	0.556900084018707	0.727623462677002	0.0670263171195984	-0.0165300294756889	0.063877709209919	0.716277360916138	1.13829851150513	0.654062807559967	0.794679164886475	-1.26597797870636	-1.1403523683548	-0.118229381740093	-0.0861307680606842	0.315608829259872	-0.0618785955011845	0.317953258752823	-1.50872528553009	-1.43991804122925	-1.49896430969238	0.898744463920593	0.986353874206543	0.184708714485168	-1.237300157547	-1.21094536781311	-1.52495193481445	2.26756906509399	-0.711423397064209	-0.904702842235565	-0.346322655677795	0.0315954899153712
HSP90AA1	-0.952887117862701	-1.45389807224274	-1.63011229038239	-0.58170485496521	-0.758741855621338	-0.980606257915497	-0.431544423103333	-0.187749147415161	-0.580481350421906	-0.413416385650635	-0.121762052178383	-0.456758320331573	0.535882771015167	0.245401725172997	-0.432897567749023	-0.922460317611694	-0.492028951644897	-0.406007766723633	-0.811652421951294	-0.6843501329422	0.237258985638618	-0.0529958941042423	0.481228858232498	0.966512560844421	0.989701330661774	2.24626445770264	2.25735545158386	1.78170526027679	1.03489911556244	-0.670178413391113	1.1938887834549	1.0521342754364	0.00470296656685144
DNAJA1	-1.66722512245178	-1.05975019931793	-1.27998507022858	-0.721457779407501	-0.714257419109344	-1.13825011253357	0.131863281130791	0.497484475374222	-0.0128056667745113	-0.31421172618866	0.660383760929108	-0.161177277565002	0.32996016740799	0.247296333312988	-0.853784561157227	0.342284560203552	-0.736112534999847	0.116128072142601	-0.69489312171936	-2.11942887306213	0.353613078594208	-0.122883006930351	0.102108307182789	0.942229449748993	1.59359061717987	2.09383773803711	1.77673423290253	0.948921859264374	-0.00123651826288551	-0.787711381912231	1.6685506105423	0.580183923244476	0.00405964411352881
TMPRSS11E	-0.367722034454346	-0.367722034454346	-0.367722034454346	-0.367722034454346	1.98097455501556	2.44948530197144	-0.367722034454346	-0.367722034454346	-0.367722034454346	2.72543716430664	-0.367722034454346	-0.367722034454346	-0.367722034454346	-0.367722034454346	-0.367722034454346	-0.367722034454346	-0.367722034454346	-0.367722034454346	-0.367722034454346	3.14031982421875	-0.367722034454346	-0.367722034454346	-0.367722034454346	-0.367722034454346	-0.367722034454346	-0.367722034454346	-0.367722034454346	-0.367722034454346	-0.367722034454346	-0.367722034454346	-0.367722034454346	-0.367722034454346	0.0140386354010094
GADD45B	1.37573230266571	1.0563999414444	0.934913814067841	0.919029712677002	0.6096111536026	0.578069865703583	-0.18046623468399	-0.720908164978027	0.702406406402588	0.957213759422302	0.841215550899506	1.63704347610474	-1.28301918506622	-1.30084705352783	-0.386239528656006	1.01197111606598	-0.392622143030167	-0.515240669250488	-0.112051382660866	-0.997597336769104	0.972558498382568	0.220265969634056	1.48759579658508	-0.983072459697723	-0.232969671487808	-0.981873631477356	-0.523127436637878	-1.35541069507599	0.685203492641449	-1.98386216163635	-0.525143682956696	-1.51477921009064	0.0411834471217133
TRIM9	-0.426742047071457	-1.12782919406891	-0.808566987514496	-0.624359309673309	-1.12001812458038	-1.10184252262115	-0.301417738199234	-0.660527467727661	-1.29535222053528	0.267497062683105	-0.571576654911041	-0.814685344696045	-0.434890329837799	-0.703668296337128	-1.08659255504608	-0.972362279891968	0.00925967935472727	-0.12931601703167	-0.0220173131674528	0.391244441270828	-0.169047132134438	0.0474056079983711	-0.394427835941315	0.977672576904297	2.01808834075928	1.05437350273132	1.12994658946991	0.783435940742493	0.335506677627563	1.53739750385284	1.77794253826141	2.43546891212463	0.0332505007022684
NINL	1.84199404716492	1.49026191234589	1.79023218154907	0.0309305842965841	0.284531831741333	0.692439913749695	0.107389524579048	0.137383162975311	-0.183406591415405	0.0820702761411667	-0.0129541680216789	-0.400438010692596	-0.745485544204712	-0.598236739635468	-0.691455185413361	0.0663586556911469	-0.194508165121078	-0.4419125020504	0.345663279294968	1.5384920835495	1.34244072437286	1.57038164138794	-0.299925416707993	0.422227680683136	-2.78027582168579	-0.418921262025833	-0.490970939397812	-0.23845386505127	-0.938746333122253	-1.10375368595123	-1.15704333782196	-1.04630970954895	0.0357939821946789
RNF24	-1.7337394952774	-1.56698036193848	-1.12783181667328	-0.6382697224617	-0.77603018283844	-0.734872937202454	0.836927354335785	0.766845285892487	0.24425695836544	0.455938965082169	0.255596816539764	0.453546822071075	1.37096416950226	1.25780415534973	1.22452569007874	0.573805630207062	0.709901511669159	0.468274086713791	0.455531537532806	0.40642186999321	0.303212612867355	0.0437751263380051	-0.314378350973129	0.970720291137695	0.464599549770355	0.682288110256195	0.0454959943890572	0.72940331697464	-3.04153347015381	-0.639992535114288	-1.38104736804962	-0.765159785747528	0.0213431563497112
PCSK1N	1.85048675537109	1.42772948741913	1.01381027698517	0.0212911628186703	0.823767423629761	1.10550320148468	-0.187580794095993	-1.0993926525116	-0.360904186964035	-0.156934693455696	0.216332644224167	0.119301915168762	-0.0628593191504478	-0.529937624931335	-1.0993926525116	-1.0993926525116	-1.0993926525116	-0.23119293153286	0.044654618948698	1.20162105560303	0.554509937763214	0.393925815820694	-1.0993926525116	-1.0993926525116	2.94001626968384	-1.0993926525116	-0.524665832519531	-1.0993926525116	0.783404350280762	-0.503340184688568	-0.550482571125031	-0.593315601348877	0.0183713884331611
CMC2	-0.252925544977188	-0.348012298345566	-0.856384694576263	-1.54065763950348	-1.27311992645264	-1.23392677307129	-0.626656472682953	-0.725582659244537	-1.08412873744965	-1.12586259841919	-1.08273577690125	-1.34586489200592	0.888074457645416	0.35891056060791	0.241045013070107	-0.943698227405548	-0.105375863611698	-0.208619445562363	-0.43914008140564	0.165058001875877	0.361237496137619	0.0357150137424469	0.500932216644287	0.404880106449127	1.08181059360504	1.50507378578186	0.897536277770996	1.03930008411407	2.29931020736694	0.706850230693817	1.96979415416718	0.737163305282593	0.0492931843765224
PLAT	1.20688354969025	1.95744180679321	1.30029678344727	0.242039367556572	0.733080565929413	2.21515893936157	-0.770507156848907	-1.01618933677673	-0.188256949186325	0.101817682385445	-0.561168074607849	-0.538106143474579	-1.11401176452637	-1.52894556522369	0.153327435255051	-0.677091300487518	0.0604884587228298	-1.16035997867584	0.863704800605774	1.36603307723999	0.0814432799816132	-0.440521389245987	0.593294203281403	-0.548327565193176	-0.0255368016660213	-1.28589844703674	-1.1806435585022	-1.62494575977325	0.97982120513916	0.193325787782669	-0.189787238836288	0.802140057086945	0.0034451539608049
SLC30A3	0.619707822799683	-2.12830686569214	0.479719132184982	2.13100147247314	-0.554380297660828	-1.34886336326599	-0.39018777012825	0.0110276825726032	-1.12834143638611	-0.654247164726257	-0.514794528484344	-0.764908313751221	1.34626376628876	0.00886308774352074	-0.710347294807434	-0.857535779476166	0.92465341091156	0.442094385623932	-0.130456611514091	-2.12830686569214	-0.498161613941193	1.64391660690308	-0.019931809976697	0.0854391679167747	0.402293711900711	-0.0397871918976307	0.48618671298027	-0.254886984825134	0.0237425174564123	1.13626289367676	1.56702184677124	0.815249681472778	0.0429537539922392
PNO1	-0.908179938793182	-0.768113613128662	-1.14877462387085	0.168651044368744	-1.67852902412415	-1.30064785480499	-0.657426655292511	0.295915216207504	-0.0913385972380638	0.0382742844521999	-0.189819291234016	-0.41568461060524	-0.298376262187958	-0.475086808204651	-0.905910491943359	0.0902722105383873	-0.168449580669403	-1.06991398334503	-1.42113530635834	0.187969997525215	0.0232343468815088	-0.497996956110001	0.969900965690613	1.02727460861206	0.563115775585175	2.34461784362793	0.212838992476463	0.701483249664307	2.55947804450989	0.242018684744835	1.51846086978912	1.05187737941742	0.0366708724400589
SLC2A1	0.365131616592407	0.452656000852585	-0.0852243825793266	0.506578266620636	2.0022509098053	2.01636052131653	0.352673351764679	-0.142230659723282	0.303312361240387	0.0758111551403999	-0.551063418388367	-0.915044605731964	0.55329954624176	0.447126626968384	-1.37030065059662	-0.359567165374756	-0.55235368013382	-0.560206294059753	-0.193507611751556	0.169196292757988	0.763834893703461	-0.150869980454445	-2.21794390678406	-0.00170404452364892	2.19962477684021	-1.40372693538666	-1.46801006793976	-1.27865374088287	1.23302638530731	0.132610097527504	-0.0445989705622196	-0.278486639261246	0.0169775374353731
SGK1	1.46374332904816	1.27160108089447	1.25806057453156	0.493960440158844	0.245842322707176	0.0997106954455376	-0.306022554636002	0.274518400430679	0.196063846349716	0.315667659044266	0.444067656993866	0.293500781059265	-2.1910445690155	-1.99070692062378	-0.590260088443756	0.430815517902374	0.520803391933441	0.239267289638519	0.387417793273926	-1.10387134552002	0.776804208755493	0.0582434497773647	1.33070957660675	1.16481709480286	0.498493522405624	-1.44142234325409	-1.30707669258118	-1.51809108257294	1.08021187782288	-0.357697606086731	-0.62358170747757	-1.41454577445984	0.0425575048240313
GPR75	-1.93504929542542	-1.74939179420471	-1.62542867660522	-0.561343550682068	-0.0860918015241623	-0.731862366199493	-0.551295816898346	0.632880330085754	-0.359043568372726	-1.36870443820953	0.210722833871841	-1.12139821052551	-0.193590760231018	0.39122673869133	-0.625654458999634	-1.05241346359253	0.218988999724388	0.35785961151123	1.05400395393372	0.636326849460602	-0.293642491102219	0.637798368930817	-0.0943925306200981	1.05498278141022	-0.0747389271855354	0.792107880115509	1.51920580863953	1.42126941680908	-0.641432702541351	1.46210217475891	0.79055643081665	1.88544273376465	0.00154797413127808
ELF1	-1.21977818012238	-1.09657418727875	-1.26029336452484	-1.31760811805725	-1.19672298431396	-1.35189378261566	0.198684230446815	0.0303228814154863	-0.479426920413971	-0.314063638448715	-0.669345617294312	-0.590539515018463	0.444594413042068	0.579219818115234	-0.361598759889603	0.380653649568558	0.0383027978241444	0.00858628191053867	-0.632788479328156	-1.60027599334717	0.0777282491326332	-0.232592090964317	0.765824317932129	2.17094039916992	2.25588655471802	0.75405615568161	-0.146195292472839	0.157640621066093	0.736581921577454	1.30862605571747	1.58730506896973	0.974743366241455	0.016755249869011
HERPUD2	1.76023209095001	1.45111703872681	1.39431142807007	0.492283344268799	0.275765746831894	0.258955776691437	-0.700468957424164	-0.35697129368782	-0.637456357479095	0.64789617061615	0.144398346543312	0.582857370376587	0.468922913074493	0.539207935333252	0.601789653301239	2.26869654655457	-1.53031384944916	-1.60735893249512	-1.12613844871521	-2.19550919532776	-0.392789244651794	-0.818752884864807	0.521175265312195	-0.757586061954498	0.458648890256882	-0.0446276776492596	-0.43034815788269	-0.359547823667526	0.719438910484314	0.258408457040787	-0.759414374828339	-1.12682271003723	0.000464485327777367
ID1	-0.86097526550293	-1.09879148006439	-1.03758299350739	-0.947085797786713	-1.23183739185333	-0.961531817913055	-1.17831242084503	-1.00546860694885	-0.91309005022049	0.803549766540527	0.425452589988708	0.693885862827301	1.39546346664429	1.30688393115997	-0.881031632423401	-0.333528190851212	0.363601565361023	0.00947316456586123	0.671349346637726	-0.509503960609436	0.775334179401398	0.363599747419357	0.182970210909843	0.940149903297424	0.789037466049194	1.0376763343811	0.915095269680023	0.609487116336823	2.63934230804443	-0.659515202045441	-0.934350907802582	-1.36974656581879	0.0204709613824977
DNAJB9	0.394072622060776	0.720611453056335	0.367522746324539	0.45450434088707	1.17139852046967	0.955135762691498	-0.214903861284256	-0.100619614124298	-0.173214629292488	0.576357364654541	0.852667093276978	1.10047376155853	-0.71317332983017	-0.367496162652969	-1.22526335716248	-0.355332881212234	-1.71457862854004	-1.30630934238434	-0.0330168046057224	-1.99157643318176	-0.41460856795311	-0.912260234355927	0.723957419395447	0.968492090702057	1.42484295368195	-0.995557308197021	-0.532773375511169	-1.27663362026215	2.45632910728455	0.223781019449234	0.66539204120636	-0.728220224380493	0.0464355883118217
UTP3	-2.19062280654907	-1.10458207130432	-1.41846120357513	-0.0165491029620171	0.571534097194672	0.267451822757721	0.849173247814178	0.737885534763336	0.984141647815704	0.610171020030975	0.794278502464294	1.04493987560272	0.847090065479279	1.21012461185455	0.370882779359818	-0.729573011398315	0.164872318506241	0.366711497306824	-0.456378161907196	-1.25188064575195	-0.00759714189916849	-0.0652608349919319	-0.167347967624664	0.693601846694946	-0.186114743351936	1.22054398059845	0.440712630748749	0.851287364959717	-0.774516463279724	-3.12307620048523	-0.267221868038177	-0.266220897436142	0.0195966405039476
RNF128	-0.60534930229187	1.84132349491119	1.79226660728455	1.90245962142944	1.63904738426208	0.957598805427551	-0.60534930229187	-0.60534930229187	-0.60534930229187	1.49518871307373	-0.60534930229187	-0.60534930229187	-0.60534930229187	-0.60534930229187	-0.60534930229187	-0.60534930229187	1.16088056564331	-0.60534930229187	1.21278190612793	-0.60534930229187	-0.60534930229187	-0.60534930229187	-0.60534930229187	-0.60534930229187	-0.60534930229187	-0.60534930229187	-0.60534930229187	-0.60534930229187	1.92148697376251	-0.60534930229187	-0.60534930229187	-0.60534930229187	0.000382277966321519
CDK7	-0.0273412615060806	-1.72930347919464	-0.865636169910431	-0.23871722817421	-0.0453451871871948	-0.505825698375702	-0.142131239175797	-0.534098625183105	-0.136833757162094	-0.26746878027916	-0.174745589494705	-0.147342696785927	2.33222484588623	-0.221496075391769	-0.50838965177536	-1.37010943889618	-0.0180401485413313	-0.59249484539032	-0.758845388889313	0.215970352292061	-0.312715411186218	0.190852850675583	2.57833290100098	0.383081883192062	3.11748504638672	-0.117413856089115	-0.24622654914856	-0.202696293592453	0.334726572036743	-0.821316301822662	0.376386493444443	0.455472767353058	0.00787164544955148
PNPLA8	0.86750191450119	0.867082476615906	0.83375096321106	0.0998255610466003	0.158207297325134	-0.0253994017839432	-0.0485636629164219	0.0225529242306948	0.128980383276939	0.406836777925491	0.604479372501373	0.878144323825836	-0.595638036727905	-0.472623467445374	-0.251890361309052	1.05420708656311	-1.41955614089966	-1.02604234218597	-0.931984305381775	-2.57897520065308	-1.09228253364563	-1.61139500141144	1.82871460914612	1.13204669952393	1.62700188159943	-0.212946832180023	-0.515994369983673	-0.855578482151031	1.37639796733856	-0.650839328765869	0.74829375743866	-0.344314724206924	0.0259867062547426
HNRNPA1	-3.08265972137451	-1.47196638584137	-2.47764468193054	0.136964023113251	-0.220154300332069	-0.385808169841766	0.465059340000153	0.187490791082382	-0.564691781997681	0.379590213298798	0.0605960190296173	-0.430696845054626	1.10053992271423	0.909444451332092	0.52471923828125	-0.248486652970314	0.0639031082391739	0.214187011122704	-0.872703671455383	-0.507000803947449	1.15799975395203	0.802855908870697	-0.927629172801971	0.686969935894012	0.809038400650024	1.5307902097702	1.01619875431061	0.915174424648285	0.14849916100502	-0.488116294145584	0.38573095202446	0.181806772947311	0.00540655180674947
IER3	-0.367247939109802	-0.367247939109802	0.702356934547424	3.41072702407837	2.77496314048767	2.72798442840576	-0.367247939109802	-0.367247939109802	-0.367247939109802	0.299663186073303	-0.367247939109802	-0.367247939109802	-0.367247939109802	-0.367247939109802	-0.367247939109802	-0.367247939109802	-0.367247939109802	-0.367247939109802	-0.367247939109802	-0.367247939109802	-0.367247939109802	-0.367247939109802	-0.367247939109802	-0.367247939109802	-0.367247939109802	-0.367247939109802	-0.367247939109802	-0.367247939109802	-0.367247939109802	-0.367247939109802	-0.367247939109802	-0.367247939109802	0.00279908071655459
CPNE8	-1.5815761089325	-1.55763804912567	-1.77089047431946	-0.0938054472208023	-0.126339733600616	-0.0790074467658997	0.833661377429962	0.820350527763367	0.869558811187744	-0.00262132659554482	0.0874469950795174	0.176856726408005	0.619464635848999	0.673159956932068	-2.92740058898926	-2.6806812286377	0.0105447880923748	0.119187824428082	0.110016450285912	0.0803476274013519	0.240510553121567	0.174051508307457	0.220961660146713	0.683433592319489	0.821526527404785	0.848984479904175	0.819567799568176	0.759688913822174	0.390806198120117	0.428219050168991	0.520887613296509	0.510726749897003	9.21493194785783E-05
TOB1	1.28387320041656	2.24425482749939	1.60112345218658	0.94912850856781	0.558929622173309	0.466343760490417	-0.481709390878677	0.182352915406227	0.396122664213181	-0.206270784139633	0.932176530361176	0.0726626217365265	-1.54951906204224	-0.853786706924438	-1.19621729850769	0.0787026360630989	-0.290049701929092	0.230402648448944	0.984889149665833	-1.00800049304962	0.763411343097687	0.621178567409515	0.295063227415085	-0.459795862436295	-0.348563343286514	-1.46577155590057	-0.981303095817566	-1.67163050174713	1.27630662918091	-1.46098923683167	0.138602882623672	-1.10191786289215	0.0412266201358598
CYR61	-1.29975318908691	-1.08202922344208	-1.40366339683533	0.000283910077996552	-0.643596768379211	-0.223622560501099	-0.0859754607081413	0.124622836709023	-0.911543071269989	-0.103292152285576	-0.7682004570961	-1.32567071914673	0.314724832773209	-0.401460736989975	0.208159953355789	-1.64444422721863	1.01822113990784	-0.175804242491722	0.778115391731262	1.94585859775543	1.06319761276245	1.53097832202911	-0.810082197189331	-0.302590638399124	2.36772799491882	0.233168691396713	0.675270557403564	0.596353590488434	-1.30453538894653	-0.12911519408226	0.69650536775589	1.06219077110291	0.0110976896409269
CRABP2	1.36517214775085	-0.85240650177002	-0.666507244110107	1.03626263141632	-0.614446103572845	-0.840807914733887	-0.520044088363647	0.276317775249481	-0.0610124133527279	0.27636730670929	-0.752885639667511	-0.489829242229462	-1.21279263496399	-1.60073661804199	-0.153653562068939	-2.92025184631348	0.356426537036896	0.836817800998688	0.944779455661774	0.658858001232147	-0.0454118251800537	-0.0221257954835892	0.122388660907745	1.21397387981415	0.0920175090432167	-0.414963662624359	-0.491778761148453	-0.665350198745728	1.70015144348145	1.67605841159821	0.558212876319885	1.21119952201843	0.0189842154240606
SPOPL	0.603227615356445	0.531222999095917	0.89753258228302	0.540805518627167	0.0472898744046688	-0.620508193969727	0.276230692863464	0.0348316393792629	0.410010665655136	0.235597342252731	0.209598571062088	0.427878469228745	-1.1772313117981	-1.3746680021286	-0.00234965537674725	0.838185548782349	-0.461323350667953	-0.528123497962952	0.2220079600811	-1.42405939102173	-0.638956248760223	-0.38752144575119	2.69131326675415	0.337115257978439	0.895453989505768	-0.294322073459625	-1.23986625671387	-0.871394038200378	2.77416038513184	-0.785253047943115	-0.955448508262634	-1.2114372253418	0.0341790040359737
SFRP2	0.108612567186356	0.902044594287872	0.483706802129745	0.596350908279419	1.6693696975708	2.43472242355347	-1.09816360473633	-0.352619081735611	-0.411535680294037	-0.221889987587929	-1.09816360473633	0.0349478200078011	-1.09816360473633	-1.09816360473633	-1.09816360473633	-1.09816360473633	0.156338602304459	-0.115537256002426	0.317943632602692	-1.09816360473633	-1.09816360473633	-1.09816360473633	1.46551585197449	0.397554695606232	1.65370118618011	-0.260937333106995	-1.09816360473633	-0.635705769062042	1.31569457054138	0.900914788246155	0.0211923439055681	0.521250367164612	0.00777099447534481
TSLP	-1.25841891765594	-1.69088637828827	-1.28154683113098	-0.638327300548553	-0.937186300754547	-0.433486133813858	0.183634519577026	0.184392631053925	0.545230090618134	-0.654375791549683	-0.407170414924622	-0.196323782205582	1.33129227161407	1.24080061912537	-1.69088637828827	-1.69088637828827	0.901334762573242	1.53990304470062	0.762652158737183	-0.415284782648087	0.160341456532478	-0.0715116858482361	-0.862823843955994	1.08975398540497	1.09703516960144	-0.285171926021576	-0.15297819674015	-0.172089233994484	-0.200076833367348	0.612911343574524	1.77522039413452	1.61492872238159	0.000340156177075113
ABT1	-0.856654524803162	1.15660154819489	-0.103768303990364	-0.141149014234543	0.461712509393692	0.232169046998024	-0.286339223384857	-0.424069583415985	-0.800167381763458	0.498385399580002	0.287806838750839	-0.207725629210472	-0.435973584651947	-0.0427168644964695	-1.93583059310913	1.71690475940704	-0.896729230880737	0.0699400305747986	-1.20740008354187	-1.72293984889984	1.19849944114685	0.483796030282974	0.746885180473328	1.43828678131104	2.14692449569702	1.0157310962677	-1.59946417808533	-1.17432618141174	1.00379717350006	-0.44200924038887	0.171855434775352	-0.352032154798508	0.0283055816231509
HS3ST3A1	1.20778679847717	1.58111786842346	1.36250925064087	-0.25985723733902	0.341489315032959	0.342858731746674	-0.174031436443329	-0.256850600242615	-0.053969468921423	0.76851886510849	0.978618860244751	0.567717909812927	-0.267973214387894	-0.535342752933502	-0.292348861694336	0.882045030593872	0.279378205537796	0.875706315040588	0.717301607131958	-0.000936448224820197	0.176861137151718	-0.345699399709702	1.30448722839355	0.355143457651138	-1.83457684516907	-0.482363939285278	-0.597044825553894	-0.359464257955551	0.193034365773201	-1.92438745498657	-1.97576320171356	-2.57396507263184	0.0339111442532785
PITPNC1	1.56909227371216	1.5254408121109	1.56786298751831	0.459038227796555	0.678909540176392	0.42896294593811	-0.687526643276215	-0.621696829795837	-0.340770423412323	0.80321478843689	0.868326663970947	0.459254741668701	-2.65223670005798	-2.0682327747345	0.110058516263962	0.929985761642456	-0.170746833086014	-0.173280879855156	0.624204516410828	0.383529514074326	0.816477656364441	-0.0263785608112812	0.534309089183807	-1.78017842769623	-1.05675601959229	-0.733934342861176	-0.777758181095123	-0.871948301792145	0.254707396030426	0.442304104566574	-0.277350753545761	-0.216883942484856	0.00635005392240271
HK2	1.32023286819458	0.90985369682312	1.50280320644379	0.391322523355484	-0.0874682143330574	-0.210414364933968	-0.395947307348251	-0.859193444252014	-0.322226583957672	1.14711344242096	0.807783424854279	1.24508273601532	0.646881878376007	0.435808837413788	1.46279394626617	1.52617883682251	-0.717248320579529	-1.12051117420197	-0.588339626789093	-0.14690525829792	-0.101508557796478	-0.102168798446655	0.335979670286179	-0.622076570987701	-0.0540392398834229	0.688917815685272	-0.15922012925148	0.282522231340408	-1.8948757648468	-1.58120489120483	-1.71902859210968	-2.02089834213257	0.044309765497102
DNAJB4	-1.41778647899628	-1.51093339920044	-1.95321011543274	-0.85369461774826	-0.362347275018692	-0.162008300423622	-0.0596653297543526	0.328314244747162	-0.28327876329422	-1.80569982528687	-0.797614753246307	-1.45630788803101	0.97815066576004	1.18086135387421	0.163940206170082	0.178541243076324	0.281673699617386	0.443516612052917	0.0766482800245285	-0.12673656642437	0.147011741995811	0.317564427852631	-0.800805926322937	-0.402194947004318	1.84695982933044	0.876486659049988	1.63258039951324	0.924163043498993	-0.228302672505379	-0.0542793571949005	1.77209937572479	1.1263542175293	0.0279210042346479
SLC30A7	1.13016319274902	1.15219616889954	1.37637341022491	-0.56693959236145	-0.650625646114349	-0.52831494808197	-0.623553395271301	-1.09144282341003	-0.881426155567169	1.03093826770782	0.41991600394249	1.30866658687592	-0.80173134803772	-0.515786170959473	0.159090518951416	2.43276405334473	-0.213943213224411	-0.371901959180832	0.217546790838242	-1.20587158203125	-0.330831825733185	-0.0647613108158112	2.51279377937317	-0.665566325187683	-0.373926252126694	0.686551213264465	-0.173648357391357	-0.310483396053314	-1.8675639629364	-0.447337567806244	-0.198925971984863	-0.542418122291565	0.0476503469495934
OTUD4	-1.85487973690033	-1.81020283699036	-1.61232709884644	-0.848619282245636	-0.537807285785675	-0.998631060123444	0.719951808452606	0.745992124080658	0.217045709490776	-0.811197996139526	-0.473479598760605	-0.736708700656891	0.889033257961273	1.18560004234314	0.396391302347183	-0.669889092445374	-0.419347733259201	-0.1862653195858	-1.02323162555695	-0.888836443424225	-0.18893963098526	-0.176498800516129	-0.0967558771371841	-0.0612757503986359	1.83876478672028	1.2110401391983	0.592618405818939	0.579395055770874	1.32160592079163	0.758759617805481	1.58132493495941	1.35737097263336	0.00314453033929046
F2RL1	0.0604650005698204	0.0862560644745827	-0.0700910240411758	-1.46766173839569	-1.15262973308563	-0.936416923999786	-1.34590327739716	-1.18708157539368	-1.22413349151611	1.19138038158417	0.95127534866333	0.972660660743713	-0.197427868843079	0.032033059746027	-1.83719420433044	-1.124960064888	1.01800775527954	1.06257605552673	0.786729574203491	0.0635128542780876	0.397510707378387	0.405830651521683	0.588075816631317	-1.52966892719269	-0.146459370851517	-0.0384337976574898	-0.108289815485477	0.00685308733955026	-0.172968804836273	1.76374578475952	1.65723013877869	1.4951776266098	0.030354910669687
DDX21	-1.73946559429169	-1.46529877185822	-2.07614231109619	-0.0167577434331179	-0.228987067937851	-0.548366963863373	-0.327634245157242	-0.00305623700842261	-0.689381718635559	0.597575724124908	0.524448096752167	0.213342636823654	0.524582922458649	0.423103094100952	-0.18908466398716	0.0525179617106915	-0.713176548480988	-0.356798857450485	-1.02865839004517	-1.74622583389282	0.227551952004433	-0.150157243013382	-0.520376741886139	1.03339266777039	1.60482668876648	2.1369252204895	0.925416588783264	0.586863815784454	1.92833375930786	-0.302053779363632	0.998086333274841	0.324655383825302	0.012517630357264
ABTB2	-1.55427610874176	-1.42285096645355	-0.926347553730011	-0.557877600193024	-0.414236932992935	-0.408601254224777	1.09085953235626	1.5305757522583	0.846108138561249	-0.353184908628464	0.326238393783569	-0.225882485508919	-0.358577460050583	-0.125960990786552	-0.322532832622528	-0.0949706807732582	1.12059199810028	0.963604152202606	0.954506158828735	0.663001120090485	-0.0508557707071304	0.236031264066696	-1.44543981552124	0.311701864004135	-1.27391493320465	1.42268395423889	1.96109890937805	1.6600855588913	-1.35990023612976	-1.44756972789764	-0.454596400260925	-0.289510190486908	0.00706423525843141
RIC3	1.62634778022766	1.64024615287781	1.31864082813263	0.78046315908432	1.09823513031006	1.14004445075989	0.186039477586746	0.159866988658905	0.119931504130363	0.0185730773955584	0.111262738704681	-0.514461636543274	-1.29326701164246	-1.24061214923859	-1.23084366321564	-0.838242053985596	0.28855362534523	0.429347515106201	0.811055183410645	0.888015806674957	0.482511252164841	0.53516411781311	0.907594680786133	-1.03666758537292	-1.19064378738403	-1.27573704719543	-1.73684024810791	-1.85985898971558	0.906245350837708	-0.576544880867004	-0.395552515983582	-0.258867204189301	0.0293436410356016
AXIN2	1.73726809024811	1.95676231384277	1.4006175994873	0.507181704044342	0.96482902765274	1.22891044616699	-0.22652804851532	-0.0907065942883492	-0.454145491123199	-0.127822384238243	-0.291338473558426	-0.12199379503727	-1.14735102653503	-0.665833652019501	-1.19580698013306	-0.584394633769989	0.535201787948608	0.743339896202087	1.18884170055389	1.06721377372742	1.02769613265991	0.697887122631073	0.219209581613541	-0.941269397735596	-1.04871225357056	-1.25917327404022	-1.67308008670807	-1.50337111949921	0.371749550104141	-0.645223796367645	-0.740815818309784	-0.929141819477081	0.0247432059532422
SDR16C5	-0.00200032396242023	-0.0346045680344105	1.01546430587769	1.73911345005035	2.272709608078	2.37745118141174	-0.191459104418755	-0.957782745361328	-0.20120333135128	1.5534086227417	0.939836442470551	0.0737721994519234	-0.957782745361328	-0.957782745361328	-0.957782745361328	-0.957782745361328	-0.0186506677418947	-0.957782745361328	0.221589043736458	1.00605797767639	-0.0803219825029373	-0.117481708526611	0.353422820568085	-0.957782745361328	-0.957782745361328	-0.957782745361328	-0.957782745361328	-0.240420982241631	0.67046982049942	-0.957782745361328	0.156240373849869	-0.957782745361328	0.0176798752827756
ENC1	1.3318897485733	1.30178666114807	1.59291875362396	0.699414432048798	0.788871765136719	0.541800439357758	-0.355607211589813	-0.248242288827896	0.0637430623173714	1.13105249404907	1.15947878360748	1.42033696174622	-0.453185051679611	-0.286845713853836	0.693618655204773	0.805677056312561	-0.669183015823364	-0.579331398010254	-0.192693203687668	-1.86236381530762	-0.370717108249664	-0.732228219509125	0.558763861656189	-1.19091963768005	-3.09111642837524	-0.409731686115265	-0.379909455776215	-0.5320965051651	0.315946072340012	-0.481749325990677	-0.268297761678696	-0.301080882549286	0.00302351602115762
MAL	1.41699457168579	1.81336343288422	1.25183379650116	0.503921568393707	1.04396390914917	1.13027358055115	-0.295202404260635	-0.330228269100189	-0.00194485951215029	0.377311140298843	0.259194046258926	-0.467999815940857	-1.3742995262146	-0.974851310253143	-1.25907409191132	-0.465058952569962	0.559880256652832	0.569689691066742	0.845069110393524	1.10030448436737	1.02949857711792	0.563245117664337	0.6383136510849	-0.798435628414154	-1.37807071208954	-1.17610883712769	-1.83664047718048	-1.69781100749969	0.715919017791748	-0.245534509420395	-0.721140444278717	-0.796375155448914	0.0200266558684876
ABCD2	1.31848239898682	1.57825124263763	1.31335306167603	0.374636888504028	0.987040460109711	1.06813669204712	0.567203879356384	0.342807561159134	0.531702816486359	-0.17825736105442	-0.00867954362183809	-0.279710531234741	-1.36838746070862	-1.11144256591797	-1.44022703170776	-0.446352809667587	0.175030246376991	0.469870328903198	0.864923119544983	1.08735883235931	0.771181285381317	0.662782430648804	0.386654168367386	-0.653052628040314	-1.29536092281342	-1.37997543811798	-2.01393437385559	-1.66098725795746	1.08339929580688	-0.913692831993103	-0.54432201385498	-0.288431912660599	0.0377442208027145
FOSL1	-1.53831481933594	-0.709095060825348	-1.30880725383759	-0.821430087089539	-0.357009887695313	-0.359099179506302	-0.410768836736679	1.56559109687805	0.102232605218887	-0.145271122455597	0.90832245349884	0.204240024089813	0.171026900410652	0.501115918159485	-1.10283982753754	-0.48459929227829	0.130799800157547	1.03828823566437	0.297930359840393	-0.324687868356705	0.975630223751068	0.385111063718796	-0.823064208030701	0.882063627243042	2.36833953857422	0.689446032047272	0.946348786354065	0.963582277297974	0.976935982704163	-1.70920670032501	-1.32020235061646	-1.69260823726654	0.03349341061075
F2R	-0.365707665681839	-0.319828718900681	-0.55547046661377	-1.65347599983215	-1.12264490127563	-1.04312884807587	-1.25042128562927	-1.22392737865448	-1.24071049690247	0.613947808742523	0.392682135105133	0.239900946617126	-0.326336115598679	-0.0383812673389912	-1.09137582778931	-0.343977183103561	0.862450838088989	1.01243698596954	1.1456640958786	0.348747402429581	1.16911351680756	1.10844159126282	-1.43990051746368	-0.962100267410278	0.479798883199692	0.589904606342316	0.399294704198837	0.537516713142395	-0.867475569248199	1.80539894104004	1.54153728485107	1.59802627563477	0.0141365553377026
UPP1	1.45097863674164	1.25094974040985	1.48049533367157	0.367357850074768	0.386299759149551	0.356598556041718	-0.110244631767273	-0.10020500421524	0.541090130805969	1.29629015922546	1.12184274196625	1.42985010147095	-1.07230854034424	-0.734136343002319	0.103875659406185	0.286306470632553	-0.699752688407898	-0.542495727539063	0.150351509451866	-0.320517808198929	-0.550122082233429	-0.645982801914215	1.80319917201996	-1.16912114620209	-1.66766202449799	0.0887652710080147	-0.0830090343952179	-0.0465957596898079	0.578347027301788	-1.41686499118805	-1.67746949195862	-1.85611009597778	0.0470714516961606
PTP4A2	1.48310625553131	1.19283258914948	1.36986923217773	0.505961716175079	0.0844050645828247	-0.0575417466461658	-0.122541345655918	-0.48220694065094	0.556112587451935	0.346578657627106	0.0120132034644485	0.393045753240585	-1.14415049552917	-1.02023255825043	-0.720547020435333	1.26496279239655	0.270364761352539	0.288628131151199	0.552979409694672	-2.46228003501892	-0.167020857334137	-0.666151881217957	0.903176307678223	-0.174948900938034	0.312849283218384	-0.020738435909152	-1.58804941177368	-1.11404323577881	2.39134764671326	-0.0293380562216043	-0.778712332248688	-1.37973022460938	0.00719617181731477
MAFF	0.400211095809937	-0.265234917402267	-0.310941129922867	-0.554645717144012	-1.09893727302551	-0.986787915229797	-0.589809775352478	0.490819573402405	-0.468103528022766	-0.261679977178574	-0.556885838508606	-0.882851123809814	0.125465229153633	-0.347239464521408	-1.9395112991333	-1.43512368202209	0.221126675605774	-0.0376101136207581	-0.172790050506592	-0.402941346168518	2.02919483184814	0.988777577877045	-0.74937105178833	1.42323458194733	2.63449335098267	0.337704330682755	0.231980517506599	-0.0776852965354919	1.82164406776428	0.976075768470764	0.362143933773041	-0.904721975326538	0.0407625792164915
HIST1H1T	-0.370814114809036	-1.08061110973358	-1.09445905685425	-0.230525314807892	-0.686179220676422	-0.705216467380524	-1.19795823097229	0.0019158108625561	0.0287111364305019	-0.936893224716187	-1.12159049510956	-0.99953156709671	0.281364113092422	0.854983747005463	0.11417818069458	-0.761392951011658	0.0739351361989975	0.138463169336319	0.684549689292908	-1.09784114360809	-0.33744540810585	-0.887184739112854	-0.790317416191101	2.25580286979675	0.749627590179443	0.628579080104828	0.18605375289917	0.471201747655869	0.35784587264061	1.32312750816345	2.93852353096008	1.20909762382507	0.0393844903908502
IER5L	0.967447996139526	1.09334540367126	1.24681413173676	0.587106764316559	0.799718379974365	0.645216524600983	-0.728322267532349	-0.255418211221695	-0.00705345161259174	1.11502802371979	1.41630446910858	1.83631980419159	-1.40435719490051	-0.631530582904816	0.634588956832886	1.4231995344162	-0.309534519910812	0.200109019875526	0.229301989078522	-0.52564549446106	0.107129648327827	0.338597506284714	0.264622569084167	-1.63009059429169	-0.288944602012634	-0.741696357727051	-0.204124212265015	-0.695781290531158	-0.219443455338478	-1.90756297111511	-1.44997727870941	-1.90536832809448	0.029234036976801
PSMD12	-1.01677596569061	-0.985317826271057	-0.884828686714172	-0.496859401464462	-1.23022568225861	-1.59161245822906	-0.257976949214935	-0.320737600326538	-0.368568867444992	1.00322449207306	0.823201060295105	0.747991979122162	-0.27338182926178	-0.361157447099686	0.252629280090332	-1.48232018947601	-0.430197060108185	-0.367479622364044	-0.957827627658844	-1.45800256729126	0.630541920661926	-0.403582870960236	1.10895800590515	1.6224228143692	1.63074767589569	2.05181479454041	0.789478003978729	0.879230380058289	1.5941948890686	-0.449987709522247	0.310770779848099	-0.108365632593632	0.000327659903243489
DPP4	1.44696462154388	1.68649160861969	1.33862209320068	0.272276520729065	0.80277144908905	0.985079705715179	-0.457794338464737	-0.312633782625198	-0.101166129112244	-0.410419017076492	-0.331831097602844	-0.794575154781342	-1.09095394611359	-0.705082833766937	-1.39771330356598	-0.531454265117645	0.344989746809006	0.595399379730225	1.22638583183289	1.30515110492706	0.990955412387848	0.696013808250427	0.60279256105423	-0.273739665746689	-1.06271922588348	-1.01970672607422	-1.87455034255981	-1.36793959140778	1.6342316865921	-0.644366383552551	-0.755368590354919	-0.796111464500427	0.0311593376471967
ZNF26	-0.226361677050591	-0.576324284076691	-0.46542352437973	-1.10631430149078	-1.51624953746796	-1.16183578968048	-0.0589322708547115	-0.0464926399290562	-0.769148707389832	-0.95265257358551	-1.26383018493652	-1.41639542579651	0.699211061000824	0.00532088195905089	0.471731930971146	-1.01031029224396	0.238128408789635	-0.515588164329529	-0.281302362680435	2.78349709510803	0.60865318775177	1.05712151527405	-0.50729912519455	2.06175470352173	-0.414560347795486	0.0923495665192604	0.165980160236359	0.413188904523849	0.796977698802948	0.774003207683563	0.478030949831009	1.64307165145874	0.0352404610690652
MAFK	0.773542702198029	0.478539794683456	0.163818001747131	0.577786087989807	0.864530742168427	0.872854173183441	0.313436239957809	0.560636103153229	-0.467928737401962	0.352051705121994	0.332167357206345	-0.0345024764537811	1.47143411636353	1.17631256580353	1.46135568618774	1.18183481693268	-1.96152889728546	-1.37236380577087	-1.7970153093338	-0.638516068458557	-0.515975773334503	-1.18289995193481	-1.80814003944397	-0.0446276739239693	-0.0319051593542099	0.193732276558876	-0.00691474415361881	0.941734910011292	-0.590626120567322	1.23489427566528	-0.992715775966644	-1.50500082969666	0.0283804892007269
Mutations: 1= present, 0=absent
d, Line plots of particularly relevant genes showing the DESeq2 normalized counts at the three different timepoints for each patient. Each line represents one patient, numbers for identification are annotated next to the lines. For patients with only pre-treatment samples the patient number is annotated to the left. Patients in 24h p-ERK1/2 low group are colored in grey, patients in 24h p-ERK1/2 …
FOSL1					HSP90AA					FOXC1					TSLP					F2RL1					F2R
	0h	4h	24h			0h	4h	24h			0h	4h	24h			0h	4h	24h			0h	4h	24h			0h	4h	24h
P2	6.004	6.91184	6.25526		P2	13.2588	12.8976	12.7705		P2	4.88128	4.94585	4.71815		P2	3.45086	2.84129	3.41826		P2	7.94586	7.99424	7.70095		P2	9.94678	10.0029	9.71454
P5	6.78885	7.2973	7.29502		P5	13.5264	13.3988	13.2388		P5	5.28926	4.12885	4.40736		P5	4.3249	3.90365	4.61363		P5	5.07934	5.67029	6.07587		P5	8.37073	9.0204	9.11772
P6	6.78706				P6	14.2928				P6	5.79445				P6	4.00846				P6	8.93557				P6	8.63212
P16	6.48076		7.15762		P16	13.6337		13.2808		P16	4.17464		5.19327		P16	2.84129		2.84129		P16	4.38615		5.72219		P16	9.05867		9.97338
P14	7.87541		8.23679		P14	14.3322		14.1228		P14	9.9765		10.3153		P14	7.10113		6.97358		P14	7.46209		7.89252		P14	9.99497		10.3474
P7	7.52912	8.68261	7.91177		P7	13.6478	13.8581	13.6165		P7	4.22472	4.71582	4.39119		P7	4.30228	4.65072	4.94791		P7	10.0673	9.61687	9.65699		P7	11.1457	10.8749	10.688
P23	7.23845	9.40219	7.80009		P23	13.6347	13.8105	13.5273		P23	6.93891	7.77434	7.18059		P23	5.48347	5.48454	5.99315		P23	5.30774	5.60566	5.53616		P23	8.86402	8.89644	8.8759
P4	7.33269	8.7563	8.10979		P4	13.4524	14.1169	13.9076		P4	10.4187	11.1291	11.4774		P4	4.63928	5.45064	5.12384		P4	7.95157	8.5781	8.59371		P4	10.8212	11.8252	11.7509
P24	8.65386				P24	14.6427				P24	12.8683				P24	6.76067				P24	4.96302				P24	9.21688
P27	10.2811				P27	14.6594				P27	5.22806				P27	6.77093				P27	7.5577				P27	10.9816
P11	8.75773				P11	14.692				P11	5.32873				P11	4.94262				P11	7.50797				P11	9.33269
P15	5.8169	6.24279	5.83507		P15	13.4626	14.8066	14.7044		P15	4.24464	3.70723	4.1938		P15	6.08855	7.72685	7.50092		P15	11.1409	10.9411	10.6371		P15	12.6039	12.281	12.3501
P20	7.83136	8.82489	8.01434		P20	13.5911	13.6531	13.3606		P20	9.11295	8.94188	8.23088		P20	6.49509	7.39517	6.29961		P20	9.74205	9.82566	9.30821		P20	11.4499	11.6334	11.7965
P9	8.44298	8.72424	8.74311		P9	15.5654	15.5734	15.2304		P9	8.36009	8.17279	8.72834		P9	4.82268	5.00901	4.98207		P9	7.76034	7.6293	7.84529		P9	11.1163	10.883	11.0522

## Sheet: Figure 6
Figure 6. Proteomics reveals increased MAPKAPK2 (MK2) expression at 24 hours in patients with high p-ERK1/2 signaling
a. Identical to the pERK1/2 data shown in figure 3 b.
b, Hierarchical clustering (Euclidean distance) of the 53 most differentially expressed proteins (SILAC log2 ratio, z-score) identified by a paired students t-test (p<0.01) between the pre-treatment sample (0h) and 24-hours sample of the 7 patients in 24h p-ERK1/2 high group with 24-hour samples. Patients are sorted by sampling timepoint; 0h and 24-hours.
Gene names	P9 0h	P9 24h	P7 0h	P7 24h	P15 0h	P15 24h	P14 0h	P14 24h	P4 0h	P4 24h	P23 0h	P23 24h	P20 0h	P20_24h
24h-pERK1/2 group	HIGH_pERK	HIGH_pERK	HIGH_pERK	HIGH_pERK	HIGH_pERK	HIGH_pERK	HIGH_pERK	HIGH_pERK	HIGH_pERK	HIGH_pERK	HIGH_pERK	HIGH_pERK	HIGH_pERK	HIGH_pERK
Timepoint	0h	24h	0h	24h	0h	24h	0h	24h	0h	24h	0h	24h	0h	24h
Time and group	0h_HIGH_pERK	24H_HIGH_pERK	0h_HIGH_pERK	24H_HIGH_pERK	0h_HIGH_pERK	24H_HIGH_pERK	0h_HIGH_pERK	24H_HIGH_pERK	0h_HIGH_pERK	24H_HIGH_pERK	0h_HIGH_pERK	24H_HIGH_pERK	0h_HIGH_pERK	24H_HIGH_pERK
Gene names	P9 0h	P9 24h	P7 0h	P7 24h	P15 0h	P15 24h	P14 0h	P14 24h	P4 0h	P4 24h	P23 0h	P23 24h	P20 0h	P20_24h	Student's T-test p-value
PEF1	0.334752827882767	0.455791622400284	0.556138813495636	0.626067936420441	1.2450270652771	1.39813220500946	0.315037578344345	0.371067762374878	NaN	NaN	0.450123846530914	0.587142527103424	0.929885387420654	0.967334866523743	0.00432390055465957
NARFL	1.40897166728973	NaN	1.21950507164001	1.32178390026093	NaN	NaN	0.936911225318909	1.04337823390961	1.09338641166687	1.22792851924896	1.52039694786072	NaN	0.807250261306763	NaN	0.00774416657946066
ANXA4	1.0990617275238	1.22465443611145	1.44438016414642	1.56187748908997	1.29728925228119	1.27564656734467	0.970243215560913	1.05970537662506	0.791457831859589	0.825210094451904	1.07558083534241	1.30325829982758	1.55160653591156	1.79490780830383	0.0182624904244186
ETHE1	1.84047412872314	1.82751250267029	2.22823262214661	2.3186137676239	0.777195394039154	0.990480720996857	1.19819557666779	1.26628124713898	0.994068324565887	1.13102889060974	1.00109684467316	1.29293465614319	1.91354238986969	1.98427402973175	0.0188941327916991
ARHGAP17	0.495247423648834	0.531197726726532	0.89835000038147	1.0511599779129	0.399882465600967	0.489443153142929	-0.0651586949825287	-0.00992036610841751	0.481545478105545	0.618450820446014	1.4250363111496	1.56315588951111	0.409565597772598	0.785153985023499	0.0164053303288162
LPGAT1	NaN	NaN	2.1392993927002	2.28595232963562	NaN	NaN	NaN	NaN	NaN	NaN	2.25394535064697	2.3943350315094	NaN	2.34161019325256	0.0138888087997654
MEMO1	0.50590193271637	0.546919643878937	0.179139003157616	0.414979875087738	-0.704960465431213	-0.576377034187317	0.837996244430542	1.0351357460022	0.223121151328087	0.358195096254349	0.162379652261734	0.125619992613792	0.312168926000595	0.639691889286041	0.018577103184175
PPID	-0.0875986143946648	0.0188341718167067	-0.109427332878113	-0.129085227847099	-0.491596609354019	-0.245860651135445	-0.0854246243834496	-0.0211953800171614	-0.668209969997406	-0.393745601177216	0.0387915894389153	0.136711746454239	-0.340733110904694	-0.0197730679064989	0.0167252478959178
RRAGA	0.713875830173492	0.849102377891541	1.05622112751007	1.36620616912842	0.0309435650706291	0.340605199337006	0.876810491085052	1.04847192764282	1.10870516300201	1.08042347431183	0.797513425350189	0.88310295343399	0.49051696062088	0.690940380096436	0.0100541263579185
SMN1	-0.585443258285522	-0.465399920940399	-0.806282877922058	-0.653793752193451	-0.921512484550476	-0.603216767311096	-0.494364440441132	-0.212382555007935	-1.17261552810669	-0.881977796554565	-0.603026986122131	-0.675996541976929	-1.5978410243988	-1.47912704944611	0.0159454966949692
LAMTOR3	0.772456049919128	0.907657206058502	0.823907017707825	1.24783384799957	-0.484499007463455	-0.406645596027374	1.12699007987976	1.19389879703522	0.92018848657608	1.064857006073	1.21464192867279	1.26060116291046	0.550739765167236	0.866304874420166	0.0184160378767191
FAM103A1	-0.296310573816299	-0.0913951843976974	-0.0725860595703125	0.0307223591953516	-0.472071826457977	-0.283566296100616	-0.127897337079048	0.11929102987051	-0.120484709739685	0.10875191539526	-0.174150690436363	-0.0817486420273781	-0.362666249275208	NaN	0.00112972231611229
ANKLE2	-0.726744055747986	-0.521653890609741	-0.751549303531647	-0.54843658208847	-1.2013828754425	-0.976070404052734	-0.558855295181274	-0.519139289855957	-0.90118545293808	-0.555718064308167	-1.0519984960556	-0.821057081222534	-1.00374603271484	-0.900026202201843	0.0019614267550303
ARIH1	0.578262329101563	0.770313620567322	0.353265970945358	0.56481945514679	-0.128293439745903	0.198924124240875	0.463887393474579	0.612593293190002	0.591135919094086	0.819113850593567	0.274634093046188	0.531739950180054	0.350761711597443	0.366726934909821	0.00172856456232485
GNB1	-0.445938527584076	-0.43424117565155	0.331172943115234	0.471728801727295	-0.181038931012154	-0.114766873419285	-0.649109482765198	-0.563451111316681	0.179645359516144	0.516491293907166	-0.154064670205116	0.12554132938385	0.199851885437965	0.66765296459198	0.0198585099815935
ACTR3	0.311255663633347	0.429750889539719	0.945415318012238	1.00101017951965	0.0423973239958286	0.121800348162651	0.0872888267040253	0.213186115026474	1.11838233470917	1.56823801994324	1.18007028102875	1.32651591300964	1.36728501319885	1.78319120407104	0.0179859677969183
PCYT2	-0.0233262814581394	0.127242147922516	-0.75975239276886	-0.440952181816101	-0.204391121864319	-0.0183492824435234	-0.0586628168821335	0.132198467850685	0.0351504683494568	0.339071422815323	-0.0194884594529867	-0.0250288266688585	-0.211261361837387	0.0551865994930267	0.00302085651937447
UBE2Q1	-0.357720851898193	-0.0920720100402832	-0.372729301452637	-0.459956049919128	-1.19232046604156	-0.898556590080261	-0.685715913772583	-0.390887796878815	-0.292428314685822	-0.109293662011623	-0.450485467910767	-0.330558449029922	-0.515308737754822	-0.156396716833115	0.0116165911514962
RNF114	0.0140041196718812	0.110697716474533	-0.305562078952789	-0.235236808657646	-0.331475824117661	0.148241028189659	-0.0607391446828842	0.030442351475358	0.178273528814316	0.395814806222916	0.0834163501858711	0.273657023906708	-0.205392464995384	0.0869515761733055	0.00955090573159641
PEPD	-0.0568609200417995	0.0785179659724236	1.37635779380798	1.51936256885529	0.186754450201988	0.281877249479294	0.0959437638521194	0.204565465450287	0.983446598052979	1.16987454891205	0.747124135494232	1.23606169223785	0.977866590023041	1.28774762153625	0.00806226790321977
MVP	0.544603109359741	0.708537817001343	2.14044404029846	2.31811022758484	-0.0802482962608337	0.107647784054279	1.22819888591766	1.28050982952118	1.28356206417084	1.32992100715637	2.61008071899414	2.96578431129456	1.85438776016235	2.33832335472107	0.0129753036671762
LGALS8	-0.108758635818958	0.125651523470879	-0.256648361682892	-0.226015210151672	-0.349931389093399	-0.367035508155823	0.306466311216354	0.435670524835587	0.0309582110494375	0.299773275852203	0.078380823135376	0.426043838262558	0.239038184285164	0.724015593528748	0.0198205927358651
RABEP1	0.376039505004883	0.529072701931	0.270225316286087	0.462216913700104	0.0337911397218704	0.0274543482810259	0.228959575295448	0.343787401914597	1.0171834230423	1.3362090587616	0.859561622142792	1.08109474182129	0.204831555485725	0.79028457403183	0.0189359423201799
ARF6	0.521887600421906	0.623154103755951	0.746906340122223	0.89732837677002	1.32091856002808	1.39422118663788	0.0416992530226707	0.0804691687226295	0.575615286827087	1.09708523750305	0.325521230697632	0.681654274463654	0.342506319284439	0.726591527462006	0.0165125160413114
PDDC1	1.62366509437561	1.87741994857788	1.4464625120163	1.43498778343201	-0.0476779416203499	0.170296594500542	1.44324195384979	1.6639221906662	1.3585649728775	1.57217943668365	2.01054120063782	2.16158866882324	1.04611647129059	1.68056690692902	0.0173790002080527
DBNL	0.666919827461243	0.725517630577087	1.22904407978058	1.35560834407806	-0.444243013858795	-0.397583842277527	0.623709619045258	0.774354934692383	0.823626160621643	1.26499783992767	1.32492482662201	1.70702981948853	0.433369845151901	0.920707285404205	0.0145586726777378
NUCB1	0.25878769159317	0.440048187971115	1.53696346282959	1.78080976009369	0.85895973443985	1.01925814151764	0.895368099212646	0.85867178440094	1.07755851745605	1.41989314556122	1.30564570426941	1.57759475708008	1.25160753726959	1.80762910842896	0.0116299939635252
STXBP3	-0.314986497163773	-0.12035197019577	-0.208017721772194	-0.176833271980286	-0.68032431602478	-0.427176982164383	-0.298892945051193	-0.279887288808823	0.187017187476158	0.619492173194885	-0.335711896419525	-0.00547193083912134	-0.0628124475479126	0.411061078310013	0.0107739674228838
RABIF	0.301354825496674	0.589767456054688	0.975510120391846	1.20762777328491	0.186032146215439	0.319441556930542	NaN	0.445401251316071	NaN	NaN	1.15736711025238	NaN	0.994671881198883	1.33464360237122	0.0111501561381731
EPN1	-0.0253122542053461	0.273325800895691	0.441516816616058	0.607001185417175	-0.149129197001457	-0.0197730679064989	-0.303459227085114	-0.299127370119095	-0.0861043184995651	0.0829271897673607	0.357899218797684	0.857861161231995	-0.0186341870576143	0.456246852874756	0.0117845172655797
EXOC1	0.429906249046326	0.709764420986176	0.438796043395996	0.495938926935196	-0.133168861269951	0.141175553202629	0.779694736003876	0.866831123828888	0.742096304893494	1.14976060390472	0.559217870235443	0.769698619842529	0.522861421108246	1.08130836486816	0.00679315129061941
SYNJ2BP	0.978292882442474	1.42934274673462	1.37853181362152	NaN	1.20058107376099	1.61550807952881	1.31397926807404	NaN	1.9649955034256	2.05014395713806	0.906547963619232	1.13748919963837	1.61069750785828	1.84720659255981	0.0132912044817844
CHMP6	0.109187588095665	0.375739991664886	0.784482896327972	0.864386320114136	-0.494671672582626	-0.185232236981392	0.034411434084177	0.10809863358736	0.848946452140808	1.42736256122589	0.425307482481003	0.50058513879776	0.61519855260849	1.23388814926147	0.0178880260257415
VPS51	0.165903717279434	0.360693722963333	0.0830343589186668	0.640321493148804	-0.74992036819458	-0.323773562908173	0.39870285987854	0.760430932044983	0.462674140930176	0.522281229496002	0.530905902385712	0.729195952415466	0.25361841917038	0.538995385169983	0.00317878313478173
CSNK1D	-0.357157915830612	NaN	-0.731096267700195	-0.37950998544693	NaN	NaN	-0.50161749124527	-0.288299530744553	NaN	0.270764827728271	-0.544881045818329	-0.30147048830986	-0.687777459621429	-0.290070503950119	0.00623856779429518
PHPT1	0.901688158512115	1.1667617559433	0.950257778167725	0.997146368026733	-0.162467822432518	0.281701982021332	0.538785696029663	0.967250347137451	0.426877558231354	0.723443806171417	1.11328589916229	1.4835410118103	0.333098024129868	0.667675912380219	0.000833979257979063
EML2	0.227421760559082	0.467912465333939	1.06316792964935	1.0368218421936	-0.695281207561493	-0.503653943538666	-0.0140694892033935	0.364793658256531	1.27055597305298	1.69003224372864	1.12101578712463	1.60541999340057	1.16485202312469	1.6918488740921	0.00500704345883812
BAX	0.886512815952301	1.15072131156921	0.408109933137894	0.588031530380249	-0.453017026185989	0.165046066045761	0.609816610813141	0.745115756988525	0.419854521751404	0.721253931522369	0.486670941114426	1.01709592342377	0.267096996307373	0.629366934299469	0.00223118048102779
EHD4	-0.593210339546204	-0.398131519556046	1.99458563327789	2.06527972221375	-2.14394855499268	-1.9792206287384	-2.50266170501709	-1.95199811458588	0.0552314557135105	0.479834169149399	0.00242583802901208	0.326841592788696	0.651404976844788	1.34241485595703	0.00636132081315291
GOLGA5	0.266159862279892	NaN	0.660885393619537	0.885872960090637	-0.831147491931915	-0.426425725221634	-0.135534882545471	0.252586901187897	0.403045833110809	0.848712623119354	0.556838929653168	0.53935170173645	0.124267116189003	0.775045990943909	0.0127270272278556
AKT2	0.52566260099411	1.02661645412445	-0.0558897517621517	0.00811620615422726	-0.797345101833344	-0.653335332870483	0.00655020121484995	0.133289769291878	0.218061208724976	0.712244153022766	0.324762046337128	0.634105980396271	0.182655155658722	1.00418996810913	0.0140015515169828
FTH1	2.08271336555481	2.34739875793457	3.51101613044739	3.77866983413696	2.01484942436218	2.55520582199097	2.27746415138245	2.62834072113037	1.54936671257019	2.04215955734253	2.26368093490601	2.71928119659424	1.49341833591461	1.75589227676392	0.000156757868281307
PLXNB2	-0.227741107344627	0.0999891757965088	0.71745353937149	0.732691943645477	-0.804218709468842	-0.57927668094635	-0.581977844238281	-0.129348948597908	0.0210282448679209	0.495816975831985	0.051040455698967	0.586297631263733	-1.02842772006989	-0.314870417118073	0.00379225336913195
MAPKAPK2	1.03593409061432	1.33017492294312	1.17153096199036	1.34442842006683	0.883901476860046	1.21708822250366	0.391001492738724	1.24212336540222	1.27882862091064	1.81486928462982	0.791532635688782	1.03963661193848	1.07315051555634	1.4005298614502	0.00393113699802799
CAMK2D	-3.26665163040161	NaN	-2.98801207542419	-2.65855431556702	-2.5089864730835	-2.28264737129211	-3.92409992218018	-3.48349356651306	-0.90919703245163	-0.708054780960083	-1.12360000610352	-0.701859533786774	-0.901648819446564	-0.125254422426224	0.00543901687774504
LPP	NaN	NaN	1.02594065666199	1.37250518798828	0.848452925682068	1.14902472496033	1.29941821098328	NaN	1.65803694725037	2.12670660018921	1.52832353115082	1.72418236732483	1.58536648750305	2.32771039009094	0.0118534226323559
EPB41L2	-1.54210937023163	-1.11470007896423	NaN	-0.45154082775116	-1.54838728904724	-1.13487815856934	NaN	NaN	NaN	NaN	NaN	NaN	NaN	NaN	0.0105221994741906
RABEP2	-0.508327186107635	0.463310450315475	0.791907370090485	0.956431448459625	-0.594452977180481	-0.0913951843976974	0.839312136173248	1.13641023635864	0.985187828540802	1.19251310825348	1.01083195209503	1.26371550559998	0.594878911972046	1.16033065319061	0.00767449516726579
RRM2B	-0.743644177913666	0.0553214959800243	-0.00273849698714912	0.618672370910645	0.62720388174057	0.725636899471283	-0.061292365193367	0.378044217824936	0.339436441659927	0.519403874874115	0.0485166423022747	0.663807928562164	0.189268976449966	0.597212374210358	0.00310176442914133
FTL	1.76375842094421	1.88944959640503	3.53274130821228	4.01914691925049	0.424861967563629	0.741469025611877	0.725446164608002	1.29286396503448	0.541534125804901	1.25033700466156	1.78652215003967	2.40201592445374	1.13238823413849	1.49224102497101	0.000960677370856255
ZNHIT6	-0.138552397489548	NaN	NaN	NaN	-1.35997092723846	-0.864096939563751	NaN	NaN	NaN	NaN	-0.851279377937317	NaN	-1.38310968875885	-0.903115510940552	0.0103584778477145
TIGAR	0.774453580379486	0.963616251945496	1.0382137298584	1.40797603130341	-2.11163234710693	-1.03906810283661	0.0804387480020523	0.408703565597534	-0.0761486291885376	NaN	1.27180969715118	1.6129903793335	-0.0822937712073326	0.733891129493713	0.0141068151205143
PSTPIP2	1.93881833553314	2.18154215812683	1.22928094863892	1.65158629417419	-0.748976349830627	-0.46842697262764	1.64796471595764	1.64056873321533	2.18665599822998	3.46667194366455	2.61352014541626	3.44789457321167	3.02362179756165	3.73341131210327	0.0169591068222435
DNAJC5	-0.907429158687592	NaN	0.0793102905154228	0.604849457740784	-2.77414393424988	-1.78613638877869	-1.25041592121124	-1.13829016685486	-0.610605657100677	-0.261831641197205	-0.357383161783218	0.112240791320801	-0.525968670845032	0.324093729257584	0.00877760062722835
FDXR	0.50934773683548	1.23626554012299	0.0666087195277214	0.353136867284775	-0.623679578304291	0.0735906437039375	0.277044415473938	0.768444657325745	-0.003602284938097	0.377650618553162	0.0646459087729454	0.791432797908783	-0.601125836372375	0.0719822496175766	0.000167600950712718
DDB2	1.0591641664505	1.31677961349487	-0.237074121832848	0.0197407025843859	0.0378138609230518	0.707736492156982	0.279861629009247	0.898484289646149	NaN	-0.202135667204857	0.473470419645309	1.06033706665039	-1.38471293449402	-0.241107985377312	0.00696188267049774
NAIP	1.24944496154785	1.76586651802063	3.44402670860291	4.13466691970825	NaN	NaN	-0.647636890411377	NaN	NaN	NaN	1.41935276985168	2.14069819450378	0.90971565246582	NaN	0.00971063844265177
MICU1	NaN	NaN	-0.526068866252899	0.16971218585968	NaN	NaN	NaN	NaN	-0.34164422750473	0.179040879011154	-1.37267351150513	-0.866156339645386	-0.294547319412231	0.636817634105682	0.00679356333657304
CD36	0.29546445608139	0.902793705463409	2.1733193397522	2.56575894355774	-0.498659282922745	-0.153934925794601	-0.94994580745697	-0.804384052753448	2.88565969467163	4.32944965362549	2.10954546928406	2.95031356811523	3.75200939178467	4.64479398727417	0.00673811865987542
POLD4	-1.406210064888	-0.616451799869537	-0.587653040885925	0.73982971906662	-0.236339524388313	0.65567147731781	NaN	NaN	-1.42352437973022	NaN	-0.0163536425679922	1.25852870941162	-0.00446546822786331	0.218010932207108	0.0106411595531423
MYO1E	NaN	NaN	1.4621969461441	NaN	-0.404685139656067	NaN	NaN	NaN	NaN	0.957271575927734	1.35306322574615	2.37736940383911	1.69450807571411	2.73456311225891	0.00485663076383683
AMPD3	NaN	0.923851370811462	NaN	NaN	1.18167293071747	1.97013008594513	-0.583519041538239	1.80419886112213	-0.238420054316521	1.44214391708374	0.0617368817329407	0.665683448314667	0.65260648727417	2.61873888969421	0.012282953436745
TMEM40	NaN	NaN	NaN	NaN	NaN	NaN	NaN	NaN	1.49053728580475	3.36241030693054	NaN	NaN	2.61900472640991	4.37736940383911	0.0198990057258791
ZNF574	0.528094589710236	2.73600435256958	-0.048236221075058	2.17846941947937	0.822630643844604	NaN	NaN	NaN	NaN	NaN	0.231921643018723	2.90034127235413	NaN	0.213403597474098	0.00401443552497813
c, d, The two proteins (MK2 and FTL) among the 15 most significant differentially expressed proteins in high group (n=7) that had the most significant increase in expression from pre-treatment to 24 hours compared to the 5 patients in 24h p-ERK1/2 low group. c, SILAC log2 (Light/Heavy) ratio of MK2 and FTL in all patients analyzed by proteomics (n=15) patients in low group is colored in grey, pat…
MAPKAPK2					FTL
	0h	4h	24h			0h	4h	24h
P2	1.4369	1.19545	1.497		P2	1.4369	1.19545	1.497
P5	1.1521	1.19363	1.26861		P5	1.1521	1.19363	1.26861
P6	1.78002	1.43549	1.79281		P6	1.78002	1.43549	1.79281
P16	1.36205		1.48419		P16	1.36205		1.48419
P13	1.1977	1.08048	1.07421		P13	1.1977	1.08048	1.07421
P14	0.391001		1.24212		P14	0.391001		1.24212
P7	1.17153	1.35709	1.34443		P7	1.17153	1.35709	1.34443
P23	0.791533	0.674614	1.03964		P23	0.791533	0.674614	1.03964
P4	1.27883	1.29626	1.81487		P4	1.27883	1.29626	1.81487
P27	0.947083				P27	0.947083
P11	1.34938				P11	1.34938
P15	0.883901	1.08666	1.21709		P15	0.883901	1.08666	1.21709
P20	1.07315	1.5135	1.40053		P20	1.07315	1.5135	1.40053
P9	1.03593	1.03487	1.33017		P9	1.03593	1.03487	1.33017
P24	0.228993				P24	0.228993

## Sheet: Figure 7
Figure 7. Drug sensitivity and resistance testing (DSRT)
a. Mutations and VAF (%)
#Gene	Inv(16) CBFB/MYH11	-7/7q	ASXL1	BCOR	BCORL1	EZH2	PHF6	RAD21	STAG2	DNMT3A	IDH1	IDH2	TET2	TP53	SRSF2	ZRSR2	FLT3-ITD	FLT3 (NGS)	CBL	CSF3R	KIT	KRAS	NRAS	PTPN11	NPM1	WT1	RUNX1	CEBPA
P1	0	0	0	0	0	0	0	0	0	0	0	0	0	0	0	0	Present	0.33	0	0	0	0	0	0	0.423671	0.0103884	0	0
P10	0	0	0	0	0	0	0	0	0	0.2601	0	0	0	0	0.1146	0	Absent	0	0	0	0	0	0	0	0	0	0	0
P11	0	0	0.3074	0.3389	0	0	0	0	0	0	0	0	0.3726	0	0.5032	0	Absent	0.3287	0	0	0	0	0	0	0	0	0.214	0
P12	0	0	0	0	0	0	0.2376	0	0	0.4531	0	0	0.23	0	0	0.2685	Absent	0.2443	0	0	0	0	0	0	0	0.3478	0	0
P13	0	0	0	0	0	0	0	0	0	0	0	0	0	0	0	0	Present	0	0	0	0	0	0	0	0.3411	0	0	0
P14	0	0	0	0	0	0	0	0	0	0	0	0	0	0	0	0	Present	0	0	0	0	0	0	0	0.4022	0	0	0
P15	-1	-1	0	0	0	0	0	0	0	0	0	0	0	0	0.643	0	Absent	0	0	0	0	0	0	0	0	0	0	0
P16	0	0	0	0	0	0	0	0	0	0.4952	0	0	0.4902	0	0	0	Absent	0	0	0.1748	0	0	0	0	0	0	0	0.38
P17	0	1	0	0.6963	0	0	0	0	0	0.3791	0	0.19	0	0	0.4202	0	Absent	0	0	0	0	0	0	0	0	0	0	0
P18	0	0	0	0	0	0	0	0	0	0	0	0	0	0	0	0	Absent	0	0	0	0	0	0	0	0	0	0	0
P19	0	0	0	0	0	0	0	0	0	0	0	0.4968	0	0	0.4393	0	Absent	0	0	0	0	0	0	0	0	0	0	0
P2	1	0	0	0	0	0	0	0	0	0	0	0	0	0	0	0	Absent	0	0	0	0	0.094	0	0	0	0	0	0
P20	0	1	0	0	0	0	0	0	0	0.4071	0	0	0	0	0	0	Absent	0	0	0	0	0	0	0.2646	0	0	0	0
P21	1	0	0	0	0	0	0	0	0	0	0	0	0	0	0	0	Absent	0	0	0	0.4402	0	0	0	0	0	0	0
P22	0	0	0	0	0	0	0	0	0	0	0	0	0	0	0	0	Present	0.2674	0	0	0	0	0	0	0.4809	0.17	0	0
P23	0	0	0	0	0	0	0	0.428	0	0	0	0	0.4472	0	0	0	Absent	0	0	0	0	0.3149	0	0	0.4106	0	0	0
P24	0	0	0	0	0	0	0	0	0	0	0	0	0.458	0	0	0	Present	0	0	0	0	0	0	0	0.3897	0	0	0
P25	-1	-1	0	0.2505	0	0	0	0	0.3179	0.2909	0.3238	0	0	0	0	0	Absent	0	0	0	0	0	0	0	0	0	0	0
P26	0	0	0	0	0	0	0	0	0	0	0	0	0	0.9234	0	0	Absent	0	0	0	0	0	0	0	0	0	0	0
P27	0	0	0	0	0	0	0	0	0.2168	0.4728	0.4907	0	0.4953	0.4751	0.4783	0	Absent	0	0	0	0	0	0	0	0	0	0	0
P28	-1	-1	-1	0	0	0	0	0	0	0	0	0	0	0	0	0	Absent	0	0	0	0	0	0	0	0	0	0	0
P29	0	0	0	0	0	0	0.3318	0	0	0	0	0	0	0	0	0	Absent	0	0	0	0	0	0	0	0	0	0	0
P3	0	0	0.2533	0	0	0	0	0	0	0	0	0	0	0	0	0	Absent	0	0	0	0	0	0.3453	0	0	0	0	0.0811
P30	1	0	0	0	0	0	0	0	0	0	0	0	0	0	0	0	Absent	0.4435	0	0	0	0	0	0	0	0	0	0
P31	0	0	0	0	0	0	0	0	0	0	0.4354	0	0	0	0	0	Absent	0	0	0	0	0	0	0	0	0	0	0
P32	0	0	0	0	0	0	0	0	0	0	0	0.4879	0	0	0.4985	0	Absent	0	0	0	0	0	0	0	0.3749	0	0	0
P4	0	1	0.3253	0	0	0.5115	0	0	0	0.3314	0	0.3596	0.3463	0	0	0	Absent	0	0	0	0	0	0	0	0	0	0	0.5202
P5	0	0	0	0	0	0	0	0.4219	0	0	0	0	0	0	0.307	0	Absent	0	0	0	0	0	0	0	0	0	0.3844	0
P6	1	0	0	0	0.6866	0	0	0	0	0	0	0	0	0	0	0	Absent	0	0	0	0	0	0.3898	0	0	0	0	0
P7	1	0	0	0	0	0	0	0	0	0	0	0	0	0	0	0	Absent	0	0.325	0	0	0	0	0	0	0	0	0
P8	0	0	0	0	0	0	0	0	0	0	0	0	0	0	0	0	Absent	0	0	0	0	0	0	0	0	0	0	0.1075
P9	0	0	0	0	0	0	0	0	0	0	0	0	0	0	0	0	Present	0.0200812	0	0	0	0	0	0	0	0.2318	0	0
b,c The 10 drugs with the highest selective DSS (sDSS) for each patient was selected and the 12 most common drug targets/inhibitors in the cohort is shown for the 24h-pERK1/2 low and high group. The circle maps below the x-axis shown which patient that had each target among its top 10 drugs. MEK inhibitors are annotated in yellow. b, Top targets among patients in low group. c, top targets among p…
24h pERK1/2 group	patient	target	drug name	sDSS
Low	P10	Aminopeptidase	Tosedostat (CHR2797)	5.25714
Low	P10	Androgene receptor	Megestrol Acetate	4.6
Low	P10	Anti-inflammatory	Dexamethasone acetate	8.4
Low	P10	B-Raf	GDC-0879	9.12857
Low	P10	Beta amyloid	DAPT (GSI-IX)	4.51429
Low	P10	CYP17A1	Abiraterone (CB-7598)	6
Low	P10	DNA damage	Azacitidine (Vidaza)	3.94286
Low	P10	mTOR	Rapamycin (Sirolimus)	3.62857
Low	P10	PARP	Olaparib (AZD2281)	5.55714
Low	P10	PI3K/akt	Triciribine (Triciribine phosphate)	5.24286
High	P11	BCL-2	ABT-263 (Navitoclax)	10.2143
High	P11	BCR-Abl	Dasatinib (BMS-354825)	9.05714
High	P11	HDAC	JNJ-26481585	8.95714
High	P11	HSP90	AUY922 (NVP-AUY922)	10.4571
High	P11	HSP90	Ganetespib (STA-9090)	12.2857
High	P11	MEK	TAK-733	9.54286
High	P11	mTOR	GSK2126458	11.7143
High	P11	mTOR	Rapamycin (Sirolimus)	9.52857
High	P11	mTOR	Torin 2	10.9857
High	P11	Topoisomerase II	Mitoxantrone HCl	9.51429
High	P12	BCL-2	ABT-263 (Navitoclax)	5.51429
High	P12	EGFR	WZ4002	3.51429
High	P12	Hedgehog	Vismodegib (GDC-0449)	3.77143
High	P12	HSP90	17-AAG (Tanespimycin)	3.72857
High	P12	MEK	GSK1120212 (Trametinib)	4.95714
High	P12	mTOR	Deforolimus (Ridaforolimus)	6.67143
High	P12	mTOR	Everolimus (RAD001)	6.58571
High	P12	mTOR	Rapamycin (Sirolimus)	10.8286
High	P12	mTOR	Temsirolimus (Torisel)	7.21429
High	P12	VEGFR/cKit/RET/RAF1	Regorafenib (BAY 73-4506)	3.67143
Low	P13	BCL-2	ABT-737	11.7143
Low	P13	c-Kit	Dovitinib (TKI-258)	11.3857
Low	P13	CHK1/2	AZD7762	12.4
Low	P13	FLT3	Quizartinib (AC220)	15.1286
Low	P13	HSP90	AUY922 (NVP-AUY922)	19.3571
Low	P13	HSP90	Ganetespib (STA-9090)	14.1857
Low	P13	HSP90	Geldanamycin	11.9429
Low	P13	NMPRTase	APO866 (FK866)	11.0857
Low	P13	PI3K/DNA-PK	PIK-75	12.5143
Low	P13	Topoisomerase II	Mitoxantrone HCl	16.0143
High	P15	Anti-inflammatory	Dexamethasone	16.1714
High	P15	Anti-inflammatory	Dexamethasone acetate	15
High	P15	Anti-inflammatory	Triamcinolone Acetonide	20.5571
High	P15	BCL-2	ABT-263 (Navitoclax)	26.3143
High	P15	BCL-2	ABT-737	24.4143
High	P15	HSP (inductor of HSP70)	Elesclomol	9.8
High	P15	Immunosuppresive	Triptolide	11.3143
High	P15	Microtubule inhibitor	Vincristine	11.2143
High	P15	mTOR	Rapamycin (Sirolimus)	10.6286
High	P15	Topoisomerase II	Mitoxantrone HCl	11.4143
Low	P18	DNA synthesis	Gemcitabine HCl (Gemzar)	4.45714
Low	P18	EGFR	WZ4002	4.71429
Low	P18	HDAC	SB939 (Pracinostat)	4.5
Low	P18	IGF-1R	Linsitinib (OSI-906)	4.25714
Low	P18	Kinesin	Ispinesib (SB-715992)	4.98571
Low	P18	Microtubule inhibitor	Vincristine	4.61429
Low	P18	Microtubuli stabiliser	Paclitaxel (Taxol)	6.2
Low	P18	PIP5K	YM201636	4.71429
Low	P18	PLK	BI 2536	4.88571
Low	P18	PLK	BI6727 (Volasertib)	4.45714
Low	P19	Anti-inflammatory	Dexamethasone	5.97143
Low	P19	Anti-inflammatory	Triamcinolone Acetonide	10.0571
Low	P19	BCL-2	ABT-263 (Navitoclax)	6.71429
Low	P19	BCL-2	ABT-737	7.61429
Low	P19	HSP90	AUY922 (NVP-AUY922)	8.75714
Low	P19	HSP90	Ganetespib (STA-9090)	8.18571
Low	P19	Microtubule inhibitor	Vincristine	6.21429
Low	P19	mTOR	AZD8055	6.3
Low	P19	mTOR	GSK2126458	8.31429
Low	P19	proteasome	Bortezomib (Velcade)	6.58571
High	P21	BCR-Abl	Dasatinib (BMS-354825)	19.8571
High	P21	HSP90	AUY922 (NVP-AUY922)	19.6571
High	P21	HSP90	Ganetespib (STA-9090)	18.2857
High	P21	MEK	GSK1120212 (Trametinib)	22.0571
High	P21	MEK	PD0325901	19.8429
High	P21	MEK	TAK-733	18.4429
High	P21	mTOR	Deforolimus (Ridaforolimus)	20.8714
High	P21	mTOR	Everolimus (RAD001)	18.3857
High	P21	mTOR	GSK2126458	18.6143
High	P21	mTOR	Rapamycin (Sirolimus)	22.5286
Low	P22	Chk 1/2	AZD7762	16.4
Low	P22	HSP90	17-DMAG HCl (Alvespimycin)	16.1143
Low	P22	HSP90	Ganetespib (STA-9090)	17.6857
Low	P22	Kinesin	Ispinesib (SB-715992)	17.2857
Low	P22	Microtubuli stabiliser	Docetaxel (Taxotere)	16.9429
Low	P22	Microtubuli stabiliser	Paclitaxel (Taxol)	15.4
Low	P22	mTOR	Everolimus (RAD001)	15.1857
Low	P22	NMPRTase	APO866 (FK866)	18.1857
Low	P22	p38 inhibitor	BIRB 796 (Doramapimod)	18.0571
Low	P22	p38 inhibitor	PH-797804	19.3857
High	P24	Akt	Triciribine (Triciribine phosphate)	14.1429
High	P24	Aurora kinase	SNS-314 Mesylate	13.2286
High	P24	BCL-2	ABT-263 (Navitoclax)	13.7143
High	P24	Dna damage	Teniposide (Vumon)	14.3429
High	P24	FLT3	Quizartinib (AC220)	14.4286
High	P24	HSP90	AUY922 (NVP-AUY922)	16.7571
High	P24	Topoisomerase	Epirubicin HCl	13.8571
High	P24	Topoisomerase II	Idarubicin HCl	13.8286
High	P24	Topoisomerase II	Mitoxantrone HCl	21.7143
High	P24	Topoisomerase II	Topotecan HCl	35.6714
Low	P25	AMPK activator	A-769662	3.5
Low	P25	Anti-oxidant	(-)-Epigallocatechin gallate	4.97143
Low	P25	BCL-2	ABT-263 (Navitoclax)	19.5143
Low	P25	BCL-2	ABT-737	12.0143
Low	P25	DNA/RNA synthesis	Bleomycin sulfate	2.82857
Low	P25	DNA/RNA synthesis	Fludarabine Phosphate (Fludara)	3.24286
Low	P25	DNA/RNAsynthesis	Cladribine	5.55714
Low	P25	HDAC	SB939 (Pracinostat)	3.3
Low	P25	Proteasome	Bortezomib (Velcade)	3.28571
Low	P25	Topoisomerase II	Idarubicin HCl	5.12857
High	P26	BCL-2	ABT-263 (Navitoclax)	11.3143
High	P26	DNA synthesis	Gemcitabine (Gemzar)	11.6714
High	P26	DNA synthesis	Gemcitabine HCl (Gemzar)	10.2571
High	P26	HDAC	JNJ-26481585	8.95714
High	P26	HDAC	Vorinostat (SAHA)	9.42857
High	P26	Kinesin	Ispinesib (SB-715992)	8.68571
High	P26	Microtubule inhibitor	Paclitaxel (Taxol)	9.5
High	P26	mTOR	GSK2126458	10.7143
High	P26	PLK	BI6727 (Volasertib)	9.95714
High	P26	Topoisomerase II	Topotecan HCl	9.17143
High	P27	Antibiotic	Salinomycin (Procoxacin)	5.77143
High	P27	BCL-2	ABT-263 (Navitoclax)	21.6143
High	P27	BCL-2	ABT-737	16.0143
High	P27	DNA damage	Azacitidine (Vidaza)	5.84286
High	P27	HDAC	AR-42 (HDAC-42)	5.68571
High	P27	HDAC	PCI-24781	6.41429
High	P27	HDAC	SB939 (Pracinostat)	5.8
High	P27	HSP90	AUY922 (NVP-AUY922)	7.45714
High	P27	HSP90	Ganetespib (STA-9090)	7.48571
High	P27	Topoisomerase II	Mitoxantrone HCl	8.31429
Low	P28	BCL-2	ABT-263 (Navitoclax)	12.2143
Low	P28	BCL-2	ABT-737	7.21429
Low	P28	Beta amyloid	DAPT (GSI-IX)	10.7143
Low	P28	c-kit, FLT3, KDR, Raf, Lck	OSI-930	5.24286
Low	P28	DNA/RNA synthesis	Cladribine	5.65714
Low	P28	DNA/RNA synthesis	Clofarabine	5.07143
Low	P28	Microtubuli stabiliser	Paclitaxel (Taxol)	7.4
Low	P28	MPS1	AZ 3146	6.28571
Low	P28	NMPRTase	APO866 (FK866)	6.28571
Low	P28	Topoisomerase II	Daunorubicin HCl (Daunomycin HCl)	5.77143
Low	P29	Anti-oxidant	(-)-Epigallocatechin gallate	7.37143
Low	P29	BCL-2	ABT-263 (Navitoclax)	11.9143
Low	P29	BCL-2	ABT-737	11.0143
Low	P29	Beta amyloid	DAPT (GSI-IX)	7.21429
Low	P29	c-Kit	Dovitinib (TKI-258)	6.18571
Low	P29	DHFR	Pemetrexed (Alimta)	11.1857
Low	P29	DUB/BCRAbl	WP1130	11.3286
Low	P29	Gamma-secretase	YO-01027	8.31429
Low	P29	Hedgehog	Vismodegib (GDC-0449)	7.47143
Low	P29	Neurokinin	Aprepitant (MK-0869)	6.31429
Low	P30	Aurora kinase	PF-03814735	18.6429
Low	P30	Chk 1/2	AZD7762	20.9
Low	P30	HSP90	AUY922 (NVP-AUY922)	18.2571
Low	P30	HSP90	Ganetespib (STA-9090)	19.3857
Low	P30	Kinesin	Ispinesib (SB-715992)	19.1857
Low	P30	MEK	PD0325901	19.5429
Low	P30	Microtubuli stabiliser	Paclitaxel (Taxol)	18.6
Low	P30	mTOR	Deforolimus (Ridaforolimus)	17.3714
Low	P30	mTOR	Everolimus (RAD001)	19.5857
Low	P30	NMPRTase	APO866 (FK866)	18.8857
Low	P6	Chk 1/2	AZD7762	19.4
Low	P6	HSP90	AUY922 (NVP-AUY922)	28.7571
Low	P6	HSP90	Geldanamycin	19.3429
Low	P6	MEK	AZD6244 (Selumetinib)	27.6571
Low	P6	MEK	CI-1040 (PD184352)	18.8429
Low	P6	MEK	GSK1120212 (Trametinib)	30.3571
Low	P6	MEK	PD0325901	20.2429
Low	P6	MEK	TAK-733	32.4429
Low	P6	NMPRTase	APO866 (FK866)	16.0857
Low	P6	Raf	AZ628	16.0286
High	P8	HSP90	AUY922 (NVP-AUY922)	17.1571
High	P8	HSP90	Ganetespib (STA-9090)	17.0857
High	P8	MEK	AZD6244 (Selumetinib)	22.0571
High	P8	MEK	GSK1120212 (Trametinib)	29.3571
High	P8	MEK	PD0325901	25.6429
High	P8	MEK	TAK-733	29.0429
High	P8	mTOR	Deforolimus (Ridaforolimus)	14.9714
High	P8	mTOR	Everolimus (RAD001)	14.0857
High	P8	mTOR	GSK2126458	22.0143
High	P8	NMPRTase	APO866 (FK866)	23.7857

## Sheet: Supplementary Fig. 1
Supplementary Figure 1. Mutations and cytogenetics at diagnosis
a.
Patient	Survival	Diagnosis	Karyotype	FLT3-ITD			#Gene	ASXL1	BCOR	BCORL1	EZH2	PHF6	RAD21	STAG2	DNMT3A	IDH1	IDH2	TET2	TP53	SRSF2	ZRSR2	CBL	FLT3	KIT	KRAS	NRAS	PTPN11	CSF3R	CEBPA	NPM1	RUNX1	WT1
P1	Alive	AML	Normal	Present			P1	0	0	0	0	0	0	0	0	0	0	0	0	0	0	0	0.33	0	0	0	0	0	0	0.423671	0	0.0103884
P10	Alive	AML	Normal	Absent			P10	0	0	0	0	0	0	0	0.2601	0	0	0	0	0.1146	0	0	0	0	0	0	0	0	0	0	0	0
P11	Deceased	AML	Chromosomal alter.	Absent			P11	0.3074	0.3389	0	0	0	0	0	0	0	0	0.3726	0	0.5032	0	0	0.3287	0	0	0	0	0	0	0	0.214	0
P12	Deceased	AML	Normal	Absent			P12	0	0	0	0	0.2376	0	0	0.4531	0	0	0.23	0	0	0.2685	0	0.2443	0	0	0	0	0	0	0	0	0.3478
P13	Alive	AML	Normal	Present			P13	0	0	0	0	0	0	0	0	0	0	0	0	0	0	0	0	0	0	0	0	0	0	0.3411	0	0
P14	Deceased	AML	Normal	Present			P14	0	0	0	0	0	0	0	0	0	0	0	0	0	0	0	0	0	0	0	0	0	0	0.4022	0	0
P15	Deceased	AML	NA	Absent			P15	0	0	0	0	0	0	0	0	0	0	0	0	0.643	0	0	0	0	0	0	0	0	0	0	0	0
P16	Deceased	AML	Normal	Absent			P16	0	0	0	0	0	0	0	0.4952	0	0	0.4902	0	0	0	0	0	0	0	0	0	0.1748	0.38	0	0	0
P17	Deceased	AML	Chromosomal alter.	Absent			P17	0	0.6963	0	0	0	0	0	0.3791	0	0.19	0	0	0.4202	0	0	0	0	0	0	0	0	0	0	0	0
P18	Alive	AML	Chromosomal alter.	Absent			P18	0	0	0	0	0	0	0	0	0	0	0	0	0	0	0	0	0	0	0	0	0	0	0	0	0
P19	Deceased	AML	Normal	Absent			P19	0	0	0	0	0	0	0	0	0	0.4968	0	0	0.4393	0	0	0	0	0	0	0	0	0	0	0	0
P2	Alive	AML	Chromosomal alter.	Absent			P2	0	0	0	0	0	0	0	0	0	0	0	0	0	0	0	0	0	0.094	0	0	0	0	0	0	0
P20	Alive	AML	Chromosomal alter.	Absent			P20	0	0	0	0	0	0	0	0.4071	0	0	0	0	0	0	0	0	0	0	0	0.2646	0	0	0	0	0
P21	Deceased	AML	Chromosomal alter.	Absent			P21	0	0	0	0	0	0	0	0	0	0	0	0	0	0	0	0	0.4402	0	0	0	0	0	0	0	0
P22	Deceased	AML	Normal	Present			P22	0	0	0	0	0	0	0	0	0	0	0	0	0	0	0	0.2674	0	0	0	0	0	0	0.4809	0	0.17
P23	Deceased	AML	Normal	Absent			P23	0	0	0	0	0	0.428	0	0	0	0	0.4472	0	0	0	0	0	0	0.3149	0	0	0	0	0.4106	0	0
P24	Deceased	AML	Normal	Present			P24	0	0	0	0	0	0	0	0	0	0	0.458	0	0	0	0	0	0	0	0	0	0	0	0.3897	0	0
P25	Deceased	AML	NA	Absent			P25	0	0.2505	0	0	0	0	0.3179	0.2909	0.3238	0	0	0	0	0	0	0	0	0	0	0	0	0	0	0	0
P26	Deceased	AML	Complex	Absent			P26	0	0	0	0	0	0	0	0	0	0	0	0.9234	0	0	0	0	0	0	0	0	0	0	0	0	0
P27	Deceased	AML	Normal	Absent			P27	0	0	0	0	0	0	0.2168	0.4728	0.4907	0	0.4953	0.4751	0.4783	0	0	0	0	0	0	0	0	0	0	0	0
P28	Deceased	AML	NA	Absent			P28	-1	0	0	0	0	0	0	0	0	0	0	0	0	0	0	0	0	0	0	0	0	0	0	0	0
P29	Alive	AML	Normal	Absent			P29	0	0	0	0	0.3318	0	0	0	0	0	0	0	0	0	0	0	0	0	0	0	0	0	0	0	0
P3	Alive	AML	Chromosomal alter.	Absent			P3	0.2533	0	0	0	0	0	0	0	0	0	0	0	0	0	0	0	0	0	0.3453	0	0	0.0811	0	0	0
P30	Alive	AML	Chromosomal alter.	Absent			P30	0	0	0	0	0	0	0	0	0	0	0	0	0	0	0	0.4435	0	0	0	0	0	0	0	0	0
P31	Alive	AML	Complex	Absent			P31	0	0	0	0	0	0	0	0	0.4354	0	0	0	0	0	0	0	0	0	0	0	0	0	0	0	0
P32	Deceased	AML	Normal	Absent			P32	0	0	0	0	0	0	0	0	0	0.4879	0	0	0.4985	0	0	0	0	0	0	0	0	0	0.3749	0	0
P4	Deceased	AML	Chromosomal alter.	Absent			P4	0.3253	0	0	0.5115	0	0	0	0.3314	0	0.3596	0.3463	0	0	0	0	0	0	0	0	0	0	0.5202	0	0	0
P5	Alive	AML	Normal	Absent			P5	0	0	0	0	0	0.4219	0	0	0	0	0	0	0.307	0	0	0	0	0	0	0	0	0	0	0.3844	0
P6	Alive	AML	Chromosomal alter.	Absent			P6	0	0	0.6866	0	0	0	0	0	0	0	0	0	0	0	0	0	0	0	0.3898	0	0	0	0	0	0
P7	Deceased	AML	Chromosomal alter.	Absent			P7	0	0	0	0	0	0	0	0	0	0	0	0	0	0	0.325	0	0	0	0	0	0	0	0	0	0
P8	Deceased	BAL	Complex	Absent			P8	0	0	0	0	0	0	0	0	0	0	0	0	0	0	0	0	0	0	0	0	0	0.1075	0	0	0
P9	Deceased	AML	Normal	Present			P9	0	0	0	0	0	0	0	0	0	0	0	0	0	0	0	0.0200812	0	0	0	0	0	0	0	0	0.2318
* VAF shown as %, 0= not present.
b.
#Gene	P1	P2	P3	P4	P5	P6	P7	P8	P9	P10	P11	P12	P13	P14	P15	P16	P17	P18	P19	P20	P21	P22	P23	P24	P25	P26	P27	P28	P29	P30	P31	P32
Complex	0	0	0	0	0	0	0	1	0	0	0	0	0	0	-1	0	0	0	0	0	0	0	0	0	-1	1	0	-1	0	0	1	0
Inv(16) CBFB/MYH11	0	1	0	0	0	1	1	0	0	0	0	0	0	0	-1	0	0	0	0	0	1	0	0	0	-1	0	0	-1	0	1	0	0
inv(3) MECOM	0	0	0	0	0	0	0	0	0	0	0	0	0	0	-1	0	0	0	0	1	0	0	0	0	-1	0	0	-1	0	0	0	0
t(15;17) PML/RARA	0	0	0	0	0	0	0	0	0	0	0	0	0	0	-1	0	0	0	0	0	0	0	0	0	-1	0	0	-1	0	0	0	0
t(9;11) KMT2A/MLLT3	0	0	1	0	0	0	0	0	0	0	0	0	0	0	-1	0	0	0	0	0	0	0	0	0	-1	0	0	-1	0	0	0	0
t(9;22) BCR/ABL1	0	0	0	0	0	0	0	0	0	0	0	0	0	0	-1	0	0	0	0	0	0	0	0	0	-1	0	0	-1	0	0	0	0
+X	0	0	0	0	0	0	0	1	0	0	0	0	0	0	-1	0	0	0	0	0	0	0	0	0	-1	0	0	-1	0	0	0	0
-5/5q	0	0	0	0	0	0	0	0	0	0	0	0	0	0	-1	0	0	1	0	0	0	0	0	0	-1	1	0	-1	0	0	0	0
-7/7q	0	0	0	1	0	0	0	0	0	0	0	0	0	0	-1	0	1	0	0	1	0	0	0	0	-1	0	0	-1	0	0	0	0
Trisomy 10	0	0	0	0	0	0	0	0	0	0	1	0	0	0	-1	0	0	0	0	0	0	0	0	0	-1	0	0	-1	0	0	0	0
Trisomy 22	0	0	0	0	0	0	0	0	0	0	0	0	0	0	-1	0	0	0	0	0	1	0	0	0	-1	0	0	-1	0	0	0	0
Trisomy 8	0	0	0	0	0	0	0	1	0	0	0	0	0	0	-1	0	0	0	0	0	0	0	0	0	-1	0	0	-1	0	0	1	0
Trisomy 9	0	0	0	0	0	0	0	0	0	0	0	0	0	0	-1	0	1	0	0	0	0	0	0	0	-1	0	0	-1	0	0	0	0
*1=present, 0=absent
#Gene	Functional annotation
ASXL1	Chromatin-cohesin
BCOR	Chromatin-cohesin
BCORL1	Chromatin-cohesin
EZH2	Chromatin-cohesin
PHF6	Chromatin-cohesin
RAD21	Chromatin-cohesin
STAG2	Chromatin-cohesin
DNMT3A	DNA methylation
IDH1	DNA methylation
IDH2	DNA methylation
TET2	DNA methylation
TP53	Other
SRSF2	RNA splicing
ZRSR2	RNA splicing
U2AF1	RNA splicing
CBL	RTK-RAS signaling
FLT3	RTK-RAS signaling
KIT	RTK-RAS signaling
KRAS	RTK-RAS signaling
NRAS	RTK-RAS signaling
PTPN11	RTK-RAS signaling
CSF3R	RTK-RAS signaling
CEBPA	Transcription
GATA2	Transcription
NPM1	Transcription
RUNX1	Transcription
WT1	Transcription

## Sheet: Supplementary Fig. 2
Supplementary Figure 2. Metacluster immunophenotype per patient
MC1
	CD45	CD66b	CD16	CD20	CD8a	CD4	CD3	CD7	CD56	CD38	CD64	CD14	CD33	HLA-DR	CD90	Axl_1H12	CD123	CD34	CD117
P1	0.005106194410473108	0	0.007476717233657837	0.06018642708659172	0	0	1.770371600287035e-4	0.7219721078872681	2.5024695560205146e-7	1.3339934349060059	0.002818233100697398	0	2.6455869674682617	2.728327751159668	5.151826189830899e-4	0.10112567245960236	0.44988828897476196	0	2.259795665740967
P2	0.008587789721786976	0	0.007476717233657837	0.06018642708659172	0	0	1.770371600287035e-4	0.01003316417336464	2.5024695560205146e-7	1.6043121218681335	0	0	0	2.898736834526062	5.151826189830899e-4	0.0983281247317791	0.11790585145354271	2.6956610679626465	2.2775503396987915
P3	1.3570597767829895	0	0	0.009273825213313103	0	0	0	0.0343604504596442	0	2.4703608751296997	2.9743242760105204e-4	0	0	3.0401949882507324	2.028916590290919e-8	0.2855245769023895	0	0.5836215317249298	2.1976571083068848
P4	0.3116450607776642	0	0	0.009273825213313103	0	0	0	2.539149284362793	0	2.2655351161956787	0	0	1.9338800311088562	3.320151209831238	0	0.2061082199215889	0	3.534941077232361	2.128330111503601
P5	1.3668410778045654	1.0327484607696533	0.5773980021476746	0.01815808191895485	0	0	0	0	0.45869651436805725	1.8253610134124756	0	0	0	3.6318633556365967	0.0403168685734272	0.6078214645385742	0.3338114619255066	3.2603347301483154	2.526973009109497
P6	0.10564195737242699	0	0.007476717233657837	0.06018642708659172	0	0	1.770371600287035e-4	0.01003316417336464	0.16420083492994308	1.6441773176193237	0	0	2.154226064682007	3.6065059900283813	5.151826189830899e-4	0.07998516783118248	0.9847520291805267	3.997422695159912	2.6493632793426514
P7	0.7082985043525696	0	0	0.055724479258060455	0	0	0	0	0.4768272340297699	1.9279366731643677	0.25199252367019653	0	0.16838029026985168	4.628023624420166	0.0976097583770752	0.8016541004180908	0.7387693524360657	1.685605764389038	2.113023281097412
P8	1.7105482816696167	0	0.20557346940040588	0.1851792261004448	0	0	0	0	0.9400760233402252	2.8532767295837402	5.3445752200786956e-5	0	0.1328444480895996	5.540241956710815	0.5186683833599091	1.2964894771575928	1.44302499294281	2.891529083251953	0
P9	0	0	0.007476717233657837	0.06018642708659172	0	0	1.770371600287035e-4	0.01003316417336464	0.018717624247074127	2.7845160961151123	0	0	2.5256941318511963	4.504575252532959	5.151826189830899e-4	0.09638967365026474	1.0447546243667603	3.0711662769317627	2.287428140640259
P10	0.05464143119752407	0	0.007476717233657837	0.06018642708659172	0	0	1.770371600287035e-4	0.01003316417336464	2.5024695560205146e-7	1.1783680319786072	0	0	1.4123687744140625	4.841716289520264	0.40192942321300507	0.3209518641233444	0.29388661682605743	3.7329413890838623	2.4117320775985718
P11	1.9736241102218628	0	0	0.009273825213313103	0	0	0	1.3387337923049927	0.09671729058027267	1.2465860843658447	0	0	0.3054264187812805	3.4561710357666016	0.06936194747686386	0.4089740514755249	0.4986693859100342	3.7553048133850098	2.2194535732269287
P12	2.6931488513946533	0	0	0.009273825213313103	0	0	0	0	0.7331275343894958	2.7533161640167236	0.16275666654109955	0	0.6111632585525513	4.529285430908203	0.14163844287395477	0.6766813397407532	1.0400129556655884	3.23161244392395	2.047315835952759
P13	0.5594447553157806	0	0.24406013637781143	0.009273825213313103	0	0	0	1.5712134838104248	0.11972733214497566	1.9265403747558594	0.03621239587664604	0	2.258910655975342	3.5171704292297363	0	0.4197874516248703	1.5476893186569214	0	2.3694007396698
P14	0.9633296132087708	0	0	0.02080070786178112	0	0	9.456389234401286e-4	2.056926727294922	0.5008167624473572	2.4202911853790283	0	0	0.8472815752029419	2.732729911804199	0.13250252604484558	1.004423975944519	1.4302024841308594	0	1.8754667043685913
P15	0	0	0	0.02080070786178112	0	0	9.456389234401286e-4	0	0	0.6035071313381195	0	0	0.33747631311416626	2.85063898563385	0.14827236533164978	0.3362879753112793	0.4263811260461807	2.324901580810547	3.138984799385071
P16	1.5846397876739502	0	0.013036390766501427	0.013386370614171028	0	0	0	1.026155948638916	0.5078722238540649	3.5008738040924072	1.1841883659362793	0	1.2490280866622925	3.9885804653167725	0.14092515408992767	0.8936325907707214	0.11849267035722733	2.750966787338257	1.511991262435913
P17	1.2811368703842163	0	0	0.013386370614171028	0	0	0	1.1692684888839722	0.06871705502271652	1.8933554887771606	0	0	0	4.0402727127075195	6.031056614119734e-7	0.538099467754364	0.19929906725883484	2.151928424835205	2.28729248046875
P18	1.4827756881713867	0	0.22444960474967957	0.01815808191895485	0	0	0	0	0.11643891781568527	0	0	0	1.5352258682250977	0.21870334446430206	0.44270405173301697	0.27241116762161255	0.015517695806920528	4.355840682983398	2.2659549713134766
P19	1.1013610363006592	0	0	0.01815808191895485	0	0	0	0	0.02402884792536497	1.4894705414772034	0	0	0.1991415098309517	4.384835958480835	0	0.4195699989795685	0.6328393220901489	3.356449246406555	2.1513293981552124
P20	2.4190361499786377	0.08886826038360596	0.10839914157986641	0.013386370614171028	0	0	0	3.7498151063919067	0.5319184064865112	2.8747867345809937	6.622394437272305e-7	0	0	3.5550849437713623	0.15590786188840866	0.9207314252853394	1.1910688877105713	3.6262885332107544	0.5381747186183929
P21	1.6085491180419922	0	0.0044600816909223795	0.01815808191895485	0	0	0	0	0.4571484327316284	2.460024118423462	0.04479803889989853	0	1.3766146898269653	3.94688880443573	0.1611476093530655	0.7408280968666077	0.6081827282905579	3.5408737659454346	2.529709219932556
P22	0.8635317087173462	0	0.008566386066377163	0.009765160270035267	0	0	0	2.844602346420288	0.18440689146518707	2.0912790298461914	2.1002931589464424e-6	0	2.738436698913574	2.691549301147461	0.05222956836223602	0.5635714530944824	1.013434648513794	1.031740427017212	2.141693353652954
P23	0.757550448179245	0	0	0	0	0	0	0	0.14608831703662872	2.0172746181488037	0	0	0.15246204286813736	3.2987782955169678	0	0.5907426476478577	0.9336950778961182	0	2.088006854057312
P24	1.7174965739250183	0	0	0.01815808191895485	0	0	0	0	0.4151819199323654	1.4204518795013428	0.11893335357308388	0	1.2999807000160217	0	0.04163648933172226	0.565963625907898	0.30984751880168915	0	2.301811933517456
P25	0.021472184918820858	0	0	0.02080070786178112	0	0	9.456389234401286e-4	0	0.01925734244287014	1.6185967922210693	0	0	0.09387331828474998	0.6818651258945465	0.031073560938239098	0.504858136177063	0	2.467697262763977	1.763691484928131
P26	1.1207438707351685	0	0	0.02080070786178112	0	0	9.456389234401286e-4	0	0.3921233117580414	1.1765211820602417	0.13725407421588898	0	2.839718818664551	0.09928671270608902	0.1450078785419464	0.2731500267982483	0.39442601799964905	4.330318927764893	2.486745595932007
P27	0.09525466710329056	0	0	0	0	0	0	0	0	2.172545909881592	0	0	0.03187301382422447	3.2075090408325195	0	0.37801310420036316	0.24295584857463837	2.4650206565856934	2.0799546241760254
P28	1.574109971523285	0	0.21570029109716415	0	0	0	0	0	0.16555657237768173	0.9058087170124054	0	0	0.20441078394651413	3.2321780920028687	0.5486741960048676	0.4299808293581009	0	3.7150583267211914	1.6078717708587646
P29	1.51272451877594	0	0.06569960713386536	0.013386370614171028	0	0	0	0	0.38586246967315674	0.8758193850517273	0	0	0.17384131252765656	2.9558281898498535	0.3860687017440796	0.9379765391349792	0.0465303510427475	2.9337985515594482	2.1087987422943115
P30	1.4576400518417358	0	0	0.08415145426988602	0	0	0	0	0.41153693199157715	0.7521200180053711	0.18147321045398712	0	0.7594729065895081	3.231696605682373	0	0.6370260119438171	0.7619195580482483	3.3722360134124756	1.8201948404312134
P31	1.6334636211395264	0	0	0.024763397872447968	0	0	0	2.991272211074829	0.2757321894168854	1.9086604118347168	0	0	0	3.2881996631622314	0.01799902133643627	0.823017954826355	0.43855851888656616	2.943063259124756	0.41592130064964294
P32	1.6256075501441956	0	0	0.0475528072565794	0	0	0	0	0.29164616763591766	0.7666793763637543	0	0	0.31342804431915283	0.3073793649673462	0	0.312676265835762	0.1690632924437523	0	2.1014026403427124
HD PB1	0	0.7668553590774536	0.6121677160263062	0.06018642708659172	0	0	1.770371600287035e-4	0.01003316417336464	0.03574194014072418	0.75844407081604	0	0	0	0.07367601245641708	0.07495217025279999	0.6814463138580322	0	0	2.1336402893066406
HD PB2	1.3296575546264648	0.06044133007526398	0.2872525155544281	0.009273825213313103	0	0	0	0	0	2.456238031387329	0.03570861741900444	0	0.1681102216243744	0.8212921619415283	0.04689160734415054	0.5293802618980408	0.0022386217024177313	0	2.2267658710479736
HD BM3	2.5952951908111572	0.014572009444236755	0.00774101447314024	0.02080070786178112	0	0	9.456389234401286e-4	0	0.3030100166797638	2.541121006011963	0.0010734477546066046	0	0.03433915600180626	4.0506157875061035	0.11884274333715439	0.7285849452018738	0	2.7248282432556152	1.5928964614868164
HD BM4	3.5556939840316772	0	0	0.04797578603029251	0	0	0	0.03227793797850609	0.5254594385623932	2.716738700866699	5.103808216517791e-4	0	0.29822784662246704	4.014268398284912	0.37916991114616394	0.9053742289543152	0	3.0378644466400146	0.4552263468503952
HD BM5	1.1629813313484192	0	0.09803641587495804	0.013386370614171028	0	0	0	0	0.3309764564037323	2.625566244125366	0.11903467774391174	0	0.11449572443962097	3.8514500856399536	0.24774397909641266	0.8374355733394623	0	2.3386847972869873	2.102052092552185
HD PB6	2.357703924179077	0.09207022935152054	1.4052870273590088	0.01815808191895485	0	0.05365403741598129	0	0.30465173721313477	0.17505091428756714	2.893111228942871	7.605482824146748e-4	0	0.06111202761530876	0.3004612922668457	0.144944965839386	0.41484513878822327	0.11324101686477661	0	2.3330512046813965
HD PB7	2.273833751678467	0.14070984721183777	0.12457023561000824	0.23837821185588837	0	0.15195375680923462	0	1.8750625848770142	0.11388221383094788	2.532226085662842	0	0	0.016609609127044678	3.156996488571167	0.47876185178756714	0.7967104911804199	0	0.1831102967262268	1.4069643020629883
MC2
	CD45	CD66b	CD16	CD20	CD8a	CD4	CD3	CD7	CD56	CD38	CD64	CD14	CD33	HLA-DR	CD90	Axl_1H12	CD123	CD34	CD117
P1	0.3376736342906952	0	0.007476717233657837	0.06018642708659172	0	0	1.770371600287035e-4	2.604383945465088	0.28936490416526794	0.7791932821273804	0.13794063031673431	0	3.2438528537750244	3.280708074569702	5.151826189830899e-4	0.45489758253097534	2.0613749027252197	2.1756749153137207	2.0812907218933105
P2	1.5854876041412354	0	0.007476717233657837	0.06018642708659172	0	1.9766360521316528	1.770371600287035e-4	0.4084078371524811	0.04506273940205574	0.8458476662635803	0.48230046033859253	0	2.054908275604248	4.503392219543457	5.151826189830899e-4	0.962215781211853	3.243299961090088	1.6394093036651611	2.0894007682800293
P3	3.3850308656692505	1.6997838616371155	3.776263475418091	0.508508063852787	0	4.271662473678589	1.9112531542778015	4.085185170173645	0	4.851383447647095	3.8406864404678345	0	0	0	0	0.058905139565467834	4.891707897186279	0	4.19367241859436
P4	1.1549525260925293	0	0	0.009273825213313103	0	0	0	3.435229539871216	0.08924875408411026	0.3964325785636902	0	0	2.8428971767425537	0.8210322856903076	4.1272780748613513e-8	0.4613875150680542	1.6713969707489014	3.885380268096924	1.0311793088912964
P5	2.393770694732666	1.3002771139144897	0	0.2521470785140991	0	0	0	0.5261082649230957	1.2882862091064453	2.1555168628692627	0.5000352263450623	0	0.7048726677894592	4.891594409942627	0.3313186764717102	1.896390676498413	3.288731813430786	1.5310078859329224	2.261636972427368
P6	0.3818088471889496	0	0.007476717233657837	0.06018642708659172	0	0	1.770371600287035e-4	0.01003316417336464	0.464130237698555	2.0958834886550903	0.296293243765831	0	2.9622806310653687	4.026611566543579	5.151826189830899e-4	0.12700768560171127	2.3640992641448975	4.126007556915283	2.6100438833236694
P7	1.1923030614852905	0	0	0.09436037018895149	0	0.3750097304582596	0	0.2613026946783066	1.137795865535736	2.3819879293441772	1.1997601389884949	0.009343863988760859	2.375491142272949	5.0489585399627686	0.33592283725738525	1.1787071228027344	2.022756576538086	1.8504384756088257	1.858796775341034
P8	2.088334083557129	0	0.35757845640182495	0.2761392891407013	0	0.028926397673785686	0	0	0.6684837341308594	3.2537083625793457	0.24064785987138748	0	2.509396195411682	5.801779747009277	0.16875751316547394	0.790188193321228	2.4325039386749268	3.1867527961730957	0
P9	0.08501675724983215	0	0.007476717233657837	0.06018642708659172	0	0.04061373323202133	1.770371600287035e-4	0.01003316417336464	0.39889591932296753	3.4991140365600586	0.5227574706077576	0	3.906238079071045	5.389581680297852	5.151826189830899e-4	0.22401244938373566	3.0556392669677734	3.575087785720825	2.050441265106201
P10	0.29227879643440247	0	0.007476717233657837	0.06018642708659172	0	0	1.770371600287035e-4	0.01003316417336464	0.26792725920677185	1.7025381326675415	0	0	3.1675262451171875	5.263856887817383	0.11125390976667404	0.4710223972797394	2.182518720626831	3.8297579288482666	2.449542760848999
P11	2.933436393737793	0	0	0.009273825213313103	0	0.44522374868392944	0	3.1447670459747314	0.8916420936584473	1.180534839630127	0.014343447051942348	0	2.1074960231781006	4.661678314208984	0.2182234525680542	1.879888892173767	3.433122396469116	1.3084862232208252	0
P12	2.929969310760498	0	0	0.009273825213313103	0	0.3931175172328949	0	0	1.1451390981674194	2.952669143676758	1.1209475994110107	0	2.5657906532287598	4.770919322967529	0.10124363005161285	0.48656541109085083	2.3610570430755615	3.5495502948760986	2.071742296218872
P13	1.238066852092743	0	0.3149409294128418	0.009273825213313103	0	1.6693326756467286e-6	0	2.677299976348877	0.665605366230011	1.7588003277778625	0.1702454686164856	0	3.060803532600403	4.078148365020752	0.1701388582587242	1.034879982471466	2.3268481492996216	0	2.2733606100082397
P14	1.5337340235710144	0	0	0.2307295873761177	0	0	9.456389234401286e-4	2.8186110258102417	1.0897754430770874	2.020125389099121	0.058994872495532036	0	2.578437089920044	3.37209689617157	0.44743143022060394	1.5353718400001526	2.1058655977249146	0.2159111499786377	1.081303358078003
P15	0.771083414554596	0	0.13089319691061974	0.02080070786178112	0	0	9.456389234401286e-4	0	0.640486478805542	2.003657281398773	3.424358510528691e-4	0	2.5223965644836426	4.889384031295776	0.5216357111930847	0.6308440268039703	2.5563019514083862	4.403289318084717	1.141430139541626
P16	1.9529756903648376	0.05436432361602783	0.17454149574041367	0.16696105897426605	0	0.3597183972597122	0	0	0.9913683235645294	4.109749794006348	2.4126263856887817	0	2.6203986406326294	4.437566518783569	0.20359284430742264	1.095569133758545	1.3749179244041443	3.0834195613861084	2.102049708366394
P17	2.6959376335144043	0.17592637799680233	0.3681141659617424	0.2768598049879074	0	0	0	2.7366397380828857	0.6532101333141327	2.1860196590423584	0.5987921804189682	0.07037973403930664	2.0749934911727905	4.205858469009399	0.4362930506467819	1.4445873498916626	2.016142725944519	2.1569141149520874	2.2315051555633545
P18	2.5285611152648926	0.05572580093576107	0.3191245496273041	0.01815808191895485	0	3.9146897279351833e-7	0	0	1.0391405820846558	2.275353491306305	0.07777722179889679	0	2.8267840147018433	5.48798394203186	0.7889212369918823	0.311893031001091	3.5054091215133667	1.357436180114746	2.084103524684906
P19	1.8784226775169373	0.020793014438822865	0.2439112514257431	0.01815808191895485	0	0	0	0	0.7547034919261932	2.280065178871155	0.060455478727817535	0	2.2222765684127808	5.440300703048706	0.22038158029317856	1.048279583454132	2.5101104974746704	4.054136276245117	2.063781261444092
P20	3.082646131515503	0.007974748499691486	0.136238731443882	0.013386370614171028	0	0	0	3.2919732332229614	0.7251236140727997	1.3557135462760925	1.9638070511973638e-6	0	2.322571873664856	4.1510398387908936	0.2308131754398346	1.1738550662994385	2.2110151052474976	4.036492347717285	2.0192203521728516
P21	2.3612529039382935	0	0.07535598427057266	0.01815808191895485	0	0.015838101971894503	0	0	0.7115084826946259	2.5617337226867676	0.9996028244495392	0	2.5750614404678345	4.662057876586914	0.2140716090798378	1.0670868158340454	2.645865559577942	3.0141139030456543	2.4441312551498413
P22	1.6825140714645386	0	0.021415716037154198	0.06134190037846565	0	0.1204059049487114	0	3.3840123414993286	0.6632001996040344	1.189775288105011	0.19331246614456177	0	4.2731428146362305	3.9022525548934937	0.27297283709049225	0.9423090815544128	2.355651617050171	2.873161792755127	0.9682333469390869
P23	1.9412674307823181	0	0	0.3893642872571945	0	0.9831793904304504	0	0.9842723608016968	1.4076784253120422	2.4937233924865723	0.5347864776849747	0	2.3423532247543335	4.027709126472473	0.4047580063343048	1.6790496110916138	1.6616240739822388	0.08056185208261013	2.0986438989639282
P24	2.971860647201538	0	0.07043983042240143	0.01815808191895485	0	0.5729961395263672	0	0	1.0580906867980957	0.7269627451896667	0.8410465717315674	0	3.3198533058166504	4.743355751037598	0.38882753252983093	1.3780205249786377	1.9312090873718262	0	2.0600035190582275
P25	1.1716459393501282	0.26349782943725586	0.051853347569704056	0.20099015440791845	0	0	9.456389234401286e-4	2.737173557281494	1.0535100102424622	2.7506693601608276	0.3424708694219589	0.015652237460017204	2.7315914630889893	2.815184235572815	0.12342911586165428	1.311626136302948	1.4583379626274109	1.1847042366862297	0.9786872267723083
P26	1.655799686908722	0	0.0946018397808075	0.02080070786178112	0	0	9.456389234401286e-4	0	1.055866301059723	0.9977824687957764	0.2664363980293274	0	3.7426964044570923	1.770937979221344	0.37015512585639954	0.6295400261878967	1.410470962524414	4.728881359100342	1.5279037356376648
P27	0.6541207432746887	0	0	0.08767007291316986	0	0	0	0.005541636608541012	0.18782994151115417	2.3717260360717773	0.41923651099205017	0	2.6740949153900146	3.527637243270874	0.1855051964521408	1.0346856117248535	1.9062424898147583	3.426459312438965	1.3932268619537354
P28	1.9479255676269531	0	0.5515719056129456	0.1729908585548401	0	0	0	0	0.380039781332016	0.6743981242179871	0.3946978449821472	0	3.213797092437744	4.295773506164551	0	1.7288283109664917	0.621904730796814	3.5583291053771973	0.7704582214355469
P29	4.640645503997803	0.060927875339984894	1.518096923828125	0.013386370614171028	0	1.105005145072937	0	0	0	0	0.65576171875	0	2.9554529190063477	4.527553081512451	1.3237507343292236	1.136792540550232	3.708383321762085	1.4326858520507812	1.3625528812408447
P30	2.065659284591675	0	0	0.23074626922607422	0	0	0	0.031107140704989433	1.0303094387054443	1.0242079496383667	1.4759249687194824	0	2.042257785797119	3.8459339141845703	0.15875130891799927	1.2838820219039917	2.0663387775421143	3.4396536350250244	1.4146932363510132
P31	Na	Na	Na	Na	Na	Na	Na	Na	Na	Na	Na	Na	Na	Na	Na	Na	Na	Na	Na
P32	Na	Na	Na	Na	Na	Na	Na	Na	Na	Na	Na	Na	Na	Na	Na	Na	Na	Na	Na
PB1	0.7201370000839233	0.06828352808952332	1.4290928840637207	0.7067464590072632	0	1.952373743057251	0.12816095352172852	0.44550055265426636	1.9625188112258911	3.3121938705444336	0.45030492544174194	0	0.46997302770614624	4.630711078643799	5.151826189830899e-4	3.0695114135742188	3.1254186630249023	0	2.2071001529693604
PB2	2.065385580062866	0.762763261795044	0.6083823442459106	0.009273825213313103	0	2.6930882930755615	0	0	0.25743216276168823	3.6579630374908447	0.7409822940826416	0	2.2655351161956787	4.880547523498535	0	1.441977858543396	4.107529640197754	0	2.0949511528015137
BM3	1.7296684980392456	0.8222272396087646	0.5940849781036377	0.33262157440185547	0	0.947521984577179	9.456389234401286e-4	3.0058469772338867	1.0396490097045898	1.4411206245422363	0.02767021767795086	0	2.6980550289154053	3.299877882003784	0.7557686567306519	1.4761959314346313	2.257507562637329	0.2610892057418823	1.3224146366119385
BM4	3.1787333488464355	0	0.2796231806278229	0.18776486814022064	0	0.23677869141101837	0	3.414238691329956	0.569222629070282	1.5051827430725098	0.7191155552864075	0.6074290871620178	4.282986640930176	3.511277437210083	1.2596173286437988	1.5895962715148926	2.0500869750976562	3.552337884902954	0.908557116985321
BM5	2.068387031555176	0	0	1.1133618354797363	0	0.973983883857727	0	0	0	2.24664044380188	1.282009482383728	0.32340943813323975	2.857592821121216	5.988318920135498	0.7050226926803589	1.009509801864624	1.5974524021148682	3.223393678665161	2.0954201221466064
PB6	2.1436634063720703	0	0.9444878697395325	1.1545732021331787	0	0.7556385397911072	0	3.78305721282959	2.155716896057129	2.4131171703338623	0	0	1.3290307521820068	4.885912895202637	0	2.642479658126831	3.975719690322876	1.0921034812927246	0
PB7	1.6392930746078491	3.4261720180511475	5.215867519378662	3.048156499862671	0	5.0565009117126465	0	0	0	6.126328468322754	5.8306803703308105	0	0	0	0	0	5.178652286529541	0	5.27886962890625
MC3
	CD45	CD66b	CD16	CD20	CD8a	CD4	CD3	CD7	CD56	CD38	CD64	CD14	CD33	HLA-DR	CD90	Axl_1H12	CD123	CD34	CD117
P1	2.625932455062866	0	0.007476717233657837	0.06018642708659172	0	2.5787570476531982	3.354034900665283	3.504840135574341	2.5024695560205146e-7	0.07641377300024033	0	0	0	0	5.151826189830899e-4	0	0	0	0
P2	2.487619638442993	0	0.007476717233657837	0.06018642708659172	0	2.378451108932495	3.268826723098755	3.3570804595947266	2.5024695560205146e-7	0	0	0	0	0	5.151826189830899e-4	0	0	0	0
P3	3.6543824672698975	0	0	0.009273825213313103	0	2.62112557888031	3.6534591913223267	3.301376461982727	0	1.8553564548492432	0	0	0	1.4655649662017822	0	0.25670959055423737	0	0	0
P4	3.311876058578491	0	0	0.009273825213313103	0	2.4022488594055176	3.306840419769287	3.2464277744293213	0	0	0	0	0	0	0	0.08085738867521286	0	0	0
P5	3.7797439098358154	0.3721010684967041	0.22389237582683563	0.01815808191895485	0	1.6439481973648071	2.857003688812256	3.3236818313598633	0.22068963944911957	0	0	0	0	0.19759733974933624	0	0.3093622326850891	0	0	0
P6	3.1839905977249146	0	0.007476717233657837	0.06018642708659172	0	3.267066717147827	3.969264268875122	3.5844922065734863	2.5024695560205146e-7	0.35153786838054657	0	0	0	0	5.151826189830899e-4	0.0338839516043663	0	0	0
P7	3.4856231212615967	0	0	0	0	2.8179590702056885	3.7034616470336914	3.9361891746520996	1.8689370335778221e-6	0.21951019763946533	0	0	0	0.15332092344760895	0	0.22030967473983765	0	0	0
P8	3.8853214979171753	0	0	0.013386370614171028	0	2.592850089073181	3.5949243307113647	3.6975905895233154	0.07947805896401405	0.09384029731154442	0	0	0	0	0.005452939076349139	0.35563646256923676	0	0	0
P9	2.914251923561096	0	0.007476717233657837	0.06018642708659172	0	3.544666051864624	3.77851939201355	4.183974742889404	2.5024695560205146e-7	1.311023473739624	0	0	0	3.7361223697662354	5.151826189830899e-4	0.08376022055745125	0	0.5862012207508087	0
P10	3.227041482925415	0	0.007476717233657837	0.06018642708659172	0	3.706592082977295	4.251372814178467	3.1126136779785156	2.5024695560205146e-7	0.13676583766937256	0	0	0	0	5.151826189830899e-4	0.13104824721813202	0	0	0
P11	3.6803033351898193	0	0	0.009273825213313103	0	2.5256056785583496	3.488546371459961	3.456773281097412	0	0	0	0	0	0	0	0.16386328637599945	0	0	0
P12	3.8765647411346436	0	0	0.009273825213313103	0	2.891496181488037	3.7826443910598755	3.3725615739822388	0.014060821384191513	0.05937761813402176	0	0	0	0	0	0.24270738661289215	0	0	0
P13	3.4670279026031494	0	0.16496677696704865	0.009273825213313103	0	2.9672625064849854	3.5840303897857666	3.848702907562256	0	0.45490165054798126	0	0	0	0	0	0.20305591821670532	0	0	0
P14	3.2903329133987427	0	0	0.02080070786178112	0	2.55802059173584	3.578840494155884	3.9532430171966553	0.08326781541109085	0.2573268413543701	0	0	4.4821223127655685e-4	0	3.197904163698695e-8	0.4415655732154846	0	0	0
P15	3.2778077125549316	0	0	0.02080070786178112	0	3.0704394578933716	3.6782294511795044	3.717270612716675	0	0	0	0	4.4821223127655685e-4	0.19256484508514404	0.04483064450323582	0.31363557279109955	0	0	0
P16	3.8139004707336426	0	0	0.013386370614171028	0	2.6052165031433105	3.470531702041626	4.281307697296143	0.03786031901836395	1.3430545330047607	0	0	0	1.1906369924545288	0	0.28376248478889465	0	0	0
P17	3.7472243309020996	0	0	0.013386370614171028	0	2.3407585620880127	3.2805309295654297	3.574047327041626	0.08595511317253113	0	0	0	0	0	0	0.3217489719390869	0	0	0
P18	4.105341911315918	0	0.07158076018095016	0.01815808191895485	0	2.844309091567993	3.9073269367218018	3.6931912899017334	0	0.41453441977500916	0	0	0	0	5.776412308478029e-7	0.16599327325820923	0	0	0
P19	3.855591297149658	0	0	0.01815808191895485	0	2.509495735168457	3.485466241836548	4.001481056213379	2.485940967744682e-6	0.0631113275885582	0	0	0	0	0	0.24508148431777954	0	0	0
P20	3.93550443649292	3.8336047146003693e-4	0	0.013386370614171028	0	2.5244275331497192	3.481213092803955	4.1013453006744385	0.1100965142250061	0.35908855497837067	0	0	0	0	8.057613456458057e-7	0.41789451241493225	0	0	0
P21	3.861318826675415	0	0	0.01815808191895485	0	2.6125288009643555	3.7828750610351562	3.509321928024292	9.620714081393089e-6	0.06268811970949173	0	0	0	0	7.769034482407733e-7	0.17490145564079285	0	0	0
P22	3.5678369998931885	0	0	0	0	3.1966060400009155	3.9834887981414795	4.436487674713135	0	0.6252566277980804	0	0	0	0	0.08066122978925705	0.2996329665184021	0	0	0
P23	3.6221070289611816	0	0	0	0	2.5572972297668457	3.5628902912139893	3.1743125915527344	0.01729435659945011	0.8864165544509888	0	0	0	1.8261159658432007	0	0.337704062461853	0	0	0
P24	4.073497772216797	0	0	0.01815808191895485	0	2.789414167404175	3.5283265113830566	3.6296653747558594	0.0989515632390976	0.1163477897644043	0	0	0	0	0.017438841983675957	0.29212096333503723	0	0	0
P25	3.015115976333618	0	0	0.02080070786178112	0	2.2934834957122803	3.405440092086792	3.2933995723724365	0	0	0	0	4.4821223127655685e-4	0	0	0.30718040466308594	0	0	0
P26	3.490754008293152	0	0	0.02080070786178112	0	3.091090440750122	3.8608750104904175	4.221009731292725	0	0.5017791986465454	0	0	4.4821223127655685e-4	0	0.003968676086515188	0.2724159508943558	0	0	0
P27	3.623351573944092	0	0	0	0	3.1793243885040283	3.651148557662964	4.048852443695068	0.020139841362833977	0.09351684898138046	0	0	0	0	0.04869609698653221	0.267158180475235	0	0	0
P28	3.8929078578948975	0	0	0	0	2.682389497756958	3.7265143394470215	3.51167631149292	0.05636133998632431	0	0	0	0	0	2.27918839357244e-8	0.261266827583313	0	0	0
P29	3.9762299060821533	0	0	0.013386370614171028	0	2.8488330841064453	3.721465826034546	3.6129775047302246	0.1070864349603653	0	0	0	0	0	0.02868642471730709	0.4123743176460266	0	0	0
P30	3.6110925674438477	0	0	0	0	2.1721636056900024	2.911441206932068	4.138105630874634	0.014974384102970362	0.06766586750745773	0	0	0	0.3031642884016037	0	0.25314024090766907	0	0	0
P31	3.725015640258789	0	0	0	0	1.948028326034546	3.29849910736084	4.0423665046691895	0.049913663417100906	0	0	0	0	0	0	0.2636309266090393	0	0	0
P32	4.134567737579346	0	0	0	0	2.675238847732544	3.666238784790039	4.197491645812988	0.07605819404125214	0.024881375953555107	0	0	0	0	0	0.24548660218715668	0	0	0
HD PB1	3.117546796798706	0	0.007476717233657837	0.06018642708659172	0	2.915283203125	3.826671838760376	3.5130696296691895	2.5024695560205146e-7	0.49102938175201416	0	0	0	0	5.151826189830899e-4	0.11896324157714844	0	0	0
HD PB2	3.4760563373565674	0	0	0.009273825213313103	0	2.85042405128479	3.800938844680786	3.31799578666687	0	0.384086012840271	0	0	0	0	0	0.21980677545070648	0	0	0
HD BM3	3.5258349180221558	0	0	0.02080070786178112	0	2.2995107173919678	3.4896856546401978	3.4766143560409546	0.007410658989101648	0.132776640355587	0	0	4.4821223127655685e-4	0	0	0.15590762346982956	0	0	0
HD BM4	3.662001848220825	0	0	0	0	2.331968307495117	3.4253358840942383	3.6231441497802734	0	0.0913739874958992	0	0	0	0	0	0.05814012140035629	0	0	0
HD BM5	3.77943754196167	0	0	0.013386370614171028	0	2.3082900047302246	3.524789810180664	3.357553482055664	0.04418068379163742	0.35666653513908386	0	0	0	0	0	0.23821523785591125	0	0	0
HD PB6	3.836374521255493	0	0.5284832715988159	0.01815808191895485	0	2.623901844024658	3.814514636993408	3.6190314292907715	0	0.871656060218811	0	0	0	0	0	0.1330481618642807	0	0	0
HD PB7	4.01225733757019	0	0.0410102978348732	0	0	2.995824456214905	4.027392864227295	3.4107033014297485	0.0034623033134266734	0.3968745172023773	0	0	0	0	3.895118716457091e-8	0.23372452706098557	0	0	0
MC4
	CD45	CD66b	CD16	CD20	CD8a	CD4	CD3	CD7	CD56	CD38	CD64	CD14	CD33	HLA-DR	CD90	Axl_1H12	CD123	CD34	CD117
P1	2.491375207901001	0	0.007476717233657837	0.06018642708659172	3.72823429107666	0	3.250739812850952	3.8017890453338623	2.5024695560205146e-7	0	0	0	0	0	5.151826189830899e-4	0	0	0	0
P2	2.200419545173645	0	0.007476717233657837	0.06018642708659172	3.5129929780960083	0	3.1218976974487305	3.0420212745666504	2.5024695560205146e-7	0	0	0	0	0	5.151826189830899e-4	0	0	0	0
P3	3.0595285892486572	0	0	0.009273825213313103	3.4838690757751465	0	3.4512219429016113	5.1959309577941895	0	0.04961517080664635	0	0	0	0	0	0.17001678049564362	0	0	0
P4	3.207016944885254	0	0	0.009273825213313103	3.487372636795044	0	3.0239702463150024	3.0303882360458374	0	0	0	0	0	0.02368456218391657	0	0.054715922102332115	0	0	0
P5	3.8326029777526855	0.29754912853240967	0.2395702749490738	0.01815808191895485	3.0127968788146973	0	2.628147840499878	3.7283167839050293	0.24229511618614197	0	0	0	0	0.23713667690753937	0	0.2925533056259155	0	0	0
P6	3.2545273303985596	0	0.007476717233657837	0.06018642708659172	4.0628275871276855	0	3.735609531402588	3.492729663848877	0.003396354615688324	0	0	0	0	0	5.151826189830899e-4	0	0	0	0
P7	3.3802738189697266	0	0	0	3.8476191759109497	0	3.5788075923919678	3.865045189857483	0.030414868146181107	0	0	0	0	0.2738497406244278	0	0.20414472371339798	0	0	0
P8	3.866037607192993	0	0	0.013386370614171028	3.7028932571411133	0	3.5916523933410645	4.221863746643066	0.18610195815563202	0.0824510008096695	0	0	0	0	0.027995452284812927	0.37191301584243774	0	0	0
P9	2.627742290496826	0	0.007476717233657837	0.06018642708659172	4.360105752944946	0	3.5798559188842773	5.0737831592559814	2.5024695560205146e-7	1.1199893355369568	0	0	0	3.7889645099639893	5.151826189830899e-4	0.014980651903897524	0	0.5278486013412476	0
P10	3.196476697921753	0	0.007476717233657837	0.06018642708659172	3.7611414194107056	0	3.889799952507019	2.943663239479065	2.5024695560205146e-7	0	0	0	0	0	5.151826189830899e-4	0.10291053354740143	0	0	0
P11	3.675408363342285	0	0	0.009273825213313103	3.5104451179504395	0	3.4498848915100098	3.812629461288452	0	0	0	0	0	0.16942359507083893	0	0.13753287494182587	0	0	0
P12	3.956493377685547	0	0	0.009273825213313103	3.939617872238159	0	3.7165074348449707	3.403648257255554	0.25101444125175476	0	0	0	0	0.05583537183701992	0	0.2229376882314682	0	0	0
P13	3.419302463531494	0	0.09959396719932556	0.009273825213313103	4.0696821212768555	0	3.3996214866638184	3.8785042762756348	0.022677106782794	0	0	0	0	0	0	0.15326593816280365	0	0	0
P14	3.3032184839248657	0	0	0.02080070786178112	3.8389201164245605	0	3.577951669692993	4.50283408164978	0.19671311974525452	0	0	0	4.4821223127655685e-4	0	0	0.3814666122198105	0	0	0
P15	3.2536427974700928	0	0	0.02080070786178112	3.8403087854385376	0	3.463084101676941	3.6815292835235596	0.18168369680643082	0	0	0	4.4821223127655685e-4	0.5979761779308319	0.03936899080872536	0.340869665145874	0	0	0
P16	3.9012712240219116	0	0	0.013386370614171028	3.7504905462265015	0	3.394282579421997	4.588041305541992	0.34767137467861176	1.3209779262542725	0	0	0	1.3096671104431152	0	0.39685624837875366	0	0	0
P17	3.7346913814544678	0	0	0.013386370614171028	3.6833616495132446	0	3.2238725423812866	3.6801059246063232	0.007653741864487529	0	0	0	0	0.08625918626785278	0	0.2734084725379944	0	0	0
P18	4.077188014984131	0	0.05869727209210396	0.01815808191895485	4.018782138824463	0	3.843675136566162	3.9567394256591797	0	0.050315458327531815	0	0	0	0	1.2145191021772916e-6	0.12305820733308792	0	0	0
P19	3.8721158504486084	0	0	0.01815808191895485	3.5423479080200195	0	3.2423698902130127	3.9522032737731934	0	0	0	0	0	0	0	0.22053752839565277	0	0	0
P20	3.94118332862854	0	0	0.013386370614171028	3.7522025108337402	0	3.375154733657837	4.418706893920898	0.26796990633010864	0.11689633876085281	0	0	0	0.007113930769264698	0.0028217218350619078	0.42396435141563416	0	0	0
P21	3.7908167839050293	0	0	0.01815808191895485	3.7793015241622925	0	3.7821465730667114	4.069766998291016	0.08644473180174828	0	0	0	0	0	1.5471908341169183e-6	0.16668882966041565	0	0	0
P22	3.5290746688842773	0	0	0	4.193325519561768	0	3.7689212560653687	4.259988307952881	0	0.5066435039043427	0	0	0	0.0939817763864994	0.038947803899645805	0.21314550191164017	0	0	0
P23	3.4624836444854736	0	0	0	3.6027987003326416	0	3.3642771244049072	3.6308298110961914	0.2365996539592743	0.048628680408000946	0	0	0	0.37814879417419434	0	0.2459719479084015	0	0	0
P24	3.966011643409729	0	0	0.01815808191895485	4.218207359313965	0	3.2197059392929077	4.328686952590942	0.32664090394973755	0	0	0	0	0	0.0032679078867658973	0.23674557358026505	0	0	0
P25	2.876458168029785	0	0	0.02080070786178112	3.601677894592285	0	3.3498127460479736	3.464960813522339	0	0	0	0	4.4821223127655685e-4	0.3384477198123932	0	0.22984647750854492	0	0	0
P26	3.4846763610839844	0	0	0.02080070786178112	3.966980218887329	0	3.6656711101531982	3.8763601779937744	0	0	0	0	4.4821223127655685e-4	0	0.013148066587746143	0.24719882011413574	0	0	0
P27	3.449456572532654	0	0	0	4.102243423461914	0	3.556395649909973	4.109944581985474	0.0704898089170456	0.2369099035859108	0	0	0	0	9.303164176799328e-7	0.21736425906419754	0	0	0
P28	3.87363600730896	0	0	0	3.8700387477874756	0	3.6147161722183228	3.7154263257980347	0.12798897922039032	0	0	0	0	0	3.339450671546729e-8	0.22242148220539093	0	0	0
P29	3.9193358421325684	0	0	0.013386370614171028	3.6497020721435547	0	3.602837085723877	4.139173984527588	0.19737067818641663	0	0	0	0	0	0.04342039301991463	0.3854813277721405	0	0	0
P30	3.4980392456054688	0	0	0	3.415379762649536	0	2.70942759513855	3.835859537124634	0.1695166677236557	0	0	0	0	0.3252641260623932	0	0.19466948509216309	0	0	0
P31	3.7551066875457764	0	0	0	3.4001221656799316	0	3.0980257987976074	3.811448335647583	0.10108992457389832	0	0	0	0	0	0	0.2542463541030884	0	0	0
P32	4.1048126220703125	0	0	0	3.903174638748169	0	3.423977851867676	3.992232322692871	0.1441320776939392	0	0	0	0	0	0	0.2142421007156372	0	0	0
HD PB1	3.0497705936431885	0	0.007476717233657837	0.06018642708659172	3.9290072917938232	0	3.7442538738250732	3.7660038471221924	2.5024695560205146e-7	0	0	0	0	0	5.151826189830899e-4	0.08190137147903442	0	0	0
HD PB2	3.5389516353607178	0	0	0.009273825213313103	3.7550790309906006	0	3.6756887435913086	3.5619118213653564	0	0.03401438891887665	0	0	0	0	0	0.2065419703722	0	0	0
HD BM3	3.6186939477920532	0	0	0.02080070786178112	3.583374261856079	0	3.5219086408615112	3.732926368713379	0	0	0	0	4.4821223127655685e-4	0	0	0.1753530278801918	0	0	0
HD BM4	3.7659709453582764	0	0	0	3.6223390102386475	0	3.4590389728546143	3.712299346923828	0	0	0	0	0	0	0	0.045874904841184616	0	0	0
HD BM5	3.7983185052871704	0	0	0.013386370614171028	3.6701818704605103	0	3.610175609588623	3.633829355239868	0.02510816603899002	0.01358029805123806	0	0	0	0	0	0.27241942286491394	0	0	0
HD PB6	3.810549736022949	0	0.4596472978591919	0.01815808191895485	3.893537998199463	0	3.731668472290039	3.931957483291626	0	0.32797971367836	0	0	0	0	0	0.10103859007358551	0	0	0
HD PB7	4.026556015014648	0	0.009272084571421146	0	3.8351097106933594	0	3.8228821754455566	3.730143666267395	0.016958697699010372	0.019314653240144253	0	0	0	0	5.144735304440928e-8	0.21814387291669846	0	0	0
MC5
	CD45	CD66b	CD16	CD20	CD8a	CD4	CD3	CD7	CD56	CD38	CD64	CD14	CD33	HLA-DR	CD90	Axl_1H12	CD123	CD34	CD117
P1	2.155958414077759	0	0.007476717233657837	3.078071117401123	0	0	1.770371600287035e-4	0.01003316417336464	2.5024695560205146e-7	0.23742210865020752	0	0	0	3.43569278717041	5.151826189830899e-4	0	0	0	0
P2	1.8965822458267212	0	0.007476717233657837	2.8923239707946777	0	0	1.770371600287035e-4	0.01003316417336464	2.5024695560205146e-7	0.33999988436698914	0	0	0	3.914933443069458	5.151826189830899e-4	0	0	0	0
P3	3.064746141433716	0	0	3.5222134590148926	0	0	0	0	0	0.9290265440940857	0	0	0	3.6893699169158936	0	0.12918201088905334	0	0	0
P4	2.836651563644409	0	0	3.1279042959213257	0	0	0	0	0	0.23884522914886475	0	0	0	3.6442655324935913	0	0.09286066517233849	0	0	0
P5	3.5700697898864746	1.4123013019561768	0.5929407477378845	2.84456467628479	0	0	0	0	0.13177911937236786	0.2644064426422119	0	0	0	3.6897687911987305	1.105664523493033e-6	0.3660045564174652	0	0	0
P6	2.688616156578064	0	0.007476717233657837	3.6009820699691772	0	0	1.770371600287035e-4	0.01003316417336464	2.5024695560205146e-7	0.591981053352356	0	0.004050730727612972	0	4.2098517417907715	5.151826189830899e-4	0	0	0	0
P7	2.9719362258911133	0	0	3.327906847000122	0	0	0	0	0	0.7911601066589355	0	0	0	4.229525089263916	2.154077272109589e-8	0.2679445147514343	0	0	0
P8	2.7204911708831787	0	0.025439132936298847	2.6443326473236084	0	0	0	0	0.06662019342184067	1.227187693119049	0	0	0	4.835600137710571	0.0723750852048397	0.4142509549856186	0.12737096846103668	0	0
P9	1.357621669769287	0	0.007476717233657837	3.6379830837249756	0	0	1.770371600287035e-4	0.01003316417336464	2.5024695560205146e-7	1.8115683794021606	0	0	0.6872249245643616	4.787219047546387	5.151826189830899e-4	0.061890050768852234	4.600036481861025e-4	1.175584316253662	0
P10	0.8960082828998566	2.5787066221237183	2.377856731414795	2.948291540145874	0	0	1.770371600287035e-4	0.01003316417336464	2.5024695560205146e-7	0.33953826129436493	0.06971891596913338	0	0	0.3291173577308655	0.06465360149741173	0.3397242873907089	0	0	0
P11	3.456413984298706	0	0	3.6692311763763428	0	0	0	0	0	0	0	0	0	4.3664631843566895	0	0.3045429289340973	0	0	0
P12	3.6192644834518433	0	0	3.2494314908981323	0	0	0	0	0.020492440089583397	0.0294653857126832	0	0	0	4.107145071029663	0.03473678231239319	0.3679455667734146	0	0	0
P13	2.4361305236816406	0.07275765389204025	0.333577960729599	3.162450075149536	0	0	0	0	0	0.6412602961063385	0	0	0	3.4675487279891968	1.3998919712321367e-6	0.25831733644008636	0	0	0
P14	1.3345998525619507	0	0	2.544903516769409	0	0	9.456389234401286e-4	0.19301986694335938	0.28672850131988525	1.17218816280365	0	0	0.28940218687057495	2.8353090286254883	0.09757881611585617	0.788469135761261	0.9771800637245178	0	0
P15	2.765907883644104	0	0	2.946961283683777	0	0	9.456389234401286e-4	0	0	0.15934855490922928	0	0	4.4821223127655685e-4	4.338106393814087	0.10495227575302124	0.26781438291072845	0	0	0
P16	2.970322370529175	0.0038792970590293407	0	3.083193778991699	0	0	0	0	0.04250989854335785	2.280484676361084	0.3572952449321747	0	0.2714803218841553	3.5179989337921143	0.02086912840604782	0.37253478169441223	0	0.08451439440250397	0
P17	3.400258421897888	0	0	2.825795292854309	0	0	0	0	0.008057321421802044	0.2701043635606766	0	0	0	3.8044955730438232	0.034783078357577324	0.3890724331140518	0	0	0
P18	4.034963369369507	0	0.3924383670091629	2.990736246109009	0	0	0	0	8.548964615329169e-6	0.05626285262405872	0	0	0	4.416792631149292	0.10751165822148323	0.3433316797018051	0	0	0
P19	3.502097249031067	0	0	2.7889033555984497	0	0	0	0	4.5699275119659433e-7	0.2621718496084213	0	0	0	3.7205089330673218	8.528666342044744e-7	0.2727712392807007	0	0	0
P20	3.5687559843063354	0.31236036121845245	0.1311691552400589	3.367930293083191	0	0	0	0	0.09765946120023727	1.1000861525535583	0	0	0	3.9544049501419067	0.06476561352610588	0.5034432113170624	0	0	0
P21	3.365358352661133	0	0	3.1422194242477417	0	0	0	0	0	0.3837529271841049	0	0	0	3.956827163696289	7.412463892251253e-4	0.13738500326871872	0	0	0
P22	2.8262826204299927	0	0.014294099528342485	3.7104415893554688	0	0	0	0	0	0.4330151230096817	0	0	0.07003481313586235	3.9760481119155884	0.06636513024568558	0.3281596153974533	0	0	0
P23	3.188601016998291	0	0	3.1167898178100586	0	0	0	0	0.056110918521881104	1.0567477941513062	0.023331325501203537	0	0	4.24101448059082	0.007796647027134895	0.518385112285614	0	0	0
P24	3.3004486560821533	0	0	3.0799918174743652	0	0	0	0	0.04797650873661041	0.6435124278068542	0	0	0.045918580144643784	3.8317112922668457	0.015458653680980206	0.28752177953720093	0	0	0
P25	2.7874165773391724	0	0	2.5800591707229614	0	0	9.456389234401286e-4	0	0	0	0	0	4.4821223127655685e-4	3.2242037057876587	0.01802538800984621	0.3882681578397751	0	0	0
P26	3.0212900638580322	0	0	3.3758721351623535	0	0	9.456389234401286e-4	0	0	0.43874844908714294	0	0	4.4821223127655685e-4	4.013498783111572	0.01673231925815344	0.19973166286945343	0	0	0
P27	0.3993976414203644	0	0	2.694032311439514	0	0	0	0	0	1.5337271690368652	0	0	0	3.202865719795227	0	0.33255642652511597	0.163178488612175	0.2275543436408043	0.021277934312820435
P28	3.5893359184265137	0	0.5052648782730103	3.4448554515838623	0	0	0	0	0	0.2708228528499603	0	0	0	3.5340383052825928	2.0359640984679572e-5	0.21796701848506927	0	0	0
P29	3.783257484436035	0	0	3.263740658760071	0	0	0	0	0	0.18925747275352478	0	0	0	3.4824312925338745	0.044765276834368706	0.29773232340812683	0	0	0
P30	2.2960433959960938	0	0	3.503201961517334	0	0	0	0	0.06713468581438065	0.9774397015571594	1.8445364236831665	0.05675802007317543	0.6170281767845154	3.086745500564575	3.9517126992905105e-7	0.3595934510231018	0.6380394697189331	0	0
P31	3.287437319755554	0	0	2.9003854990005493	0	0	0	0	0	0.24354174733161926	0	0	0	3.0466952323913574	2.9971452022437006e-6	0.23234425485134125	0	0	0
P32	3.4625918865203857	0	0	2.6985793113708496	0	0	0	0	0	0.22363457083702087	0	0	0	4.022117614746094	6.134632712928578e-6	0.13431908190250397	0	0	0
HD PB1	2.5702630281448364	0	0.007476717233657837	3.3345963954925537	0	0	1.770371600287035e-4	0.01003316417336464	2.5024695560205146e-7	0.6891603171825409	0	0	0	3.677969217300415	5.151826189830899e-4	0.19495073705911636	0	0	0
HD PB2	3.4762829542160034	0	0.027638496831059456	3.536860466003418	0	0	0	0	0	0.5142127573490143	0	0	0	4.322299003601074	0.0018046559998765588	0.25004929304122925	0	0	0
HD BM3	3.3955191373825073	0	0	2.8839945793151855	0	0	9.456389234401286e-4	0	0	0.5435962080955505	0	0	4.4821223127655685e-4	4.088553428649902	0	0.27516621351242065	0	0	0
HD BM4	3.4836586713790894	0	0	2.7938541173934937	0	0	0	0	0	0.2639031559228897	0	0	0	3.9206769466400146	0	0.15718644112348557	0	0	0
HD BM5	3.627405047416687	0	0	2.946480870246887	0	0	0	0	0	0.31261077523231506	0	0	0	3.896838665008545	0.056487103924155235	0.3578353524208069	0	0	0
HD PB6	3.483344793319702	0.0042739552445709705	0.7662335336208344	3.454859137535095	0	0	0	0	0	0.5800707638263702	0	0	0	3.686325192451477	0	0.08987927064299583	0	0	0
HD PB7	3.4534682035446167	0.3449949026107788	0.598918229341507	3.390931487083435	0	0	0	0	0	0.07893527671694756	0	0	0	3.225227475166321	1.0632202247506939e-5	0.2649565190076828	0	0	0
MC6
	CD45	CD66b	CD16	CD20	CD8a	CD4	CD3	CD7	CD56	CD38	CD64	CD14	CD33	HLA-DR	CD90	Axl_1H12	CD123	CD34	CD117
P1	1.299999713897705	0	0.11701661348342896	0.06018642708659172	0	1.7259112000465393	1.770371600287035e-4	0.01003316417336464	2.5024695560205146e-7	2.282799482345581	3.234723925590515	2.0504895448684692	3.5770065784454346	3.0567498207092285	0.5984289050102234	0.3913997560739517	0	0	0
P2	1.3810756206512451	0	0.007476717233657837	0.06018642708659172	0	0.13941217958927155	1.770371600287035e-4	0.01003316417336464	2.5024695560205146e-7	1.9355827569961548	3.235746145248413	2.9530105590820312	2.318950653076172	3.4593608379364014	0.057910703122615814	0.410987913608551	0	0	0
P3	3.178589940071106	0	0.9731484949588776	0.009273825213313103	0	0.41273029148578644	0	0	0.10785459727048874	3.0781044960021973	4.086395740509033	2.3583805561065674	1.8198895454406738	3.931176781654358	0.09816377237439156	0.7659240365028381	0	0	0
P4	1.6454353332519531	0	0	0.009273825213313103	0	0.9569638967514038	0	0	0.171147421002388	2.2869009971618652	2.863565444946289	2.1873340606689453	2.9533748626708984	3.4153056144714355	0.33340686559677124	0.7095282077789307	0	0	0
P5	2.9165468215942383	0.4853268712759018	0.5570335984230042	0.01815808191895485	0	0	0	0	0.7077523767948151	1.1928460597991943	3.3819714784622192	2.436066150665283	1.4015852808952332	3.3175926208496094	0.5781445205211639	1.1829089522361755	0	0	0
P6	2.019426703453064	0	0.007476717233657837	0.06018642708659172	0	0.6328493356704712	1.770371600287035e-4	0.01003316417336464	2.5024695560205146e-7	2.143461227416992	3.163055419921875	3.3759660720825195	2.90742564201355	2.799967646598816	0.04190099984407425	0.30090363323688507	0	0	0
P7	2.498460531234741	0	0.022197075188159943	0.08493071049451828	0	0.8978707194328308	0	0	0.22513817250728607	2.114565849304199	4.142105579376221	2.346190929412842	2.7968597412109375	3.6133580207824707	0.3415961265563965	0.8717718720436096	0	0	0
P8	3.4191352128982544	0	0.29625697433948517	0.1728007271885872	0	2.8932837494721753e-6	0	0	0.44952355325222015	3.1016018390655518	3.3810863494873047	2.291400909423828	2.9994360208511353	1.4174888730049133	0.534755527973175	1.1335575580596924	0.04054938443005085	0	0
P9	0.8811389207839966	0	0.007476717233657837	0.06018642708659172	0	1.2122005820274353	1.770371600287035e-4	0.01003316417336464	0.06595084257423878	2.684612989425659	3.564127564430237	1.8677640557289124	4.7918500900268555	4.456840515136719	0.09349790960550308	0.4354173392057419	0.29263292253017426	0.7727093696594238	0
P10	2.0501585006713867	0	0.18831110000610352	0.06018642708659172	0	1.768974781036377	1.770371600287035e-4	0.01003316417336464	0.09190069884061813	2.1642839908599854	3.409346580505371	2.739766836166382	3.824769973754883	3.8092575073242188	0.20123910903930664	0.5117243528366089	0	0	0
P11	2.851762294769287	0	0.18502788245677948	0.009273825213313103	0	0.566231906414032	0	0	0.4612759053707123	1.7792505025863647	2.3654329776763916	2.170187473297119	2.4879825115203857	3.084179162979126	0.36118462681770325	0.9980753660202026	0	0	0
P12	3.0147769451141357	0	0.05982755683362484	0.009273825213313103	0	0.5740541815757751	0	0	0.38070692121982574	2.1014379262924194	3.350093126296997	2.4973961114883423	3.011474847793579	4.181342124938965	0.2602158337831497	0.7625920176506042	0.448492169380188	0	0
P13	2.2126694917678833	0	0.443461075425148	0.009273825213313103	0	0.8976466953754425	0	0	0.3172009140253067	2.696973443031311	3.203123450279236	2.343896746635437	3.1566938161849976	2.7780039310455322	0.36343736946582794	0.8686542809009552	0	0	0
P14	2.146600365638733	0	0.1559866927564144	0.11173321958631277	0	0.6161787211894989	9.456389234401286e-4	0.14159582555294037	0.4754430055618286	2.4854018688201904	3.185358762741089	2.374603033065796	2.123789072036743	2.8258947134017944	0.43297724425792694	1.208162784576416	0	0	0
P15	1.771888017654419	0	0.3258037567138672	0.02080070786178112	0	0.20207639783620834	9.456389234401286e-4	0	0.17685411125421524	1.4672144055366516	3.414648652076721	2.316409468650818	3.103993058204651	4.081759452819824	0.517239511013031	0.9447733759880066	0.22289106994867325	0.05429803021252155	0
P16	3.0948742628097534	0	0.14520077407360077	0.013386370614171028	0	0.19710474461317062	0	0	0.36335474252700806	2.240600109100342	3.58527672290802	2.320523262023926	2.6762884855270386	2.7716622352600098	0.33248814940452576	1.0229228138923645	0	0	0
P17	3.2045741081237793	0	0.06033071130514145	0.013386370614171028	0	0.09273149073123932	0	0	0.30138251185417175	0.997079074382782	2.4960269927978516	2.369298219680786	2.7722277641296387	3.2400505542755127	0.4643438756465912	1.0426737070083618	0	0	0
P18	3.499076724052429	0.002040144056081772	0.1911696046590805	0.01815808191895485	0	0.28711533546447754	0	0	0.32467396557331085	2.223315119743347	2.65143084526062	2.3401559591293335	3.4676222801208496	3.145384669303894	0.333388015627861	0.7287508249282837	0	0	0
P19	2.9724717140197754	0	0.08595892041921616	0.01815808191895485	0	0.10117004066705704	0	0	0.18136008083820343	1.5582187175750732	2.7485039234161377	2.4623501300811768	2.748034715652466	3.770766019821167	0.3450741469860077	0.8138822913169861	0	0	0
P20	3.1556124687194824	0.20645393431186676	0.23110002279281616	0.013386370614171028	0	0.25662359595298767	0	0	0.4834941029548645	2.2009832859039307	2.2497618198394775	2.34207820892334	3.376133441925049	3.218411445617676	0.4102892279624939	1.2300755977630615	0	0.028049632906913757	0
P21	3.2735180854797363	0	0.1657620519399643	0.01815808191895485	0	0	0	0	0.31852659583091736	2.533529043197632	3.1815223693847656	1.9633769989013672	3.4503517150878906	3.4941816329956055	0.47858983278274536	0.8486083149909973	0	0	0
P22	3.199716329574585	0	2.0855348110198975	0.13227297365665436	0	1.9004740715026855	0	0	0.29773104190826416	2.557947874069214	4.134444236755371	2.2472214698791504	3.9563889503479004	4.231377124786377	0.4979490637779236	0.8731104731559753	0	0.45775964856147766	0
P23	3.301033139228821	0	0.23423565924167633	0.05886080861091614	0	0.7142991423606873	0	0	0.3546318858861923	2.5292874574661255	3.8955572843551636	2.507077932357788	1.5583277940750122	3.737874150276184	0.26511259377002716	1.0400454998016357	0	0	0
P24	3.1803624629974365	0	0.6579380631446838	0.01815808191895485	0	0.33347228169441223	0	0	0.6082218587398529	2.372876524925232	3.5427924394607544	2.305077075958252	3.5278960466384888	4.135264158248901	0.4408767968416214	0.9795249998569489	0.2536644786596298	0	0
P25	2.1985578536987305	0	0.041291411966085434	0.02080070786178112	0	0.21543337404727936	9.456389234401286e-4	0.09947559237480164	0.2851787209510803	1.4041441679000854	2.9597742557525635	2.4545843601226807	3.537933349609375	2.097059726715088	0.4284524619579315	0.9502873420715332	0	0	0
P26	2.805824875831604	0	0.18461118638515472	0.02080070786178112	0	0.359240397810936	9.456389234401286e-4	0	0.42225442826747894	2.077738642692566	1.9580276012420654	2.161815881729126	3.659134030342102	0.07799258828163147	0.6090617179870605	0.9165262877941132	0	0.1484452411532402	0
P27	2.73118257522583	0	0	0.09469173848628998	0	0.3139096200466156	0	0	0.08094539493322372	2.4858810901641846	3.3556337356567383	2.292205572128296	2.996924877166748	3.774470090866089	0.6474146246910095	0.9106526374816895	0.28670990467071533	0.21252043545246124	0
P28	3.376908779144287	0	0.08324077352881432	0.036027438938617706	0	0.32528649270534515	0	0	0.2956705391407013	2.012156128883362	3.0860164165496826	2.2943536043167114	3.8475780487060547	3.3670941591262817	0.19678793847560883	0.7450103461742401	0	0	0
P29	3.558701276779175	0	0.21622835099697113	0.013386370614171028	0	0.3213898241519928	0	0	0.45323169231414795	2.122089385986328	2.879257917404175	2.310978651046753	2.984578847885132	2.805687427520752	0.5172061324119568	1.0139837265014648	0	0	0
P30	2.9439241886138916	0	0.04327985644340515	0.16712705790996552	0	0	0	0	0.3998448848724365	1.6773041486740112	3.238959312438965	2.401282787322998	1.970988392829895	2.7876245975494385	0.5555738210678101	1.0993053913116455	0.9226217269897461	0	0
P31	2.0886155366897583	0	0.26054906100034714	0.16099539399147034	0	0.02440633811056614	0.011450907215476036	1.466995656490326	0.31999577581882477	0.9806150496006012	0.07493939250707626	4.440053224563599	0.07006541639566422	2.8718990087509155	0.35182951390743256	0.2504425719380379	0	0.9994816482067108	0
P32	3.3461697101593018	0	0.032180797308683395	0.06474615633487701	0	0.23547780513763428	0	0	0.454989492893219	1.626773715019226	3.5417697429656982	2.486907720565796	1.9827295541763306	3.6210455894470215	0.314426988363266	0.8651177287101746	0	0	0
HD PB1	1.690472424030304	0	0.007476717233657837	0.06018642708659172	0	0.5060733258724213	1.770371600287035e-4	0.01003316417336464	0.19903237372636795	2.0418397188186646	2.994870185852051	2.8054102659225464	2.9166587591171265	3.495429754257202	0.13104399293661118	0.6494598686695099	0	0	0
HD PB2	2.1278738975524902	0	0.17739532887935638	0.009273825213313103	0	0.4239559769630432	0	0	0.32614123821258545	2.062300443649292	2.8558950424194336	2.314249038696289	3.4868311882019043	3.200917959213257	0.3738422989845276	1.0641545057296753	0	0	0
HD BM3	2.9879086017608643	0	0.026721373200416565	0.02080070786178112	0	0.07511916756629944	9.456389234401286e-4	0	0.3276360332965851	1.5226024985313416	2.0308080911636353	2.507530093193054	2.2758716344833374	3.1761778593063354	0.4960504025220871	1.0244070887565613	0	0	0
HD BM4	3.404147148132324	0	0.03142639249563217	0.09788861125707626	0	0.15068116784095764	0	0	0.2521563768386841	1.7347543239593506	2.6063690185546875	2.196383237838745	2.6357014179229736	3.3329663276672363	0.3806590437889099	1.0515111684799194	0	0	0
HD BM5	3.4119975566864014	0	0.10906412452459335	0.013386370614171028	0	0.10123664140701294	0	0	0.42101940512657166	2.076061487197876	2.4338130950927734	2.437521457672119	2.641798496246338	3.6650073528289795	0.4894254207611084	1.0920116901397705	0	0	0
HD PB6	3.116403579711914	0.09621506929397583	0.6475954651832581	0.01815808191895485	0	0.34291622042655945	0	0	0.39024075865745544	1.8995497226715088	2.8169525861740112	2.348132610321045	2.781278610229492	3.011198401451111	0.37943339347839355	0.9137463271617889	0	0	0
HD PB7	3.122790575027466	0.06202218681573868	0.13403144478797913	0.04440656304359436	0	0.6066523194313049	0	0	0.4635859429836273	2.221000909805298	2.6192679405212402	2.287635326385498	3.086860179901123	3.7662441730499268	0.32839900255203247	0.8877387046813965	0	0	0
MC7
	CD45	CD66b	CD16	CD20	CD8a	CD4	CD3	CD7	CD56	CD38	CD64	CD14	CD33	HLA-DR	CD90	Axl_1H12	CD123	CD34	CD117
P1	0	2.8066729307174683	2.184550166130066	0.06018642708659172	0	0	1.770371600287035e-4	0.01003316417336464	2.5024695560205146e-7	0.7139182388782501	0	0	0.4223908931016922	0	5.151826189830899e-4	0.04081476293504238	0	0	0
P2	0	2.8320748805999756	2.550161123275757	0.06018642708659172	0	0	1.770371600287035e-4	0.01003316417336464	2.5024695560205146e-7	0.30100521445274353	0.3355385661125183	0	0	0	5.151826189830899e-4	0	0	0	0
P3	0.4927988350391388	2.8014979362487793	3.0942463874816895	0.009273825213313103	0	0	0	0	0	0.2841987907886505	2.7261860370635986	0	0	0.9671633839607239	0	0.11948652565479279	0	0	0
P4	0	3.119126796722412	0.491099089384079	0.009273825213313103	0	0	0	0	0	1.0006027221679688	0.07815435528755188	0	0	0	0	0.03372276946902275	0	0	0
P5	1.7282499074935913	3.0535672903060913	1.4902122616767883	0.01815808191895485	0	0	0	0	0.037607498466968536	0.12881077826023102	0.3356925994157791	0	0	0.12033378332853317	2.072973348532514e-8	0.26206550002098083	0	0	0
P6	0.2465766817331314	2.8415536880493164	2.7226457595825195	0.06018642708659172	0	0	1.770371600287035e-4	0.01003316417336464	2.5024695560205146e-7	0.28835487365722656	1.029555082321167	0.1583373248577118	0	0	5.151826189830899e-4	0.1019158810377121	0	0	0
P7	0.21555933356285095	2.896559000015259	2.429063558578491	0.06091909483075142	0	0	0	0	0	0.27823129296302795	0.6444061398506165	0	0	0	0.14488092064857483	0.43271371722221375	0	0	0
P8	1.7144677639007568	3.1822893619537354	2.675899028778076	0.013386370614171028	0	0	0	0	0	0.38958898186683655	1.0847069025039673	0	0	0	0.07429082691669464	0.3324396014213562	0	0	0
P9	0	2.393558144569397	2.86078417301178	0.06018642708659172	0	0	1.770371600287035e-4	0.01003316417336464	2.5024695560205146e-7	0.9206581711769104	0.34922416508197784	0	0.4092124253511429	2.8777713775634766	0.07990388199687004	0.28284822404384613	0	0.16257377713918686	0
P10	0.4543398916721344	3.234846591949463	3.1768808364868164	0.06018642708659172	0	0	1.770371600287035e-4	0.01003316417336464	2.5024695560205146e-7	0.31971195340156555	0.347817063331604	0	0.08832511305809021	0	0.15354657173156738	0.46124058961868286	0	0	0
P11	0.5867172479629517	2.5120115280151367	2.2854164838790894	0.009273825213313103	0	0	0	0	0	0.13207276165485382	0	0	0	0	0.055798763409256935	0.3813801556825638	0	0	0
P12	0.7873665690422058	3.261446714401245	1.0516698360443115	0.009273825213313103	0	0	0	0	0	0.46729743480682373	0.48047757148742676	0	0	0	0.01175756473094225	0.12767787277698517	0	0	0
P13	0.426565557718277	2.340689778327942	3.173143744468689	0.009273825213313103	0	0	0	0	0	1.0423522591590881	0	0	0.012786856386810541	0	0.07985914871096611	0.39346055686473846	0	0	0
P14	0.48401519656181335	2.9642703533172607	1.447047233581543	0.02080070786178112	0	0	9.456389234401286e-4	0	0.0710047036409378	0.8489032983779907	0.0629737377166748	0	4.4821223127655685e-4	0	0.22828274965286255	0.6204330921173096	0	0	0
P15	0.40621110796928406	2.050309419631958	2.1910881996154785	0.02080070786178112	0	0	9.456389234401286e-4	0	0	0.08665166795253754	0.10908562690019608	0	4.4821223127655685e-4	0.042134445160627365	0.2408921718597412	0.4310483932495117	0	0	0
P16	1.7319613695144653	3.13641095161438	1.0612330436706543	0.013386370614171028	0	0	0	0	0	1.4001009464263916	1.596048355102539	0	0	0.7665848135948181	0	0.14943274855613708	0	0	0
P17	1.5611094236373901	3.0600998401641846	1.0727819204330444	0.013386370614171028	0	0	0	0	0	0.2999423146247864	0.13673292100429535	0	0	0	0.02188999578356743	0.24715454876422882	0	0	0
P18	2.2859671115875244	3.318917989730835	2.741450309753418	0.01815808191895485	0	0	0	0	0	0.34216800332069397	0.4944962114095688	0	0.5313072502613068	0	0.02743548061698675	0.1752765253186226	0	0	0
P19	1.4106342196464539	2.9873729944229126	2.1640758514404297	0.01815808191895485	0	0	0	0	0	0.37687310576438904	0	0	0	0	0	0.2407526671886444	0	0	0
P20	1.7493290901184082	3.689767360687256	2.3217761516571045	0.013386370614171028	0	0	0	0	0.11593883484601974	0.9933632612228394	0.17794418334960938	0	1.0202064514160156	0	0.19671911001205444	0.66703033447265625	0	0	0
P21	2.1658935546875	3.4007887840270996	2.3251062631607056	0.01815808191895485	0	0	0	0	0	0.49034610390663147	1.2618443369865417	0	0.08181477710604668	0	0.0895259790122509	0.28995102643966675	0	0	0
P22	0.7726771831512451	2.524866819381714	3.1039915084838867	0.08883839845657349	0	0	0	0	0	0.9141923189163208	0.9691633582115173	0	0.39454004168510437	0	0.272905170917511	0.46657705307006836	0	0	0
P23	0.8196357488632202	2.8595633506774902	1.2155622243881226	0.12726786732673645	0	0	0	0	0.013086679391562939	0.8246886134147644	0.4883878529071808	0	0	0.06842957437038422	0.2277224063873291	0.466156929731369	0	0	0
P24	1.3568224906921387	2.3041419982910156	2.2194836139678955	0.01815808191895485	0	0	0	0	0.018129883334040642	0.3778083920478821	0.4399435222148895	0	0.17993484437465668	0	0.14434032142162323	0.47101736068725586	0	0	0
P25	0.18485340476036072	2.77254319190979	2.0151352882385254	0.21397419273853302	0	0	9.456389234401286e-4	0	0.07280320674180984	0.22401222586631775	0.16523653268814087	0	4.4821223127655685e-4	0	0.35938575863838196	0.7025320529937744	0	0	0
P26	0.7344324588775635	2.76867938041687	3.060758113861084	0.02080070786178112	0	0	9.456389234401286e-4	0	0	0.34679731726646423	0.329181045293808	0	0.45342594385147095	0	0.1104876846075058	0.25348398089408875	0	0	0
P27	0.4067244529724121	2.717167377471924	2.9550728797912598	0.050722576677799225	0	0	0	0	0	0.3798167109489441	0.1015334501862526	0	0	0	0.12731851637363434	0.4063209891319275	0	0	0
P28	1.6445356607437134	3.4125795364379883	3.1311614513397217	0.03376039117574692	0	0	0	0	0	0.3129902482032776	0.4415404200553894	0	0.2200591266155243	0	0.09871434420347214	0.39031022787094116	0	0	0
P29	1.3115071654319763	2.96943199634552	2.495572805404663	0.013386370614171028	0	0	0	0	0	0.21913667023181915	0	0	0	0	0.077207300812006	0.4020202308893204	0	0	0
P30	1.6876029968261719	2.3330730199813843	1.860526204109192	0.05118139460682869	0	0	0	0	0.012195654213428497	0.3669579178094864	1.5293774604797363	0	0	0.60857391357421875	0.007053418783470988	0.35135406255722046	0.14509965479373932	0	0
P31	1.1109039783477783	2.7292425632476807	2.05389142036438	0.10293547064065933	0	0	0	0	0.03455173224210739	0.25490379333496094	0.16839611530303955	0	0	0	0.083651103079319	0.49843496084213257	0	0	0
P32	1.708040475845337	2.796323299407959	0.8082748651504517	0	0	0	0	0	6.615249731112272e-4	0.19454776495695114	0.3922642767429352	0	0	0	0.0140748112462461	0.3403351306915283	0	0	0
HD PB1	0	2.5660288333892822	1.1771538257598877	0.06018642708659172	0	0	1.770371600287035e-4	0.01003316417336464	0.020209364593029022	0.2474099099636078	0	0	0	0	0.22764328122138977	0.859748125076294	0	0	0
HD PB2	0.28854283690452576	2.8908112049102783	2.3112213611602783	0.1373327374458313	0	0	0	0	3.7853446883673314e-6	0.15507857501506805	2.9687112146348227e-6	0	0	0	0.20143698155879974	0.6893812417984009	0	0	0
HD BM3	0.3362848460674286	2.6937522888183594	1.472590148448944	0.02080070786178112	0	0	9.456389234401286e-4	0	0	0.2416955977678299	7.378604786936194e-4	0	4.4821223127655685e-4	0	0.12692968547344208	0.6009234488010406	0	0	0
HD BM4	0.7196511924266815	2.7975215911865234	2.2903131246566772	0.08407799899578094	0	0	0	0	0	0.13202401995658875	0.0131157161667943	0	0	0	0.043453725054860115	0.4901052266359329	0	0	0
HD BM5	0.7446183860301971	2.8566739559173584	1.6973236203193665	0.013386370614171028	0	0	0	0	0	0.21284443885087967	0	0	0	0	0.04879141412675381	0.43825995922088623	0	0	0
HD PB6	1.0377512574195862	3.0496755838394165	3.028168201446533	0.01815808191895485	0	0	0	0	0	0.17776358127593994	1.369442034047097e-4	0	0	0	0.05052023567259312	0.390563428401947	0	0	0
HD PB7	0.956931084394455	2.6206626892089844	1.6332687735557556	0.041768163442611694	0	0	0	0	0	0.04347480088472366	0	0	0	0	0.06258117035031319	0.45885467529296875	0	0	0
MC8
	CD45	CD66b	CD16	CD20	CD8a	CD4	CD3	CD7	CD56	CD38	CD64	CD14	CD33	HLA-DR	CD90	Axl_1H12	CD123	CD34	CD117
P1	1.1233904361724854	0	1.4812272191047668	0.06018642708659172	0	0	1.770371600287035e-4	4.448430299758911	2.539973020553589	2.0627750158309937	0	0	0	0	5.151826189830899e-4	0	0	0	0
P2	1.545384168624878	0	1.0479013919830322	0.06018642708659172	0	0	1.770371600287035e-4	3.8899447917938232	2.2641475200653076	1.6351091861724854	0	0	0	0	5.151826189830899e-4	0	0	0	0
P3	2.124657154083252	0	1.317731261253357	0.009273825213313103	0	0	0	4.862265110015869	3.6358461380004883	2.9399983882904053	0	0	0	0	0	0.2505986988544464	0	0	0
P4	1.959048867225647	0	0.338300496339798	0.009273825213313103	0	0	0	3.770115375518799	2.378910779953003	1.4312726259231567	0	0	0	0	0	0.12423527985811234	0	0	0
P5	2.8659279346466064	0.518413245677948	0.7271419167518616	0.01815808191895485	0	0	0	4.388280868530273	2.0798637866973877	1.117699146270752	0	0	0	1.0434527397155762	3.372418078129158e-8	0.4944571554660797	0	0	0
P6	2.561652421951294	0	0.8848046064376831	0.06018642708659172	0	0	1.770371600287035e-4	4.758886814117432	2.4308494329452515	2.504772424697876	0	0	0	0	5.151826189830899e-4	0	0	0	0
P7	1.7370355129241943	0	0	0	0	0	0	4.067324638366699	2.180428981781006	1.8586345314979553	0	0	0	1.1353275179862976	0.04838158190250397	0.4714653640985489	0	0	0
P8	3.2820022106170654	0	0.1278109848499298	0.013386370614171028	0	0	0	4.583812236785889	2.166410207748413	2.016568660736084	0	0	0	0.6575762033462524	0.10753180831670761	0.5976184606552124	0	0	0
P9	0.9739968776702881	0	0.6077719330787659	0.06018642708659172	0	0	1.770371600287035e-4	4.774708271026611	2.574169158935547	2.6114132404327393	0	0	0.20413564145565033	3.652085304260254	5.151826189830899e-4	0.1603071391582489	0	0.411376029253006	0
P10	2.3959789276123047	0	3.1505227088928223	0.06018642708659172	0	0	1.770371600287035e-4	3.9818373918533325	3.1187762022018433	1.8498136401176453	0	0	0	0	5.151826189830899e-4	0.20553326606750488	0	0	0
P11	2.6244943141937256	0	0	0.009273825213313103	0	0	0	0	2.7876826524734497	0.7232827544212341	2.5936952442862093e-4	0	1.221249282360077	4.500106334686279	7.805150926287752e-5	0.6364579796791077	1.4247384667396545	0.10487624630331993	0
P12	3.6326709985733032	0	0	0.009273825213313103	0	0	0	4.2169859409332275	2.9681068658828735	2.71113920211792	0	0	0	0.009773547761142254	3.079389898630325e-8	0.3290693014860153	0	0	0
P13	1.5473051071166992	0	0.6269473135471344	0.009273825213313103	0	0	0	3.5829274654388428	2.0866293907165527	1.5696368217468262	0	0	0.18129730224609375	0.18387218564748764	0.05330292508006096	0.5143035054206848	0	0	0
P14	1.273829162120819	0	0	0.02080070786178112	0	0	9.456389234401286e-4	0.741092175245285	1.8488799333572388	1.5817556977272034	0	0	0.8472901582717896	2.2154844999313354	0.22299647331237793	1.1033479571342468	1.4794008135795593	0	0
P15	2.8701155185699463	0	0.918303370475769	0.02080070786178112	0.2677772045135498	0	9.456389234401286e-4	4.049980640411377	2.6187314987182617	0.28012263774871826	0	0	4.4821223127655685e-4	0.25274282693862915	0.13786843419075012	0.4908600151538849	0	0	0
P16	3.2783334255218506	0	0.011556892655789852	0.013386370614171028	0	0	0	4.735497951507568	2.4045300483703613	1.8556530475616455	0	0	0	1.5296390056610107	9.380547005832796e-9	0.45000094175338745	0	0	0
P17	3.2482670545578003	0	0.3771232068538666	0.013386370614171028	0	0	0	4.3290019035339355	2.1284725666046143	0.5090467929840088	0	0	0	0.0025288958568125963	0	0.31166285276412964	0	0	0
P18	3.567950487136841	0	0.7956848740577698	0.01815808191895485	0	0	0	4.9334635734558105	2.011152744293213	2.126753330230713	0	0	0	0	0.0016007424565032125	0.16173654794692993	0	0	0
P19	2.7770187854766846	0	0.04512736573815346	0.01815808191895485	0	0	0	3.6808955669403076	2.2410144805908203	1.7383614778518677	0	0	0	0	0	0.2671121060848236	0	0	0
P20	3.067579507827759	0.05920395627617836	0.5762917995452881	0.013386370614171028	0	0	0	5.093926429748535	2.1459405422210693	2.041185140609741	0	0	0	0.040292445570230484	0.09770769625902176	0.6241036653518677	0	0	0
P21	3.3928142786026	0	0.15763891488313675	0.01815808191895485	0	0	0	5.245292663574219	2.3766337633132935	2.2638907432556152	0	0	0	0	0	0.17833754420280457	0	0	0
P22	2.0699546337127686	0	2.14445424079895	0	0	0	0	4.116269111633301	2.357630968093872	2.327603340148926	0	0	0.016189301386475563	0.2977789640426636	0.08910253643989563	0.4446544349193573	0	0	0
P23	2.1504416465759277	0	0	0	0	0	0	3.108858823776245	2.1633474826812744	1.5609827041625977	0	0	0	1.0835384130477905	2.2222504014735023e-7	0.5540454983711243	0	0	0
P24	1.8321145176887512	0	0	0.01815808191895485	0	0	0	0	1.9513357281684875	0.9307179152965546	0.06886537000536919	0	1.454164981842041	0	0.06287341937422752	0.6489745080471039	0.5192226469516754	0	0
P25	2.0035289525985718	0	0.3220576196908951	0.02080070786178112	0	0	9.456389234401286e-4	4.3056535720825195	1.8916977047920227	1.4145840406417847	0	0	4.4821223127655685e-4	0	0	0.38155806064605713	0	0	0
P26	1.5596635341644287	0	0.03507835976779461	0.02080070786178112	0	0	9.456389234401286e-4	0	2.40722119808197	1.7702547907829285	1.0646159648895264	0	2.9639896154403687	0	0.11057304963469505	0.37653063237667084	0.021141662262380123	0	0
P27	1.6454463005065918	0	0	0	0	0	0	4.559059381484985	2.1525853872299194	2.3434587717056274	0	0	0	0.06650038994848728	0.04596286453306675	0.34984587132930756	0	0	0
P28	3.41486918926239	0	0.43364574015140533	0	0.05834320746362209	0	0	5.0867884159088135	2.1015764474868774	1.6659163236618042	0	0	0	0	0	0.2450186163187027	0	0	0
P29	3.5307722091674805	0	0.28199413418769836	0.013386370614171028	0.6622136831283569	0	0	5.272737503051758	2.5078580379486084	2.12162446975708	0	0	0	0	0.01910654455423355	0.3826706111431122	0	0	0
P30	2.3709133863449097	0	0	0.012040730100125074	0	0	0	0.7618204653263092	2.1622610092163086	1.1976618766784668	0.25049757957458496	0	0.11761924624443054	1.2709014415740967	0	0.4899483621120453	0.05856106989085674	0	0
P31	2.989154577255249	0	0.2383628785610199	0	0	0	0	4.8215012550354	2.053928852081299	0.6337535977363586	0	0	0	0	0	0.2682133615016937	0	0	0
P32	2.832674026489258	0	0.3909789174795151	0	0	0	0	4.147457838058472	2.176396608352661	1.0022258758544922	0	0	0	0	0	0.38027819991111755	0	0	0
HD PB1	2.018583059310913	0	1.2494146823883057	0.06018642708659172	0	0	1.770371600287035e-4	4.4464921951293945	2.2731997966766357	2.1527633666992188	0	0	0	0	5.151826189830899e-4	0.17226436734199524	0	0	0
HD PB2	2.7489084005355835	0	0.18082307279109955	0.009273825213313103	0	0	0	4.842509746551514	2.7140750885009766	1.9669801592826843	0	0	0	0	4.257649877104086e-8	0.3092784583568573	0	0	0
HD BM3	3.2197580337524414	0	0	0.02080070786178112	0.3012990206480026	0	9.456389234401286e-4	3.9432213306427	2.130481004714966	1.3056793212890625	0	0	4.4821223127655685e-4	0	0	0.31264929473400116	0	0	0
HD BM4	3.4795191287994385	0	0	0	0	0	0	4.561583042144775	2.015532374382019	1.4483550190925598	0	0	0	0	0	0.18747959285974503	0	0	0
HD BM5	3.426234006881714	0	1.3983095288276672	0.013386370614171028	0	0	0	4.748053312301636	2.021221876144409	1.9198946356773376	0	0	0	0	2.998332782055968e-8	0.3858679234981537	0	0	0
HD PB6	3.187926769256592	0	2.0139122009277344	0.01815808191895485	0	0	0	4.9113078117370605	2.0238969326019287	2.5250535011291504	0	0	0	0	0	0.11325981467962265	0	0	0
HD PB7	3.4402506351470947	0	1.5941717624664307	0	0	0	0	4.313938617706299	1.9710122346878052	1.7688133716583252	0	0	0	0	0	0.26624056696891785	0	0	0
MC9
	CD45	CD66b	CD16	CD20	CD8a	CD4	CD3	CD7	CD56	CD38	CD64	CD14	CD33	HLA-DR	CD90	Axl_1H12	CD123	CD34	CD117
P1	0	0	0.00747672	0.0601864	0	0	0.000177037	0.0100332	2.50247e-07	0.436554	0	0	0.234511	0	0.000515183	0	0	0	0
P6	1.09791	0	0.00747672	0.0601864	0	0.160115	0.000177037	0.0100332	2.50247e-07	1.80031	2.82789	1.75453	1.89423	2.0004	0.000515183	0.0594928	0	0	0
P2	0.485057	0	0.00747672	0.0601864	0	0	0.000177037	0.0100332	2.50247e-07	1.32603	2.5682	1.13285	0.835624	2.72594	0.000515183	0.0233286	0	0	0
P30	2.13631	0	0	0.01645	0	0	0	0	0.160789	1.30815	2.78556	0.28629	0.999098	2.66694	0	0.541092	1.10844	0	0
P10	0.242659	0	0.00747672	0.0601864	0	0	0.000177037	0.0100332	2.50247e-07	1.05309	0	0	0.585555	3.17706	0.148217	0.199241	0.136738	0.109794	0
P3	0.82614	0	0.0790345	0.00927383	0	0	0	0	0.00554702	0.39804	0.0275163	0	0	0.747676	0.0315234	0.492331	0	0	0
P29	1.41812	0	0	0.0133864	0	0	0	0	0.075832	0.229558	0	0	0	0.176869	0.0201314	0.353755	0	0	0
P18	2.70112	0	0.119589	0.0181581	0	0	0	0	0.145737	0.414428	0.134816	0	1.49924	2.12857	0.151386	0.384271	0	0	0
P28	3.12036	0	0.0925787	0.0176567	0	0	0	0	0.0337001	0.397493	0	0	0.00549596	3.49853	0.0104134	0.282041	0	0	0
P5	2.29504	0.594148	0.406713	0.0181581	0	0	0	0	0.394078	0.994431	2.72954	0.351484	0.459089	3.2032	0.0239554	0.653168	0.03153	0	0
P31	1.19307	0	0	0	0	0	0	0	0	0.963072	0	0	0	2.59732	0	0.280194	0.49521	2.13803	0
P22	0.518727	0	0.158338	0	0	0	0	0.120025	0.0161354	0.849936	0.0650509	0	1.65839	1.86472	0.0674367	0.413525	0.128732	0	0
P25	0.125991	0	0	0.0208007	0	0	0.000945639	0	0	0.309113	0	0	0.000448212	0.118511	0	0.327325	0	0	0
P19	2.05342	0	0	0.0181581	0	0	0	0	0.0123901	0.951066	0.156811	0	0.466902	3.31687	0	0.326048	0.073681	0	0
P13	0.71002	0.0071209	0.246901	0.00927383	0	0	0	0.235173	0.0742219	1.9232	0.194304	0	1.68109	2.38204	0.0116908	0.526992	0.603243	0	0
P16	1.43332	0	0	0.0133864	0	0	0	0	0.112638	2.75365	2.45803	0.0174246	1.01822	2.95118	0	0.441308	0	0.328731	0
P21	2.70754	0	0.087959	0.0181581	0	0	0	0	0.121512	2.12573	2.67666	0.311489	2.40298	2.88882	0.139277	0.522413	0	0	0
P9	0	0	0.00747672	0.0601864	0	0	0.000177037	0.0100332	0.0221865	2.61419	0.246242	0	2.61537	4.36403	0.000515183	0.160213	1.37803	2.08123	0
P4	0.327249	0	0	0.00927383	0	0	0	1.39122	0	1.3709	0	0	1.02615	0.700642	0	0.0501117	0	2.65725	0
P12	2.11278	0	0	0.00927383	0	0.00683105	0	0	0.110243	1.99312	2.33349	0.436107	1.57444	3.60969	1.96813e-09	0.317356	0.618189	0	0
P11	2.10852	0	0	0.00927383	0	0	0	0	0.0834762	0.872747	0.191739	0	1.01742	4.02806	0	0.47214	1.61169	0.123133	0
P26	1.37057	0	0.00762342	0.0208007	0	0	0.000945639	0	0.0305555	1.34243	1.13666	0	2.64361	0	0.0463878	0.299533	0.0565456	0	0
P24	1.76166	0	0	0.0181581	0	0	0	0	0.405493	0.784432	0.106303	0	1.28625	0	0.0176228	0.672979	0.443165	0	0
P27	0.00627064	0	0	0	0	0	0	0	0	1.608	0	0	0	2.71282	0	0.237851	0.400615	1.88619	0.139555
P20	1.46859	0.116037	0.031948	0.0133864	0	0	0	0.22617	0.143062	1.97058	0.391878	0.0918333	0.434322	1.73126	0.0208331	0.571275	0	0.29182	0
P15	0.229055	0	0	0.0208007	0	0	0.000945639	0	0	0.675879	0	0	0.0941451	4.1657	0.257748	0.253771	1.72461	3.78704	0
P7	1.28209	0	0	0	0	0.163303	0	0	0.0791135	1.91033	3.58772	0.864838	0.975051	3.51243	0.00534308	0.464344	0.0188508	0	0
P14	0.888942	0	0	0.0208007	0	0	0.000945639	0.56103	0.366252	1.39662	0	0	0.496973	2.10486	0.0389447	0.872528	1.59861	0	0
P8	1.49611	0	0.0153614	0.0133864	0	0	0	0	0.163129	2.2831	0.115524	0	0.259595	4.16199	0.0562068	0.53993	0.829791	0	0
P17	1.10573	0	0	0.0133864	0	0	0	0.159925	0	1.03587	0	0	0	3.04784	0	0.243082	0.294192	1.03911	0
P23	1.73682	0	0	0	0	0	0	0	0.102334	1.62295	1.06825	0	0.166734	3.74778	0	0.587531	0.658489	0	0
P32	1.79027	0	0	0	0	0	0	0	0.225991	0.182048	0.0580163	0	0.21268	0	0	0.363298	0.172752	0	0
PB1	0	0.267532	0.375004	0.0601864	0	0	0.000177037	0.0100332	0.0104366	0.636513	0.0289063	0	0.202631	0.334092	0.000515183	0.527079	0	0	0
PB2	1.51365	0	0.103579	0.00927383	0	0.00637661	0	0	0.0409368	1.83004	2.01124	0.788842	2.39893	2.19258	0.00410121	0.445219	0	0	0
BM3	1.3719	0	0	0.0208007	0	0	0.000945639	0	0	1.14856	0.166716	0	0.000448212	1.77089	0	0.312771	0	0	0
BM4	1.49374	0.0220629	0	0	0	0	0	0	0	1.15171	0.33408	0	0.0501574	1.48798	0	0.326954	0	0	0
BM5	1.4881	0	0	0.0133864	0	0	0	0	0.0210669	1.53262	1.26505	0	0.378236	1.7961	0.00599369	0.392047	0	0	0
PB6	2.6681	0	0.655105	0.0181581	0	0.0469616	0	0	0.137588	1.59839	1.56567	0.353396	1.71251	2.38054	0.0202103	0.466541	0.120974	0	0
PB7	2.67934	0.102433	0.207514	0	0	0.0458118	0	0	0.109769	1.69341	1.28999	0.444804	1.77887	2.48989	0.0301784	0.473783	0	0	0
MC10
	CD45	CD66b	CD16	CD20	CD8a	CD4	CD3	CD7	CD56	CD38	CD64	CD14	CD33	HLA-DR	CD90	Axl_1H12	CD123	CD34	CD117
P1	1.507570505142212	0.11116998642683029	0.45118531584739685	0.06018642708659172	0	2.2557458877563477	2.4064371585845947	1.1303225755691528	0.15303869545459747	0.3713039755821228	0.1770913153886795	0	0.004896920174360275	0.010283008217811584	3.762369155883789	0.5246943831443787	0	0	0
P2	1.6923905611038208	0	0.007476717233657837	0.06018642708659172	0	2.153443217277527	2.964013695716858	0.6440766751766205	0.11436188220977783	0.1841191202402115	0.1469585970044136	0	0	0	3.6292468309402466	0.30870091915130615	0	0	0
P3	3.3393027782440186	0	0	0.009273825213313103	0	2.1132965087890625	3.487501859664917	2.244664192199707	0.16939401626586914	1.2946796417236328	0	0	0	0.8635833263397217	3.3653175830841064	0.6097891926765442	0	0	0
P4	1.7444140911102295	0	0	0.009273825213313103	0	0.4541880488395691	0.5167547464370728	1.8760501742362976	0.032903872430324554	0.326973631978035	0	0	0	0	3.682825207710266	0.2625703364610672	0	0	0
P5	2.1782230138778687	1.931990385055542	0.9145552814006805	0.4864090383052826	0	0	0	0	1.0184093117713928	0.7936699688434601	1.0235535502433777	0.17929136008024216	0.340294674038887	1.8791565299034119	2.2341251373291016	1.3806343078613281	0.13052646070718765	0	0
P6	1.6730005741119385	0	0.007476717233657837	0.06018642708659172	0	0.4836849868297577	1.770371600287035e-4	0.11036114394664764	0.09331922233104706	1.3447731733322144	2.1994197368621826	1.0526154041290283	1.0453239679336548	0.7276169061660767	3.184950828552246	0.3063332736492157	0	0	0
P7	1.3564801216125488	0.001095272833481431	0.42911186814308167	0.8908042907714844	0	0.4228839874267578	0	0.3275870680809021	1.0667262077331543	1.675685167312622	1.562052607536316	0.2990719974040985	0.7715829014778137	2.031069755554199	2.1017420291900635	1.5081570148468018	0.23981286585330963	0	0.0037391018122434616
P8	2.452199697494507	1.7867884039878845	1.216904640197754	0.8734329342842102	0	0.1899954006075859	0	0.14671730250120163	1.0773562788963318	1.3683750629425049	1.016969621181488	0.1938362419605255	0.5093560814857483	1.5223886966705322	2.403868317604065	1.6691569685935974	0.38810352981090546	0	0.027907678857445717
P9	0.05523928813636303	0	0.15937282890081406	0.06018642708659172	0	0.025956436060369015	1.770371600287035e-4	0.01003316417336464	0.290089413523674	2.6432567834854126	0.42400020360946655	0	2.8449671268463135	4.648831605911255	2.810040593147278	0.39768651127815247	1.5560941696166992	2.7585415840148926	0
P10	0.4205997586250305	2.909632921218872	1.2070212364196777	0.06018642708659172	0	0	1.770371600287035e-4	0.01003316417336464	0.3119009733200073	0.6956014037132263	0.39956969022750854	0	0.548887312412262	1.2792028188705444	3.230011224746704	0.9936541318893433	6.218301714397967e-4	0.18296612799167633	0.09258179366588593
P11	2.692277669906616	0	0	0.009273825213313103	0	0	0	0.41236212849617004	0.21772688627243042	0.6533328890800476	0	0	0.13793638348579407	3.3730931282043457	3.551065444946289	0.5676478743553162	0.3511347770690918	0.1251521110534668	0
P12	3.09993052482605	0	0.18291137367486954	0.009273825213313103	0	0.005385763011872768	0	0.1930447444319725	0.3403521925210953	0.6033808290958405	0.2607135474681854	0	0	0.22786105424165726	3.6374661922454834	0.49521318078041077	0	0	0
P13	0.8384705781936646	1.9076108932495117	1.7630245685577393	0.19370588660240173	0	0	0	0.04259699583053589	0.2617354691028595	1.4986224174499512	0.10039277374744415	0	0.47343939542770386	0.17549964785575867	3.085792064666748	0.9934095144271851	0	0	0
P14	1.4042418003082275	0.06678801029920578	0.8753045201301575	1.7106273174285889	0	0.1870177537202835	9.456389234401286e-4	2.0170536041259766	1.6156480312347412	2.2435178756713867	0.7532278895378113	0.28424888849258423	1.5026319026947021	2.868856191635132	1.975303292274475	2.045423746109009	1.6819825172424316	0.279018759727478	0.23097951710224152
P15	0.49998438358306885	0	0	0.02080070786178112	0	0	9.456389234401286e-4	0	0.12540040910243988	1.0994354486465454	0	0	0.23008880019187927	4.520310401916504	2.887085199356079	0.5297092795372009	1.821275234222412	4.123015403747559	0
P16	2.3390920162200928	0.43501874804496765	0.6503484845161438	0.7555909752845764	0	0.406978577375412	0	0.4596572518348694	1.2581835985183716	3.8057568073272705	2.8866701126098633	0.3331891894340515	2.2550079822540283	4.172003746032715	2.1358139514923096	1.7443372011184692	0.2765674889087677	2.000662088394165	0.5474428534507751
P17	1.7393913269042969	0	0.4436226785182953	0.6538177728652954	0	0	0	1.5215531587600708	0.959800660610199	1.6762969493865967	0.41098982095718384	0.10541970282793045	0.18335971236228943	3.514686346054077	2.0939295291900635	1.777634859085083	0.073052316904068	1.4622379541397095	0.28554949164390564
P18	1.628389835357666	0	0.31111252307891846	0.01815808191895485	0	0	0	0	0.39088740944862366	0	0	0	1.6042410135269165	1.2630194425582886	2.9480040073394775	0.4574037492275238	0.0895584300160408	4.728084087371826	0.6061792969703674
P19	3.4697567224502563	0	0.020094470120966434	0.01815808191895485	0	1.991354525089264	2.6461241245269775	2.4191441535949707	0.3287743926048279	0.057374170050024986	0	0	0	0	3.110384702682495	0.5365599095821381	0	0	0
P20	2.4359793663024902	2.2057608366012573	0.9194562137126923	0.6612710058689117	0	0.03456185571849346	0	0.8221757709980011	1.0589105486869812	2.4483507871627808	0.5547041893005371	0.22983437031507492	0.6383633017539978	1.0807860493659973	2.2179840803146362	1.7896806001663208	0	0.6084193587303162	0
P21	2.8855011463165283	0	0.42409029603004456	0.4953397214412689	0	0.06921978294849396	0	0.0027278788620606065	0.7478970885276794	2.0651473999023438	2.097561478614807	0.1693810150027275	1.5009868144989014	1.8147305846214294	2.3689173460006714	1.1277045607566833	0	0	0
P22	0.8896995782852173	0	0.5179951190948486	0.4222964942455292	0	0	0	0.9411191344261169	0.5302643775939941	1.7210239171981812	0.3390749394893646	0	1.109682321548462	0.9331042766571045	2.5016887187957764	1.3551305532455444	0	0.24189212918281555	0
P23	1.1982345581054688	2.9255852699279785	1.7287976741790771	2.3991429805755615	0.18992702662944794	0.7962526082992554	0.057451315224170685	0.44705215096473694	1.9270710945129395	1.5660226345062256	2.3286964893341064	0.8117645978927612	1.0117143392562866	2.0227129459381104	2.678802251815796	2.0281710624694824	0.6500813364982605	0.06780648231506348	1.175025224685669
P24	2.1198346614837646	0	0.1418575718998909	0.3413863033056259	0	0	0	0	1.2449389100074768	1.2521652579307556	0.5554430186748505	0	1.8900669813156128	0.15992602705955505	2.1346189975738525	1.4034600257873535	0.6570969820022583	0	0
P25	1.1416534185409546	2.8384047746658325	1.779442310333252	2.0958770513534546	0.3363479971885681	0.9326586425304413	9.456389234401286e-4	0.618491530418396	1.515399694442749	1.2504283785820007	1.4348133206367493	0.5083973705768585	0.9220108091831207	0.9604570865631104	2.419443964958191	2.153790593147278	0.16385388374328613	0.18745095282793045	0.5375004410743713
P26	1.3272770643234253	0	0	0.02080070786178112	0	0	9.456389234401286e-4	0	0.514958381652832	0.13653430342674255	0	0	2.5218467712402344	0.1223755031824112	3.157700538635254	0.23230046033859253	0.9318517446517944	4.728881359100342	0
P27	1.4159255027770996	0	0.15633318573236465	0.6983151733875275	0	0.002527360338717699	0	0.3574528396129608	0.21773318201303482	1.0505524277687073	0	0	0.22888358682394028	1.6959518790245056	2.380943536758423	1.318849265575409	0.04555113613605499	0.07379484549164772	0
P28	1.6209131479263306	2.0750057697296143	2.038975954055786	1.2737605571746826	0.12408623099327087	0.3405105471611023	0	0.2572880685329437	1.2524397373199463	1.3776860237121582	1.5452603101730347	0.3315058648586273	1.198891043663025	2.3903634548187256	3.086402416229248	1.7941974401474	0.1051826924085617	0.6336795091629028	1.1831783056259155
P29	1.510253667831421	0.7073065042495728	1.3016401529312134	1.0795713663101196	0.03734458237886429	0.5354021787643433	0.007661666255444288	0.527826726436615	1.4055119752883911	1.2622122764587402	0.9797443151473999	0.31759101152420044	0.4691680669784546	0.7879374623298645	2.5621426105499268	2.378622055053711	0.16910111904144287	0	0.030527958646416664
P30	2.1322426795959473	0	0.22726202011108398	0.3583318591117859	0	0	0	0	0.520756185054779	1.1404447555541992	2.3553881645202637	0.26856493949890137	0.9592989087104797	3.062638998031616	2.7787511348724365	0.7916448712348938	1.038312554359436	0.18641743063926697	0
P31	1.437902569770813	2.2919633388519287	1.9982441663742065	1.7572675943374634	0.24524380266666412	0.8289462029933929	5.867444560863078e-4	0.41361671686172485	1.5086205005645752	1.313368558883667	2.080817699432373	1.1088621020317078	1.0172802805900574	1.199439287185669	2.819007992744446	1.9747453331947327	0.5298020839691162	0	1.1983088254928589
P32	2.1624919176101685	1.863122284412384	0.9590682089328766	0.8211241960525513	0	0.35287943482398987	0	0.17110350728034973	0.9094841182231903	0.3486981838941574	0.8240799903869629	0.13125834241509438	0.04925236292183399	0.4063830077648163	2.7923697233200073	1.0388175249099731	0	0	0.1362900286912918
HD PB1	0.03432450816035271	2.3066306114196777	1.2762373685836792	0.6900584697723389	0	0	1.770371600287035e-4	0.2571698725223541	0.5227473378181458	0.5360747575759888	0.13653703033924103	0	0.07825580984354019	0.12237062305212021	3.144390106201172	1.462341547012329	0	0	0
HD PB2	0.8526950180530548	2.81686532497406	1.938230812549591	1.0372449159622192	0	0.054605402052402496	0	0.19869139790534973	0.9785865545272827	0.7797033786773682	1.1505511403083801	0.3115141689777374	0.47284698486328125	0.7270634472370148	3.379234552383423	1.6196591258049011	1.1717448069248348e-4	0.019845101051032543	0.040851177647709846
HD BM3	1.1157411932945251	3.032714009284973	3.3149436712265015	3.1208994388580322	0.7617107927799225	2.007140636444092	9.456389234401286e-4	0.8031506240367889	2.7010053396224976	2.4893264770507812	3.1989495754241943	1.680559515953064	2.4946908950805664	2.155134081840515	3.874180555343628	2.9935507774353027	0.8083772957324982	0.6889353692531586	2.073140859603882
HD BM4	2.051977276802063	2.537659525871277	1.420383870601654	1.8767443895339966	0.04502970911562443	1.2309114336967468	0.00427196710370481	0.3000146448612213	1.4730712175369263	1.7676586508750916	1.8118964433670044	0.4162926971912384	0.7738022804260254	2.251802682876587	2.638025164604187	2.1462316513061523	0.07904151454567909	0.18074458837509155	0.32693813741207123
HD BM5	1.4789836406707764	2.9981769323349	2.681695580482483	2.6320072412490845	0.4101477414369583	1.2398611903190613	0.02587208990007639	0.4311095178127289	2.3358161449432373	1.895129919052124	2.7263349294662476	1.7536446452140808	1.6617382764816284	1.8005430698394775	3.6541991233825684	2.8359166383743286	0.6478111445903778	0.0030595101416110992	2.0918041467666626
HD PB6	1.3461791276931763	2.8215314149856567	2.565172791481018	2.476013660430908	0.20080257207155228	0.6971290409564972	0.00232709595002234	0.2369651198387146	2.144453287124634	1.4168132543563843	2.6191959381103516	1.2801392078399658	1.1436890959739685	1.3004592061042786	3.750674843788147	2.5146729946136475	0.554376095533371	0	2.201223134994507
HD PB7	1.746961236000061	2.909857749938965	2.380342125892639	2.1536072492599487	0.49082401394844055	1.0802776217460632	0.14247005432844162	0.8634635210037231	2.116982102394104	1.6551297307014465	2.659944534301758	1.579943597316742	1.5653018355369568	1.5698895454406738	3.38410484790802	2.5615230798721313	0.586729109287262	0.017977203242480755	1.6605583429336548

## Sheet: Supplementary Fig. 3 and 4
Supplementary Figure 3. Metacluster size per patient
Supplementary Figure 4. Metacluster size per patient at all timepoints
	0h	4h	24h				0h	4h	24h				0h	4h	24h				0h	4h	24h				0h	4h	24h				0h	4h	24h				0h	4h	24h				0h	4h	24h				0h
	MC9	MC9	MC9				MC6	MC6	MC6				MC1	MC1	MC1				MC8	MC8	MC8				MC5	MC5	MC5				MC3	MC3	MC3				MC7	MC7	MC7				MC10	MC10	MC10				MC4
P10	1.18447	1.62759	4.37737			P27	0.00653713	0.00392022	0.006886			P28	0.041654	0.0143352	0.0181248			P15	0.173025	0.16924	0.290863			P9	0.316925	0.386866	0.415315			P30	0.584165	0.656137	0.814236			P27	0.84329	0.565002	0.462892			P27	0.033412	0.035282	0.0405509			P30	0.276074
P28	3.4677	5.20367	3.74096			P1	0.00904381	0.011243	0.00436662			P3	0.101221	0.0630159	0.0436491			P10	0.228963	0.304045	2.42001			P10	0.416024	0.482693	0.989562			P9	0.69863	0.868933	1.0276			P30	0.944711	0.840543	0.867445			P9	0.0336195	0.0259641	0.0377178			P16	0.322869
P29	4.87944	6.88462	3.3446			P11	0.0223333	0.0508782	0.360668			P29	0.211682	0.181698	0.193366			P27	0.286181	0.336649	0.579954			P27	0.655166	0.6929	0.568477			P27	0.862175	0.984956	0.596787			P15	1.06418	1.04894	1.16345			P6	0.0511849	0.0512187	0.0490313			P9	0.477233
P3	7.66246	7.94316	10.5132			P14	0.0252757		0.0281742			P32	0.340182	0.322676	0.101612			P9	0.305446	0.521014	0.670958			P16	0.660298		0.479828			P16	1.58332		2.1858			P7	1.26983	1.85162	1.92177			P30	0.0736363	0.0756457	0.0453728			P27	0.508444
P9	9.83248	21.3451	35.8734			P31	0.0329932	0.0199582	0.012085			P25	0.590769	0.92503	0.9307			P30	0.432459	0.411993	0.347308			P4	0.708349	0.896476	0.545396			P14	1.60966		2.74698			P9	1.42432	1.43928	2.23499			P17	0.0921453	0.106303	0.0993231			P14	0.836759
P18	9.95556	11.6989	6.9225			P4	0.0368342	0.135865	0.172466			P18	0.976972	0.860484	1.7685			P6	0.554392	0.628282	1.05343			P25	0.79716	1.39722	1.03247			P15	2.47646	2.98704	3.22403			P3	1.62966	2.54269	4.50209			P7	0.115507	0.0813651	0.0338852			P15	1.31785
P13	14.3226	12.254	10.4466			P15	0.0592063	0.0300679	0.0516896			P10	1.04455	1.52796	1.10606			P16	0.643838		0.662584			P13	0.854548	0.712837	0.611115			P22	3.05106	1.63455	3.83495			P14	1.71675		2.57252			P16	0.120917		0.191494			P22	1.33713
P20	15.4853	10.5751	10.2148			P25	0.059645	0.119469	0.109809			P19	1.2813	2.19965	2.3858			P13	0.748193	0.747845	0.612504			P15	0.913615	0.717335	0.787609			P24	3.5251		3.4816			P17	2.84617	1.99455	2.17546			P32	0.129269	0.164923	0.189575			P24	1.50561
P1	16.1251	18.4626	25.9421			P10	0.0606079	0.130551	0.344807			P8	1.34265	0.647645	1.02225			P4	0.890631	1.56651	1.68994			P19	0.930256	0.749511	0.904609			P13	3.72241	3.33663	3.42155			P31	3.28754	2.37502	2.47743			P24	0.151994		0.243715			P6	1.66916
P12	16.4864	14.3019	14.9277			P18	0.112129	0.146109	0.262805			P15	1.59449	1.39773	0.91727			P8	1.11802	1.30336	0.815635			P24	1.06113		1.13751			P7	4.50328	6.32388	3.41151			P25	3.32213	2.56005	2.38768			P5	0.196969	0.468697	0.669108			P10	1.79579
P19	19.815	13.1099	11.058			P3	0.112468	0.0504127	0.00623558			P1	1.85204	2.18917	0.122265			P18	1.34658	1.27606	3.63659			P22	1.10962	0.659544	0.964211			P10	5.58266	10.3023	40.8158			P24	3.37725		3.04605			P28	0.203537	0.284498	0.202394			P23	1.85597
P25	21.0812	14.5229	18.0221			P9	0.119718	0.0640449	0.0729211			P31	1.94895	2.23847	1.19296			P7	1.43048	1.13798	0.924581			P17	1.15741	1.22524	1.22948			P5	6.40842	9.60993	8.6576			P16	4.12575		7.25639			P21	0.207755	0.17466	0.215486			P5	2.19949
P22	26.2777	20.2566	21.0185			P29	0.196639	0.135279	0.0814546			P9	1.99216	4.76182	5.18369			P22	1.43413	1.3851	1.70664			P14	1.18197		0.99585			P23	6.85239	6.83235	5.30186			P2	5.05248	5.49333	7.40671			P14	0.209522		0.16146			P32	2.25626
P32	30.3944	34.4708	16.4991			P32	0.24238	0.306542	0.297253			P22	2.05839	2.23859	1.23358			P5	1.48533	1.36859	0.974104			P12	1.19685	1.45491	0.793261			P6	7.02097	7.63773	5.73517			P6	6.94453	5.38547	8.21794			P3	0.214814	0.144937	0.15589			P26	2.68981
P31	30.6035	20.2376	13.915			P24	0.306629		0.364921			P2	2.20847	1.90849	1.35106			P20	1.4897	1.05228	1.1863			P11	1.3602	1.21325	1.0449			P20	8.85322	9.20846	8.57165			P23	8.42145	9.51033	11.2635			P13	0.267742	0.291533	0.211113			P7	2.87752
P17	33.0466	32.9341	31.1113			P28	0.592623	0.793948	0.712909			P12	2.21123	1.97826	1.46132			P25	1.63598	2.98672	2.06629			P26	1.52614	0.995017	1.12668			P11	11.7335	13.5133	15.7774			P11	10.9667	10.859	22.4371			P22	0.268624	0.183434	0.253189			P13	3.06141
P5	33.1732	26.8403	13.628			P17	0.624349	0.512615	0.332684			P14	2.46704		0.784543			P23	1.70202	1.90812	1.08909			P2	1.60894	1.5516	1.07919			P8	12.7584	17.5256	11.8513			P4	13.112	8.61058	19.8493			P1	0.279712	0.331936	0.528361			P21	3.97228
P21	33.8242	31.6585	29.2391			P26	0.695565	0.337265	0.850123			P24	2.61408		3.1464			P1	1.75321	1.99001	0.471595			P30	1.70743	1.68531	2.17171			P21	13.116	20.9197	13.0337			P26	15.1777	14.4336	20.7964			P12	0.287394	0.252611	0.303483			P20	4.78981
P8	43.2204	19.8062	32.1545			P13	0.763033	1.03757	0.58056			P21	2.72242	3.32293	2.63813			P28	1.80248	1.25929	1.42461			P6	1.71769	1.35422	0.936051			P18	13.8074	19.7498	14.2903			P22	16.2983	16.2935	33.7283			P25	0.293491	0.196839	0.271845			P1	6.19049
P6	43.7877	50.701	35.2609			P5	0.988303	0.685951	2.29506			P11	4.17845	5.45571	4.75696			P2	2.10585	1.42248	1.54686			P20	1.72572	1.26344	0.934317			P28	14.0043	20.9999	19.0184			P19	23.5247	29.0734	27.3889			P2	0.314467	0.330775	0.289942			P18	6.6893
P4	44.5948	32.1338	30.475			P30	1.42569	7.27659	23.5897			P26	4.54759	3.54884	3.63031			P31	2.50984	3.37293	2.74675			P28	1.78639	1.51732	1.5684			P26	14.3163	14.2155	14.8825			P8	26.08	40.0687	40.4947			P11	0.317984	0.440684	0.464564			P11	8.03254
P26	51.3046	54.5212	46.9155			P2	1.49372	1.19688	2.69835			P13	5.89032	5.25423	4.33197			P21	2.74902	3.2735	5.25639			P29	1.8267	1.86605	1.45131			P17	14.6976	17.0675	23.2599			P29	28.8876	22.2745	24.9024			P4	0.340008	0.387853	0.387488			P2	8.63585
P11	54.8942	49.8724	36.9499			P23	1.61416	3.10752	7.76653			P23	6.44574	8.6832	5.36319			P17	3.0451	2.41661	4.646			P8	1.92966	2.68507	1.2697			P32	14.9697	14.7929	25.4743			P21	34.9311	19.7849	33.5195			P19	0.396174	0.44862	0.46351			P4	8.76842
P7	55.3577	66.7364	77.2945			P8	1.64774	1.39555	2.09374			P6	6.54635	6.88106	4.96999			P3	3.8003	5.63993	4.04066			P1	1.98899	2.74115	0.589494			P12	15.143	19.1153	13.5125			P32	39.6448	36.1657	43.1563			P31	0.452478	0.14496	0.21753			P19	9.19599
P2	56.0982	50.7588	56.361			P19	2.21281	5.61264	7.86235			P5	6.85765	5.89234	9.64687			P19	4.06579	4.90876	5.80661			P23	2.07212	1.8503	1.48778			P1	15.3958	21.4404	14.0343			P20	40.8016	46.8035	58.9543			P8	0.455704	0.659168	1.04027			P17	9.2817
P16	67.2345		57.106			P20	4.61617	5.22175	5.27603			P7	8.93094	4.37733	1.72814			P14	5.5979		5.05402			P5	2.14651	2.43722	1.74523			P4	18.2235	21.4945	12.3235			P12	43.3464	43.8766	49.1081			P20	0.486919	0.317043	0.333768			P12	9.5899
P23	69.7384	64.4764	60.5802			P21	5.02684	8.49243	8.746			P30	11.7899	14.0753	8.37252			P12	6.12415	4.76657	4.68144			P18	2.22388	2.7084	2.22213			P2	22.4718	28.0716	20.3231			P5	46.5378	49.3819	58.7125			P18	0.634357	0.664675	0.598427			P29	10.9183
P24	70.409		66.4865			P12	5.39432	4.42336	5.2814			P4	13.1545	18.6576	21.892			P32	7.01626	6.45442	5.01236			P7	2.35417	3.23991	1.32031			P25	33.7146	33.0474	35.0894			P28	48.7646	37.6265	39.6559			P29	0.647941	1.12732	0.310944			P8	11.428
P27	73.8042	69.1464	74.3772			P16	6.11804		12.6139			P16	19.022		18.7089			P29	7.27994	4.03581	7.67515			P31	2.88926	3.49899	2.76056			P19	38.5555	33.665	32.7371			P1	56.1491	42.9102	53.216			P10	0.843273	0.836554	0.542318			P31	14.0857
P30	82.6174	72.9925	57.225			P22	6.51044	6.41492	10.5483			P20	21.5901	20.6906	9.00629			P26	7.82438	8.14303	6.68316			P21	3.23433	5.76488	2.35256			P31	44.1897	52.0226	58.1669			P18	64.2455	52.8776	61.9777			P15	0.861044	0.419233	0.48886			P3	18.158
P14	84.8732		86.3474			P7	23.0702	13.0212	10.8251			P27	22.9911	27.716	22.8103			P11	8.25694	8.09199	4.65529			P32	5.00663	4.91095	6.29844			P29	45.1506	51.3727	48.7375			P13	65.7668	66.2335	74.9165			P26	1.25466	1.0269	1.52886			P28	29.3358
P15	91.4677	91.6171	90.4243			P6	30.4716	25.0876	40.4894			P17	35.1986	34.2097	23.4508			P24	17.0083		20.6003			P3	7.18784	3.89123	7.05244			P3	61.1287	64.0715	52.6096			P10	88.792	82.2614	29.0736			P23	1.27127	1.33321	5.45595			P25	38.4956
HD BM3	20.2261					HD BM3	0.260603					HD BM3	0.346859					HD BM3	2.4115					HD BM3	2.47022					HD BM3	7.94289					HD BM3	61.0949					HD BM3	1.27732					HD BM3	3.9641
HD BM4	16.9943					HD BM4	0.148763					HD BM4	0.321072					HD BM4	1.6867					HD BM4	2.07198					HD BM4	7.58693					HD BM4	66.6674					HD BM4	0.697796					HD BM4	3.81969
HD BM5	12.9559					HD BM5	2.19654					HD BM5	0.369925					HD BM5	1.71495					HD BM5	1.21717					HD BM5	6.39187					HD BM5	69.7437					HD BM5	1.32628					HD BM5	4.08282
HD PB1	11.3143					HD PB1	3.05638					HD PB1	0.0782528					HD PB1	3.24357					HD PB1	5.14376					HD PB1	15.7826					HD PB1	54.0827					HD PB1	0.629115					HD PB1	6.66767
HD PB2	7.18803					HD PB2	3.01734					HD PB2	0.0520163					HD PB2	2.0744					HD PB2	3.49331					HD PB2	17.7164					HD PB2	59.3584					HD PB2	0.966017					HD PB2	6.12893
HD PB6	7.83649					HD PB6	1.75536					HD PB6	0.0503284					HD PB6	3.76235					HD PB6	4.56147					HD PB6	15.22					HD PB6	59.6968					HD PB6	1.02621					HD PB6	6.08973
HD PB7	5.9136					HD PB7	2.50523					HD PB7	0.0150068					HD PB7	1.93315					HD PB7	2.19918					HD PB7	10.4584					HD PB7	71.5452					HD PB7	0.377444					HD PB7	5.0523
[truncated: 6 more columns]

[truncated: 12 more sheets: Supplementary Figure 6, Supplementary Fig.7, Supplementary Fig. 8, Supplementary Fig. 9, Supplementary Fig. 10, Supplementary Fig. 11, Supplementary Fig. 12, Supplementary Fig. 13, Supplementary Fig. 14, Supplementary Fig. 15, Supplementary Fig. 16, Supplementary Fig. 17]
